# Supplementary material for: Glyphosate and its formulations Roundup Bioflow and RangerPro alter bacterial and fungal community composition in the rat caecum microbiome
Source: Front Microbiol. 2022 Oct 5;13:888853. doi: 10.3389/fmicb.2022.888853 (PMC9580462; doi:10.3389/fmicb.2022.888853)
Supplement: SUPPLEMENTARY TABLE 1 — Summary table containing all the results of the linear models realised to determine the effects of the treatments on bacterial taxonomy at the genus level. Results are presented as standard Maaslin2 outputs. [file Table_1.xls]

## Sheet: Supplementary Material 1
metadata	feature	value	coef	stderr	N	N.not.0	pval	qval
Sex	Peptococcus	Males	-0.0201793	0.00171007	223	140	4.92968e-25	4.53531e-22
Sex	Christensenellaceae.R.7.group	Males	0.0501409	0.00462527	223	222	4.5162e-22	2.07745e-19
Sex	Prevotella	Males	-0.112559	0.0106156	223	219	2.38716e-21	7.32063e-19
Sex	Parabacteroides	Males	-0.0201591	0.00197573	223	178	3.8401e-20	8.83223e-18
Sex	Odoribacter	Males	-0.0143472	0.0014228	223	176	8.75677e-20	1.61125e-17
Sex	Parasutterella	Males	-0.0148501	0.0015045	223	119	3.7803e-19	5.79646e-17
Sex	Prevotellaceae.UCG.001	Males	-0.0498923	0.00516644	223	212	1.6153e-18	2.12297e-16
Sex	Methanobrevibacter	Males	0.27905	0.0290303	223	195	2.18446e-18	2.51213e-16
Sex	Rikenella	Males	-0.017558	0.00183644	223	167	3.09377e-18	3.16252e-16
Sex	Prevotellaceae.UCG.003	Males	-0.0672531	0.00782229	223	220	1.80373e-15	1.65943e-13
Sex	Helicobacter	Males	-0.0281631	0.00332197	223	194	3.90016e-15	3.26196e-13
Sex	Prevotellaceae.NK3B31.group	Males	-0.0813896	0.0101781	223	217	8.19774e-14	6.28493e-12
Sex	Bacteroides	Males	-0.0246602	0.0031572	223	208	2.59288e-13	1.83496e-11
Sex	Anaerovibrio	Males	-0.0358666	0.00473679	223	189	1.11625e-12	7.33539e-11
Sex	X.Eubacterium..brachy.group	Males	0.0174852	0.00242819	223	215	1.02517e-11	6.28773e-10
Sex	Alloprevotella	Males	-0.0613842	0.00952436	223	218	7.66245e-10	4.40591e-08
Sex	Candidatus.Saccharimonas	Males	0.0494755	0.00817782	223	223	6.47593e-09	3.50462e-07
Sex	Marvinbryantia	Males	0.0147039	0.00247385	223	188	1.13249e-08	5.78828e-07
Sex	Butyricicoccus	Males	-0.0226046	0.00381713	223	183	1.26945e-08	6.14682e-07
Sex	Bifidobacterium	Males	-0.0211074	0.00367912	223	94	3.29631e-08	1.5163e-06
Sex	X.Eubacterium..siraeum.group	Males	-0.0202212	0.00354002	223	218	3.7426e-08	1.63961e-06
group	Alloprevotella	RangerPro_High	-0.119375	0.0211373	223	218	5.19395e-08	2.17202e-06
Sex	UCG.005	Males	0.0208277	0.00377519	223	221	9.99555e-08	3.99822e-06
group	Alloprevotella	RangerPro_Low	-0.112468	0.0216919	223	218	5.03523e-07	1.93017e-05
Sex	Treponema	Males	-0.0741578	0.014395	223	219	5.89345e-07	2.16879e-05
Sex	Lachnospiraceae.UCG.001	Males	-0.0333146	0.00648701	223	210	6.35894e-07	2.25009e-05
group	X.Eubacterium..brachy.group	RangerPro_High	0.0274254	0.00538887	223	215	7.91065e-07	2.69548e-05
group	Mycoplasma	RangerPro_Low	-0.0267741	0.00531284	223	143	9.98469e-07	3.28068e-05
group	X.Eubacterium..brachy.group	RangerPro_Mid	0.0273962	0.00552508	223	215	1.45365e-06	4.61158e-05
Sex	Roseburia	Males	-0.0369474	0.00755754	223	219	2.00137e-06	5.95303e-05
group	Rikenella	RangerPro_High	-0.0199228	0.00407559	223	167	2.00591e-06	5.95303e-05
Sex	dgA.11.gut.group	Males	-0.0116506	0.00241827	223	178	2.76333e-06	7.94456e-05
group	Bacteroides	RangerPro_Mid	-0.0344543	0.00718386	223	208	3.04677e-06	8.49401e-05
group	Mycoplasma	Roundup_Bioflow_High	-0.0247866	0.00517702	223	143	3.16197e-06	8.55591e-05
group	Mycoplasma	RangerPro_High	-0.0246594	0.00517702	223	143	3.5305e-06	9.28016e-05
group	Peptococcus	RangerPro_High	-0.0178917	0.00379515	223	140	4.39039e-06	0.000112199
group	Bacteroides	RangerPro_High	-0.032885	0.00700675	223	208	4.81987e-06	0.000119845
Sex	Lachnospiraceae.NK4A136.group	Males	-0.0482517	0.0103839	223	223	5.9189e-06	0.0001433
group	Prevotellaceae.UCG.003	RangerPro_Low	-0.0826073	0.0178154	223	220	6.18255e-06	0.000145845
group	Parasutterella	RangerPro_Low	-0.0156937	0.00342652	223	119	7.92388e-06	0.000182249
group	UCG.009	RangerPro_High	-0.0324624	0.00716672	223	206	9.85963e-06	0.000220779
group	X.Eubacterium..brachy.group	RangerPro_Low	0.0250216	0.00553024	223	215	1.0079e-05	0.000220779
Sex	DNF00809	Males	0.00802548	0.0017767	223	171	1.04071e-05	0.000222664
group	Prevotellaceae.UCG.003	RangerPro_High	-0.0782672	0.0173599	223	220	1.07978e-05	0.000225773
group	Prevotellaceae.UCG.001	RangerPro_High	-0.0511683	0.0114658	223	212	1.31388e-05	0.000262775
group	Rikenella	RangerPro_Mid	-0.0186607	0.00417861	223	167	1.29662e-05	0.000262775
group	Alloprevotella	RangerPro_Mid	-0.095788	0.0216716	223	218	1.57538e-05	0.000308371
group	Helicobacter	RangerPro_Low	-0.0333827	0.00756583	223	194	1.62739e-05	0.000311917
group	UCG.009	Roundup_Bioflow_High	-0.0314537	0.00716672	223	206	1.79668e-05	0.000337336
group	Parabacteroides	RangerPro_Mid	-0.0195836	0.00449556	223	178	2.06084e-05	0.000374649
Sex	Oribacterium	Males	0.00900876	0.00206891	223	97	2.07686e-05	0.000374649
Sex	Lachnospiraceae.ND3007.group	Males	0.0126913	0.00297457	223	51	2.99105e-05	0.000529186
group	Bacteroides	RangerPro_Low	-0.0306438	0.00719056	223	208	3.05246e-05	0.000529862
group	Parabacteroides	RangerPro_High	-0.0186114	0.00438472	223	178	3.27459e-05	0.000557893
group	Bacteroides	Roundup_Bioflow_High	-0.0297073	0.00700675	223	208	3.33956e-05	0.000558617
Sex	UCG.003	Males	-0.0108139	0.0025652	223	126	3.68781e-05	0.000605855
Sex	NK4A214.group	Males	0.016284	0.00388254	223	221	4.02487e-05	0.000645469
group	Odoribacter	RangerPro_High	-0.0132234	0.00315761	223	176	4.13055e-05	0.000645469
group	Parasutterella	RangerPro_High	-0.0139809	0.00333892	223	119	4.13942e-05	0.000645469
group	Rikenella	RangerPro_Low	-0.0173134	0.00418251	223	167	5.02289e-05	0.000770176
group	Enterorhabdus	RangerPro_High	0.0336561	0.00815306	223	219	5.25984e-05	0.000780492
group	X.Eubacterium..siraeum.group	Roundup_Bioflow_High	-0.0324406	0.00785633	223	218	5.2348e-05	0.000780492
group	Anaerotruncus	RangerPro_Low	-0.0261762	0.00636077	223	160	5.53698e-05	0.000808574
group	Peptococcus	RangerPro_Low	-0.01592	0.00389471	223	140	6.18539e-05	0.00088915
group	Christensenellaceae.R.7.group	RangerPro_High	0.0416614	0.0102648	223	222	6.94095e-05	0.000953086
group	Enterorhabdus	RangerPro_Mid	0.0339285	0.00835914	223	219	6.93549e-05	0.000953086
group	Helicobacter	RangerPro_Mid	-0.0306813	0.00755877	223	194	6.93048e-05	0.000953086
group	Odoribacter	RangerPro_Mid	-0.0130809	0.00323743	223	176	7.45836e-05	0.00100907
Sex	Dubosiella	Males	-0.0364825	0.00904771	223	194	7.70653e-05	0.00102754
group	Anaerotruncus	Roundup_Bioflow_High	-0.024849	0.00619817	223	160	8.44288e-05	0.00110964
Sex	Fournierella	Males	-0.0114203	0.00286443	223	193	9.2106e-05	0.00119349
group	Alloprevotella	Roundup_Bioflow_High	-0.0834006	0.0211373	223	218	0.000108203	0.00134523
Sex	Monoglobus	Males	0.0204618	0.00518268	223	220	0.000107173	0.00134523
group	Anaerotruncus	Roundup_Bioflow_Low	-0.0242001	0.0061261	223	160	0.000106254	0.00134523
group	Parasutterella	RangerPro_Mid	-0.0134207	0.00342332	223	119	0.000119344	0.00146395
group	Fournierella	RangerPro_High	-0.0247398	0.006357	223	193	0.000133278	0.00161337
group	Anaerotruncus	RangerPro_High	-0.0239772	0.00619817	223	160	0.000145746	0.00174138
group	Prevotellaceae.UCG.003	Roundup_Bioflow_High	-0.0668733	0.0173599	223	220	0.000155102	0.00182941
Sex	Oscillibacter	Males	-0.0170029	0.00442581	223	194	0.000161379	0.00187935
group	Peptococcus	Roundup_Bioflow_High	-0.0145077	0.00379515	223	140	0.000173495	0.00199519
group	Peptococcus	RangerPro_Mid	-0.0147862	0.00389108	223	140	0.000189054	0.00214729
group	Oscillibacter	RangerPro_High	-0.0370813	0.00982216	223	194	0.000207522	0.0023283
group	Lachnospiraceae.NK4A136.group	Roundup_Bioflow_High	-0.0859848	0.0230449	223	223	0.000244736	0.00271273
group	Anaerovorax	Roundup_Bioflow_Low	-0.0151025	0.00405251	223	178	0.000248855	0.00272556
group	Lachnospiraceae.NK4B4.group	Glyphosate_Low	-0.020906	0.0056271	223	78	0.000259679	0.00281064
group	Papillibacter	RangerPro_Mid	-0.016473	0.00444177	223	202	0.000266102	0.00284667
group	Acetatifactor	RangerPro_High	-0.0242869	0.00656989	223	147	0.000278148	0.00294134
group	Elusimicrobium	RangerPro_Low	-0.0234339	0.00637253	223	128	0.00029875	0.00312329
group	Mycoplasma	Glyphosate_Low	-0.0189317	0.00517702	223	143	0.000322075	0.00332931
group	Adlercreutzia	RangerPro_Mid	0.0313177	0.0085938	223	223	0.000337335	0.00344831
group	UCG.009	RangerPro_Mid	-0.0267059	0.00734787	223	206	0.000349517	0.00349517
Sex	Lachnospiraceae.AC2044.group	Males	-0.0107363	0.00295223	223	75	0.000346782	0.00349517
Sex	Desulfovibrio	Males	-0.0144635	0.00399588	223	223	0.000369012	0.00365044
Sex	Mycoplasma	Males	-0.00840788	0.00233274	223	143	0.000390119	0.00381818
group	Anaerotruncus	RangerPro_Mid	-0.022868	0.00635484	223	160	0.000398375	0.00385795
group	Lachnospiraceae.NK4A136.group	RangerPro_Low	-0.084986	0.0236495	223	223	0.000405585	0.00388686
group	Lachnospiraceae.NK4A136.group	RangerPro_High	-0.082624	0.0230449	223	223	0.000417819	0.00395926
group	Ruminococcus	RangerPro_Low	-0.0646839	0.0180543	223	223	0.000421747	0.00395926
group	Lachnospiraceae.NK4A136.group	RangerPro_Mid	-0.0845695	0.0236274	223	223	0.000427045	0.00396849
group	X.Eubacterium..siraeum.group	RangerPro_High	-0.0279271	0.00785633	223	218	0.000466491	0.00429171
group	Rikenellaceae.RC9.gut.group	RangerPro_High	-0.0404567	0.0114157	223	217	0.000484877	0.0044167
group	Intestinimonas	Roundup_Bioflow_High	-0.0478511	0.0135633	223	220	0.000513301	0.00458482
Sex	Shuttleworthia	Males	0.00802439	0.00227426	223	115	0.000512639	0.00458482
group	Parabacteroides	RangerPro_Low	-0.0157236	0.00449975	223	178	0.000578538	0.00511784
group	Anaerovibrio	Glyphosate_Low	0.0365362	0.0105123	223	189	0.000618206	0.00541666
group	Prevotella	RangerPro_High	-0.0812933	0.0235591	223	219	0.000674881	0.00585746
group	X.Bacteroides..pectinophilus.group	Glyphosate_High	0.0195087	0.00567199	223	83	0.000701697	0.00603328
group	Ruminococcus	Roundup_Bioflow_High	-0.0603962	0.0175927	223	223	0.000717711	0.00611384
group	Prevotellaceae.UCG.003	RangerPro_Mid	-0.0609537	0.0177987	223	220	0.000739108	0.0062116
group	Lachnospiraceae.NK4B4.group	RangerPro_Mid	-0.0197497	0.00576933	223	78	0.000742692	0.0062116
Sex	Fibrobacter	Males	-0.00555734	0.00162922	223	109	0.000774843	0.00642212
group	Lachnospiraceae.NK4B4.group	RangerPro_High	-0.0191498	0.0056271	223	78	0.000796368	0.00654159
group	Fournierella	RangerPro_Mid	-0.0219847	0.00651768	223	193	0.000883566	0.00713053
Sex	Coriobacteriaceae.UCG.002	Males	-0.0110074	0.00326278	223	108	0.00088196	0.00713053
group	Roseburia	RangerPro_High	-0.0559101	0.0167724	223	219	0.00101219	0.00809749
group	Anaerotruncus	Roundup_Bioflow_Mid	-0.0201924	0.00606226	223	160	0.0010213	0.00809996
Sex	Oscillospira	Males	-0.00584988	0.00175876	223	114	0.00103778	0.00816036
group	Roseburia	RangerPro_Low	-0.0568632	0.0172124	223	219	0.00112037	0.00868953
group	GCA.900066575	RangerPro_High	-0.0194674	0.00589446	223	198	0.00112397	0.00868953
group	Tuzzerella	RangerPro_Mid	-0.018368	0.00556653	223	209	0.00113523	0.00870339
group	Colidextribacter	RangerPro_High	-0.0484864	0.0147864	223	220	0.00121713	0.00919466
group	Butyricicoccus	RangerPro_Low	-0.0284687	0.00869357	223	183	0.00123539	0.00919466
Sex	Pygmaiobacter	Males	-0.00665045	0.00203144	223	144	0.00123928	0.00919466
group	Parasutterella	Roundup_Bioflow_High	-0.0109384	0.00333892	223	119	0.00122978	0.00919466
group	Butyricicoccus	RangerPro_High	-0.0276813	0.00847133	223	183	0.00126503	0.00923675
group	DNF00809	RangerPro_Mid	0.0132194	0.00404269	223	171	0.00125526	0.00923675
group	Alloprevotella	Roundup_Bioflow_Low	-0.0680455	0.0208916	223	218	0.00131071	0.00949489
group	Acetatifactor	RangerPro_Low	-0.0218662	0.00674225	223	147	0.00137322	0.00987
group	Dubosiella	RangerPro_Low	0.0664781	0.0206063	223	194	0.00145359	0.0101845
group	Prevotella	Glyphosate_Low	0.0758078	0.0235591	223	219	0.00149447	0.0101845
group	Roseburia	Roundup_Bioflow_High	-0.0540412	0.0167724	223	219	0.00147344	0.0101845
group	dgA.11.gut.group	RangerPro_High	-0.0172919	0.00536685	223	178	0.00147368	0.0101845
group	Adlercreutzia	RangerPro_High	0.0270271	0.00838193	223	223	0.00146168	0.0101845
group	GCA.900066575	RangerPro_Mid	-0.0194599	0.00604345	223	198	0.00148347	0.0101845
group	Elusimicrobium	RangerPro_High	-0.0199813	0.00620963	223	128	0.00149432	0.0101845
group	Tuzzerella	Roundup_Bioflow_High	-0.0173914	0.00542929	223	209	0.00156816	0.0105466
group	Mycoplasma	Glyphosate_High	-0.0162174	0.0050635	223	143	0.00157053	0.0105466
group	Coriobacteriaceae.UCG.002	Roundup_Bioflow_High	0.0231374	0.00724106	223	108	0.00160992	0.0106556
group	Mycoplasma	RangerPro_Mid	-0.0169627	0.00530788	223	143	0.00160754	0.0106556
group	Prevotella	RangerPro_Low	-0.0767341	0.0241772	223	219	0.00172805	0.0113558
group	Prevotellaceae.UCG.001	RangerPro_Low	-0.0369252	0.0117666	223	212	0.00194222	0.0126727
group	Asaccharobacter	RangerPro_High	0.0184465	0.00590329	223	94	0.00202839	0.0131417
group	Acetatifactor	Roundup_Bioflow_High	-0.0204394	0.00656989	223	147	0.00212064	0.0136433
group	Anaerovibrio	RangerPro_High	-0.0326343	0.0105123	223	189	0.00216697	0.0138445
group	Intestinimonas	RangerPro_High	-0.0420032	0.0135633	223	220	0.00222041	0.0140881
group	Papillibacter	RangerPro_High	-0.0133936	0.00433226	223	202	0.00225821	0.0142298
group	Papillibacter	Glyphosate_Low	-0.0133335	0.00433226	223	202	0.00236135	0.0146786
group	Lachnospiraceae.NC2004.group	Roundup_Bioflow_Low	-0.0170733	0.00554618	223	150	0.00235616	0.0146786
group	Tuzzerella	RangerPro_High	-0.0166827	0.00542929	223	209	0.00239944	0.0147192
group	Anaerotruncus	Glyphosate_High	-0.0186273	0.00606226	223	160	0.00239987	0.0147192
group	Tyzzerella	RangerPro_High	-0.0165593	0.00541353	223	166	0.00250823	0.0152819
Sex	GCA.900066575	Males	-0.00811313	0.00265601	223	198	0.00254239	0.0153882
group	Helicobacter	Roundup_Bioflow_High	-0.0224651	0.00737242	223	194	0.00260354	0.0156553
group	Oscillibacter	RangerPro_Low	-0.0306283	0.0100798	223	194	0.00267581	0.0159759
Sex	X.Eubacterium..nodatum.group	Males	0.00466844	0.00153733	223	192	0.00269159	0.0159759
group	Marvinbryantia	RangerPro_Mid	0.016996	0.00562896	223	188	0.00284365	0.0167702
group	Rikenellaceae.RC9.gut.group	RangerPro_Low	-0.0353388	0.0117152	223	217	0.0028699	0.0168172
group	Tuzzerella	RangerPro_Low	-0.0167856	0.00557173	223	209	0.002905	0.0169152
group	Prevotellaceae.NK3B31.group	RangerPro_High	-0.0677572	0.0225881	223	217	0.00302606	0.0173999
group	Helicobacter	RangerPro_High	-0.0221201	0.00737242	223	194	0.00301944	0.0173999
Sex	Quinella	Males	-0.0331115	0.0110726	223	223	0.00311564	0.0176938
group	UCG.009	Roundup_Bioflow_Low	-0.0211882	0.00708339	223	206	0.00310738	0.0176938
group	Romboutsia	RangerPro_High	0.174673	0.0592727	223	217	0.00356854	0.0195808
group	Desulfovibrio	RangerPro_High	0.0261278	0.00886803	223	223	0.00357563	0.0195808
group	X.Eubacterium..xylanophilum.group	Roundup_Bioflow_High	-0.0433222	0.014676	223	222	0.00351392	0.0195808
group	Roseburia	Glyphosate_Low	0.0494487	0.0167724	223	219	0.00355434	0.0195808
group	Asaccharobacter	RangerPro_Low	0.0178996	0.00605816	223	94	0.00348419	0.0195808
group	Lachnospira	Glyphosate_Low	0.0116898	0.00396762	223	73	0.0035756	0.0195808
Sex	Anaerobiospirillum	Males	-0.00545716	0.00185604	223	151	0.00364375	0.0198358
Sex	Acetatifactor	Males	-0.00869739	0.00296036	223	147	0.00366932	0.0198575
group	Mycoplasma	Glyphosate_Mid	-0.0150118	0.00511783	223	143	0.00372322	0.0200314
group	Prevotellaceae.UCG.001	RangerPro_Mid	-0.034417	0.0117557	223	212	0.00378766	0.0202596
group	Prevotellaceae.UCG.001	Roundup_Bioflow_High	-0.0334174	0.0114658	223	212	0.00394467	0.0207976
group	Lachnospiraceae.UCG.006	RangerPro_Mid	0.0399214	0.0137018	223	223	0.00395607	0.0207976
Sex	Colidextribacter	Males	-0.0194341	0.00666269	223	220	0.00391632	0.0207976
group	Christensenellaceae.R.7.group	RangerPro_Mid	0.0305824	0.0105243	223	222	0.00405078	0.0210549
Sex	Elusimicrobium	Males	-0.00813548	0.00279802	223	128	0.00402976	0.0210549
group	Coriobacteriaceae.UCG.002	RangerPro_Low	0.0215606	0.00743102	223	108	0.00410661	0.0212252
group	Prevotella	RangerPro_Mid	-0.0695427	0.0241546	223	219	0.0043974	0.0223648
group	UCG.009	RangerPro_Low	-0.0211744	0.00735473	223	206	0.00439795	0.0223648
group	Lachnospiraceae.NK4B4.group	RangerPro_Low	-0.0166184	0.00577472	223	78	0.00441448	0.0223648
group	Papillibacter	Roundup_Bioflow_High	-0.0124642	0.00433226	223	202	0.00442433	0.0223648
group	Incertae.Sedis	RangerPro_Low	-0.0261723	0.00910823	223	221	0.00447282	0.0224863
group	Peptococcus	Roundup_Bioflow_Low	-0.0107502	0.00375102	223	140	0.00457666	0.0228833
group	Clostridium.sensu.stricto.1	RangerPro_High	0.0329757	0.0115165	223	54	0.00461296	0.0229401
group	Rikenellaceae.RC9.gut.group	RangerPro_Mid	-0.0334812	0.0117043	223	217	0.00465157	0.0229972
group	Lachnospiraceae.NK4B4.group	Roundup_Bioflow_Low	-0.0159007	0.00556167	223	78	0.00467443	0.0229972
group	Ruminococcus	RangerPro_High	-0.0492597	0.0175927	223	223	0.00558222	0.0272066
group	GCA.900066575	Roundup_Bioflow_High	-0.0165021	0.00589446	223	198	0.00558918	0.0272066
group	Lachnospiraceae.NC2004.group	RangerPro_Low	-0.0160965	0.00575864	223	150	0.00566285	0.0274201
group	Colidextribacter	RangerPro_Mid	-0.0421179	0.0151602	223	220	0.0059567	0.028692
group	Intestinimonas	RangerPro_Mid	-0.0384963	0.0139061	223	220	0.00613382	0.0290929
group	Rothia	Glyphosate_Low	-0.0131985	0.00476781	223	189	0.0061348	0.0290929
group	Bifidobacterium	Roundup_Bioflow_High	0.0226272	0.00816504	223	94	0.00608098	0.0290929
group	Acetatifactor	RangerPro_Mid	-0.0185647	0.00673596	223	147	0.00635969	0.0300047
group	Fournierella	RangerPro_Low	-0.017957	0.00652377	223	193	0.0064259	0.0301624
group	Colidextribacter	Roundup_Bioflow_High	-0.0406495	0.0147864	223	220	0.00649147	0.0302004
group	X.Bacteroides..pectinophilus.group	Roundup_Bioflow_Mid	0.0155905	0.00567199	223	83	0.00649966	0.0302004
group	Anaerovibrio	RangerPro_Low	-0.029552	0.0107881	223	189	0.00668102	0.0308871
group	Ruminococcus	RangerPro_Mid	-0.0489023	0.0180374	223	223	0.00725448	0.0332046
group	Fournierella	Roundup_Bioflow_High	-0.0172449	0.006357	223	193	0.00722118	0.0332046
group	Asaccharobacter	RangerPro_Mid	0.0163725	0.00605251	223	94	0.00738419	0.033631
group	X.Eubacterium..siraeum.group	Roundup_Bioflow_Mid	-0.0206059	0.00768406	223	218	0.00790305	0.0358168
Sex	Sellimonas	Males	0.00531636	0.00198859	223	131	0.00809252	0.0364957
group	UCG.009	Glyphosate_High	-0.0186546	0.00700957	223	206	0.00837972	0.037424
group	Elusimicrobium	Roundup_Bioflow_High	-0.0165281	0.00620963	223	128	0.00837068	0.037424
group	Elusimicrobium	RangerPro_Mid	-0.0168715	0.00636659	223	128	0.00865574	0.03847
group	Treponema	RangerPro_Mid	-0.0866543	0.0327541	223	219	0.00876571	0.0385859
group	Adlercreutzia	RangerPro_Low	0.0227683	0.00860182	223	223	0.00873286	0.0385859
group	Romboutsia	Roundup_Bioflow_High	0.15561	0.0592727	223	217	0.0092873	0.0403034
group	Alloprevotella	Roundup_Bioflow_Mid	-0.0542913	0.0206739	223	218	0.00926723	0.0403034
group	Lachnospiraceae.NC2004.group	RangerPro_High	-0.0147456	0.00561142	223	150	0.00922251	0.0403034
group	Papillibacter	RangerPro_Low	-0.0116083	0.00444592	223	202	0.00967271	0.0417789
group	X.Eubacterium..xylanophilum.group	RangerPro_Low	-0.0391702	0.015061	223	222	0.00995656	0.0428039
group	Romboutsia	RangerPro_Low	0.158071	0.0608276	223	217	0.0100155	0.0428571
Sex	Romboutsia	Males	0.0693497	0.0267079	223	217	0.0100742	0.0429087
group	Lachnospiraceae.NC2004.group	Roundup_Bioflow_High	-0.0145073	0.00561142	223	150	0.0103993	0.0440893
group	Tyzzerella	Roundup_Bioflow_High	-0.0139502	0.00541353	223	166	0.0106475	0.0449345
group	Incertae.Sedis	Roundup_Bioflow_High	-0.0228108	0.0088754	223	221	0.0108519	0.0455877
group	Tuzzerella	Glyphosate_Low	-0.0139257	0.00542929	223	209	0.0110107	0.0460447
group	Oscillibacter	RangerPro_Mid	-0.0257351	0.0100704	223	194	0.0113035	0.0470554
group	Prevotellaceae.UCG.001	Roundup_Bioflow_Mid	-0.0286056	0.0112144	223	212	0.0114533	0.0474641
group	Treponema	Roundup_Bioflow_Mid	-0.0794316	0.0312461	223	219	0.0117321	0.0484016
group	Sellimonas	RangerPro_Mid	-0.011481	0.00452481	223	131	0.0118889	0.0488293
group	Colidextribacter	RangerPro_Low	-0.0382279	0.0151744	223	220	0.0124985	0.0511048
group	Oscillibacter	Roundup_Bioflow_High	-0.0246389	0.00982216	223	194	0.0128735	0.0524056
group	A2	Glyphosate_Mid	0.0211949	0.00850271	223	192	0.0134421	0.0544789
group	Treponema	RangerPro_High	-0.0793928	0.0319466	223	219	0.0137224	0.0546519
group	Treponema	Roundup_Bioflow_High	-0.0794392	0.0319466	223	219	0.0136681	0.0546519
group	Anaerovorax	RangerPro_Low	-0.0104705	0.00420774	223	178	0.0136022	0.0546519
group	DNF00809	RangerPro_High	0.00980158	0.00394303	223	171	0.0136988	0.0546519
group	Anaerovibrio	RangerPro_Mid	-0.0265925	0.010778	223	189	0.0144067	0.056952
group	Bifidobacterium	RangerPro_Low	0.0206571	0.00837925	223	94	0.0144856	0.056952
group	Asaccharobacter	Roundup_Bioflow_Mid	0.0142392	0.00577385	223	94	0.014451	0.056952
group	Anaerovorax	Roundup_Bioflow_High	-0.0100999	0.00410018	223	178	0.0145642	0.0570171
group	UCG.009	Roundup_Bioflow_Mid	-0.0171397	0.00700957	223	206	0.0152937	0.0593803
group	Fibrobacter	RangerPro_Mid	-0.0090643	0.00370712	223	109	0.0152969	0.0593803
group	Bacteroides	Roundup_Bioflow_Low	-0.0169186	0.00692528	223	208	0.0153831	0.0594642
group	Papillibacter	Glyphosate_Mid	-0.01045	0.00428274	223	202	0.0155079	0.0596956
group	Prevotella	Roundup_Bioflow_High	-0.0572367	0.0235591	223	219	0.0159527	0.0608983
Sex	Tuzzerella	Males	-0.00594357	0.00244641	223	209	0.015952	0.0608983
group	Dubosiella	RangerPro_Mid	0.0496804	0.0205871	223	194	0.0166641	0.0630317
group	Tuzzerella	Roundup_Bioflow_Mid	-0.012821	0.00531024	223	209	0.0166101	0.0630317
group	Shuttleworthia	Glyphosate_High	-0.011907	0.00493657	223	115	0.0167171	0.0630317
group	dgA.11.gut.group	RangerPro_Low	-0.0132326	0.00550765	223	178	0.0171414	0.0643675
group	Prevotellaceae.NK3B31.group	RangerPro_Mid	-0.0555139	0.0231591	223	217	0.0173945	0.0650527
group	Lachnoclostridium	RangerPro_High	0.0336869	0.0140755	223	223	0.0175694	0.0654407
group	Prevotellaceae.NK3B31.group	RangerPro_Low	-0.0552987	0.0231807	223	217	0.0179339	0.0665291
group	X.Eubacterium..oxidoreducens.group	RangerPro_High	-0.0223466	0.00939909	223	172	0.0183178	0.0676804
group	Fibrobacter	RangerPro_Low	-0.00880064	0.00371058	223	109	0.0185981	0.0683137
group	Parasutterella	Glyphosate_High	-0.00774287	0.00326571	223	119	0.0186378	0.0683137
Sex	Rikenellaceae.RC9.gut.group	Males	-0.0121713	0.00514387	223	217	0.0188739	0.0689048
Sex	X.Ruminococcus..torques.group	Males	0.00476122	0.00201697	223	153	0.0191535	0.0696489
group	Enterorhabdus	Roundup_Bioflow_Mid	0.0186822	0.00797428	223	219	0.0200657	0.0726789
group	Rikenellaceae.RC9.gut.group	Roundup_Bioflow_High	-0.026611	0.0114157	223	217	0.0206884	0.0746407
group	Enterorhabdus	RangerPro_Low	0.0194517	0.00836694	223	219	0.0210273	0.075567
group	X.Eubacterium..ruminantium.group	Roundup_Bioflow_Low	0.0249448	0.0107608	223	96	0.0213962	0.0765008
group	Bacteroides	Glyphosate_High	-0.0158709	0.00685311	223	208	0.0215211	0.0765008
group	Sellimonas	Glyphosate_Mid	-0.0101025	0.00436281	223	131	0.0215366	0.0765008
group	Intestinimonas	Roundup_Bioflow_Mid	-0.030674	0.0132658	223	220	0.0217236	0.0765736
group	Anaerovorax	RangerPro_Mid	-0.00972522	0.00420382	223	178	0.0216577	0.0765736
group	X.Eubacterium..oxidoreducens.group	RangerPro_Mid	-0.0222227	0.00963667	223	172	0.0220742	0.0775125
group	Rikenella	Roundup_Bioflow_High	-0.00937358	0.00407559	223	167	0.0224253	0.0782466
group	Oscillospira	RangerPro_Low	-0.00921065	0.0040056	223	114	0.0224534	0.0782466
group	Papillibacter	Roundup_Bioflow_Mid	-0.00971538	0.00423727	223	202	0.022838	0.0792868
group	Collinsella	RangerPro_Low	0.0347246	0.0152101	223	152	0.0234224	0.0807309
group	Collinsella	Roundup_Bioflow_High	0.0338135	0.0148213	223	152	0.0235173	0.0807309
group	Tuzzerella	Roundup_Bioflow_Low	-0.0122428	0.00536617	223	209	0.023513	0.0807309
group	Anaerovorax	Roundup_Bioflow_Mid	-0.00911954	0.00401027	223	178	0.0239644	0.08196
group	Anaerotruncus	Glyphosate_Mid	-0.0138929	0.0061273	223	160	0.0243756	0.0830576
group	Blautia	Roundup_Bioflow_High	0.0234175	0.0104497	223	158	0.0260647	0.0884853
group	Lachnoclostridium	RangerPro_Mid	0.0322563	0.0144313	223	223	0.0264499	0.0894628
group	DNF00809	Roundup_Bioflow_High	0.00878251	0.00394303	223	171	0.026975	0.0909049
group	Negativibacillus	Glyphosate_Mid	-0.0162952	0.00734591	223	221	0.0275971	0.092427
group	Anaerovorax	Glyphosate_Low	-0.00908757	0.00410018	223	178	0.0277281	0.092427
group	Parabacteroides	Roundup_Bioflow_High	-0.00972225	0.00438472	223	178	0.0276646	0.092427
group	Tyzzerella	Glyphosate_Low	-0.011919	0.00541353	223	166	0.0287648	0.0955364
group	Sellimonas	RangerPro_Low	-0.00995885	0.00452904	223	131	0.0289673	0.095863
group	Papillibacter	Roundup_Bioflow_Low	-0.00931579	0.00428189	223	202	0.0306892	0.101197
group	Sellimonas	Roundup_Bioflow_Mid	-0.00937827	0.00431649	223	131	0.0309146	0.101412
group	Anaerovorax	RangerPro_High	-0.00890507	0.00410018	223	178	0.0309748	0.101412
group	UCG.003	RangerPro_Mid	-0.0126486	0.00583683	223	126	0.0313466	0.102266
group	Lachnospiraceae.UCG.001	RangerPro_High	-0.0311258	0.0143966	223	210	0.0317356	0.103169
group	Adlercreutzia	Roundup_Bioflow_High	0.0180712	0.00838193	223	223	0.0322121	0.104349
group	Dubosiella	Roundup_Bioflow_High	0.0431721	0.0200795	223	194	0.0326828	0.105502
group	Candidatus.Saccharimonas	RangerPro_High	0.03894	0.018149	223	223	0.0330435	0.106294
group	Prevotellaceae.NK3B31.group	Roundup_Bioflow_High	-0.0482234	0.0225881	223	217	0.0339168	0.108723
group	Intestinimonas	RangerPro_Low	-0.0296655	0.0139191	223	220	0.034217	0.109304
Sex	X.Bacteroides..pectinophilus.group	Males	-0.00555978	0.00261306	223	83	0.0345179	0.109884
group	Acetatifactor	Glyphosate_Low	-0.0139295	0.00656989	223	147	0.035151	0.111513
group	Prevotellaceae.NK3B31.group	Roundup_Bioflow_Low	-0.0472959	0.0223255	223	217	0.0352995	0.1116
group	UCG.003	RangerPro_High	-0.0120334	0.00569293	223	126	0.0357065	0.1125
group	Roseburia	RangerPro_Mid	-0.0362147	0.0171963	223	219	0.0363849	0.114246
group	Tuzzerella	Glyphosate_High	-0.0111049	0.00531024	223	209	0.0376996	0.117971
group	UCG.003	Roundup_Bioflow_High	-0.0118828	0.00569293	223	126	0.0380573	0.118687
Sex	Clostridium.sensu.stricto.1	Males	0.0108106	0.00518929	223	54	0.0384272	0.119436
Sex	Adlercreutzia	Males	0.00786056	0.00377685	223	223	0.038612	0.119606
group	Treponema	RangerPro_Low	-0.0676854	0.0327847	223	219	0.0401836	0.123519
group	Sellimonas	Roundup_Bioflow_High	-0.00910367	0.00441326	223	131	0.0403505	0.123519
group	X.Ruminococcus..torques.group	RangerPro_Mid	0.00946403	0.00458939	223	153	0.0404121	0.123519
group	DNF00809	RangerPro_Low	0.00835467	0.00404647	223	171	0.04017	0.123519
group	Ruminococcus	Roundup_Bioflow_Low	-0.0357022	0.0173882	223	223	0.0412764	0.125743
group	Prevotellaceae.UCG.003	Glyphosate_High	-0.0348253	0.0169793	223	220	0.041492	0.125982
group	Negativibacillus	RangerPro_Low	-0.0155984	0.0076258	223	221	0.0420429	0.127235
group	Lachnospiraceae.NK4A136.group	Roundup_Bioflow_Mid	-0.046044	0.0225396	223	223	0.0423094	0.127622
group	Lachnospiraceae.NK4A136.group	Glyphosate_Low	-0.0469683	0.0230449	223	223	0.04278	0.128303
group	Blautia	RangerPro_High	0.0212942	0.0104497	223	158	0.0428142	0.128303
Sex	Streptococcus	Males	-0.00798771	0.00393996	223	218	0.0438774	0.130638
group	X.Ruminococcus..torques.group	RangerPro_Low	0.00931314	0.00459367	223	153	0.0438746	0.130638
Sex	UCG.009	Males	0.00653453	0.00322928	223	206	0.0442742	0.131394
group	Prevotellaceae.UCG.001	Roundup_Bioflow_Low	-0.0228835	0.0113325	223	212	0.0447181	0.132285
group	Lachnospiraceae.AC2044.group	Roundup_Bioflow_Mid	-0.0128842	0.0064082	223	75	0.045636	0.134138
group	Lachnospiraceae.FCS020.group	Roundup_Bioflow_High	-0.0096835	0.00481339	223	128	0.0455082	0.134138
group	Tyzzerella	Glyphosate_High	-0.0106206	0.00529483	223	166	0.0461435	0.135069
group	X.Eubacterium..brachy.group	Roundup_Bioflow_Low	0.0106785	0.00532621	223	215	0.0462464	0.135069
group	Enterorhabdus	Roundup_Bioflow_Low	0.0160814	0.00805826	223	219	0.0472526	0.137571
group	Methanobrevibacter	Roundup_Bioflow_High	0.128457	0.0644266	223	195	0.0474509	0.137712
group	Parasutterella	Glyphosate_Mid	-0.00657149	0.00330075	223	119	0.0477752	0.138217
group	dgA.11.gut.group	RangerPro_Mid	-0.0109429	0.00550251	223	178	0.0480185	0.138486
group	Sellimonas	RangerPro_High	-0.00875152	0.00441326	223	131	0.0486577	0.139891
group	Intestinimonas	Roundup_Bioflow_Low	-0.0265352	0.0134056	223	220	0.0490626	0.140616
group	Fibrobacter	RangerPro_High	-0.00714895	0.00361572	223	109	0.0493168	0.140905
group	ASF356	Roundup_Bioflow_High	-0.0161486	0.00818584	223	81	0.0498242	0.141914
group	Incertae.Sedis	RangerPro_High	-0.0174693	0.0088754	223	221	0.0503394	0.142939
group	Candidatus.Saccharimonas	Roundup_Bioflow_Mid	0.0348806	0.017751	223	223	0.0507214	0.143057
group	X.Eubacterium..siraeum.group	RangerPro_Mid	-0.0158191	0.00805492	223	218	0.0508475	0.143057
group	Parasutterella	Roundup_Bioflow_Mid	-0.0064184	0.00326571	223	119	0.0506746	0.143057
group	Adlercreutzia	Roundup_Bioflow_Low	0.0162272	0.00828448	223	223	0.0514541	0.144108
group	Rothia	Glyphosate_High	-0.00913098	0.00466327	223	189	0.0515342	0.144108
group	X.Eubacterium..brachy.group	Roundup_Bioflow_High	0.0105197	0.00538887	223	215	0.052241	0.145642
group	Lachnospiraceae.AC2044.group	RangerPro_Mid	-0.0130988	0.00671748	223	75	0.0524995	0.14592
group	Lachnoclostridium	RangerPro_Low	0.0280796	0.0144448	223	223	0.0532275	0.147498
group	ASF356	RangerPro_Low	-0.0162951	0.00840059	223	81	0.0537354	0.148014
group	Mycoplasma	Roundup_Bioflow_Low	-0.0099258	0.00511683	223	143	0.0537264	0.148014
group	Roseburia	Roundup_Bioflow_Mid	-0.0317499	0.0164046	223	219	0.0542683	0.149035
group	Helicobacter	Glyphosate_High	-0.0139352	0.00721076	223	194	0.0546227	0.149562
group	Christensenellaceae.R.7.group	Roundup_Bioflow_High	0.0198011	0.0102648	223	222	0.0550626	0.150319
group	Odoribacter	Roundup_Bioflow_High	-0.00608473	0.00315761	223	176	0.055316	0.150564
group	Monoglobus	Roundup_Bioflow_Mid	0.0216483	0.0112497	223	220	0.0556494	0.150747
group	Oscillibacter	Roundup_Bioflow_Low	-0.0186642	0.00970796	223	194	0.0558746	0.150747
group	ASF356	Glyphosate_Low	-0.0157476	0.00818584	223	81	0.0557239	0.150747
group	Asaccharobacter	Roundup_Bioflow_Low	0.0111664	0.00583465	223	94	0.0569927	0.153314
group	Rikenellaceae.RC9.gut.group	Glyphosate_Low	-0.0216309	0.0114157	223	217	0.0594761	0.158471
group	Rikenella	Glyphosate_Mid	-0.00762535	0.004029	223	167	0.0597712	0.158471
group	Acetatifactor	Roundup_Bioflow_Mid	-0.0121731	0.00642583	223	147	0.0595326	0.158471
group	X.Eubacterium..nodatum.group	RangerPro_Mid	0.00662159	0.00349802	223	192	0.0597261	0.158471
group	Anaerobiospirillum	RangerPro_Low	0.00801145	0.00422717	223	151	0.0594224	0.158471
group	GCA.900066575	RangerPro_Low	-0.0114172	0.0060491	223	198	0.0604701	0.159864
group	UCG.003	RangerPro_Low	-0.0110104	0.00584228	223	126	0.0608512	0.16041
group	Prevotella	Roundup_Bioflow_Mid	-0.0432906	0.0230425	223	219	0.0616543	0.162063
group	Lachnospiraceae.UCG.006	RangerPro_Low	0.0256776	0.0137146	223	223	0.0625452	0.163936
group	Peptococcus	Glyphosate_High	-0.00687839	0.00371193	223	140	0.0652652	0.17058
group	Lachnospiraceae.ND3007.group	Glyphosate_Low	0.0122197	0.00660144	223	51	0.0655512	0.170826
group	Fibrobacter	Roundup_Bioflow_Low	-0.00661068	0.00357368	223	109	0.0657309	0.170826
group	Anaerotruncus	Glyphosate_Low	-0.0114544	0.00619817	223	160	0.0659907	0.171018
group	Odoribacter	Glyphosate_Low	-0.00578724	0.00315761	223	176	0.0682365	0.176341
group	Enterorhabdus	Roundup_Bioflow_High	0.0149149	0.00815306	223	219	0.0687506	0.177172
group	Helicobacter	Glyphosate_Mid	-0.0132613	0.00728813	223	194	0.0702348	0.180249
group	X.Eubacterium..siraeum.group	Roundup_Bioflow_Low	-0.0141238	0.00776499	223	218	0.0703363	0.180249
group	Lachnospiraceae.FCS020.group	RangerPro_Mid	-0.0089315	0.00493505	223	128	0.0717417	0.18334
group	Lactobacillus	Roundup_Bioflow_Low	0.0869709	0.0481013	223	223	0.0720115	0.18352
group	Peptococcus	Roundup_Bioflow_Mid	-0.00670603	0.00371193	223	140	0.0722405	0.183595
group	Lachnospiraceae.NC2004.group	Glyphosate_High	-0.00988883	0.00548838	223	150	0.0730015	0.185017
group	Allobaculum	Roundup_Bioflow_High	0.0407723	0.0226568	223	159	0.0733522	0.185396
group	Fournierella	Roundup_Bioflow_Low	-0.0112763	0.00628309	223	193	0.0741256	0.186837
group	Lactobacillus	Roundup_Bioflow_High	0.0871205	0.0486671	223	223	0.0748602	0.188173
group	Prevotella	Roundup_Bioflow_Low	-0.0415911	0.0232852	223	219	0.0755025	0.189271
group	Lachnospiraceae.UCG.006	RangerPro_High	0.0238288	0.013364	223	223	0.0760081	0.189505
group	Dorea	RangerPro_Low	-0.0140521	0.00787822	223	198	0.0759094	0.189505
group	Clostridium.sensu.stricto.1	Roundup_Bioflow_Low	0.0200905	0.0113826	223	54	0.0790021	0.196438
group	Fournierella	Roundup_Bioflow_Mid	-0.0109416	0.00621761	223	193	0.0798883	0.198106
group	Adlercreutzia	Roundup_Bioflow_Mid	0.0143815	0.00819814	223	223	0.0808342	0.199783
group	X.Eubacterium..oxidoreducens.group	RangerPro_Low	-0.0169116	0.00964567	223	172	0.0809991	0.199783
group	Odoribacter	RangerPro_Low	-0.00567517	0.00324045	223	176	0.0813314	0.200067
Sex	Intestinimonas	Males	-0.0106536	0.00611152	223	220	0.082748	0.203008
group	Elusimicrobium	Roundup_Bioflow_Low	-0.0106669	0.00613743	223	128	0.0836606	0.204701
group	Shuttleworthia	Roundup_Bioflow_Low	-0.00864833	0.00498856	223	115	0.084437	0.206053
group	Anaerobiospirillum	Roundup_Bioflow_High	0.00713178	0.0041191	223	151	0.0848369	0.206481
group	Anaerovibrio	Roundup_Bioflow_High	-0.0181567	0.0105123	223	189	0.085592	0.20777
group	Marvinbryantia	RangerPro_High	0.00947109	0.00549019	223	188	0.085968	0.208133
group	UCG.003	Roundup_Bioflow_Mid	-0.0095803	0.0055681	223	126	0.0867883	0.209567
group	Veillonella	RangerPro_Low	-0.0105446	0.00614091	223	166	0.087419	0.210538
group	Butyricicoccus	Roundup_Bioflow_Mid	-0.014172	0.00828557	223	183	0.0886475	0.212385
group	Lachnospiraceae.NC2004.group	Roundup_Bioflow_Mid	-0.00938937	0.00548838	223	150	0.0885858	0.212385
group	Anaerovorax	Glyphosate_High	-0.00683676	0.00401027	223	178	0.0896945	0.214335
group	Lactobacillus	Roundup_Bioflow_Mid	0.0809642	0.0476	223	223	0.0904227	0.215515
group	Anaerovorax	Glyphosate_Mid	-0.00686793	0.0040533	223	178	0.0916569	0.217892
Sex	Lachnospiraceae.FCS020.group	Males	-0.00366115	0.00216888	223	128	0.0928748	0.220219
group	UCG.005	RangerPro_Low	-0.0144696	0.00859806	223	221	0.0938683	0.221912
group	Bacteroides	Glyphosate_Low	-0.0117843	0.00700675	223	208	0.0940714	0.221912
Sex	Lactobacillus	Males	0.0366913	0.0219291	223	223	0.0957673	0.224072
Sex	Collinsella	Males	0.0111676	0.00667839	223	152	0.0959614	0.224072
group	Christensenellaceae.R.7.group	Roundup_Bioflow_Low	0.0169749	0.0101455	223	222	0.0957726	0.224072
group	Pygmaiobacter	RangerPro_High	-0.0075437	0.00450837	223	144	0.0957499	0.224072
group	Oscillibacter	Roundup_Bioflow_Mid	-0.0160273	0.00960678	223	194	0.096726	0.225286
Sex	Lachnospiraceae.UCG.006	Males	-0.00998507	0.00602175	223	223	0.0987627	0.228296
group	Butyricicoccus	RangerPro_Mid	-0.0144146	0.00868546	223	183	0.0984692	0.228296
group	Oscillospira	Glyphosate_Low	-0.00647504	0.0039032	223	114	0.0986132	0.228296
Sex	Ruminococcus	Males	-0.0131303	0.00792718	223	223	0.0991262	0.228562
group	Romboutsia	RangerPro_Mid	0.100412	0.0607709	223	217	0.0999522	0.228746
group	Incertae.Sedis	RangerPro_Mid	-0.0150429	0.00909974	223	221	0.0997874	0.228746
group	Lachnospiraceae.FCS020.group	RangerPro_Low	-0.00816543	0.00493966	223	128	0.0998041	0.228746
group	X.Eubacterium..siraeum.group	RangerPro_Low	-0.0133107	0.00806244	223	218	0.100229	0.22881
Sex	X.Eubacterium..oxidoreducens.group	Males	-0.0069141	0.00423517	223	172	0.10405	0.236944
group	X.Ruminococcus..torques.group	Roundup_Bioflow_High	0.00728124	0.00447624	223	153	0.105299	0.239197
group	Tuzzerella	Glyphosate_Mid	-0.00864687	0.00536722	223	209	0.108656	0.246216
group	Turicibacter	RangerPro_High	0.023492	0.0146356	223	168	0.109956	0.247684
Sex	Negativibacillus	Males	0.00537206	0.0033483	223	221	0.110112	0.247684
group	Mycoplasma	Roundup_Bioflow_Mid	-0.00813561	0.0050635	223	143	0.109605	0.247684
group	Methanobrevibacter	RangerPro_High	0.103198	0.0644266	223	195	0.110689	0.247772
group	Prevotellaceae.NK3B31.group	Roundup_Bioflow_Mid	-0.035393	0.0220928	223	217	0.110642	0.247772
group	Colidextribacter	Roundup_Bioflow_Mid	-0.0231216	0.0144622	223	220	0.111363	0.248674
group	Lachnospiraceae.UCG.001	Glyphosate_Mid	0.0227356	0.014232	223	210	0.111644	0.248698
group	Dubosiella	RangerPro_High	0.0318179	0.0200795	223	194	0.114549	0.254553
group	Lachnospiraceae.UCG.001	RangerPro_Low	-0.0233897	0.0147742	223	210	0.114881	0.254676
group	Veillonella	RangerPro_Mid	0.00969076	0.00613518	223	166	0.115703	0.255882
group	Lachnospiraceae.AC2044.group	Roundup_Bioflow_High	-0.010331	0.00655187	223	75	0.116332	0.256656
group	GCA.900066575	Roundup_Bioflow_Low	-0.00909753	0.00582593	223	198	0.119883	0.263858
group	UCG.005	Glyphosate_Low	-0.0130362	0.00837826	223	221	0.12121	0.265997
group	UCG.009	Glyphosate_Low	-0.0111444	0.00716672	223	206	0.121434	0.265997
group	UCG.009	Glyphosate_Mid	-0.0109994	0.00708478	223	206	0.122024	0.266655
group	Oribacterium	Glyphosate_High	-0.00696613	0.00449083	223	97	0.122347	0.266729
group	Rothia	Roundup_Bioflow_High	-0.00734238	0.00476781	223	189	0.125054	0.271344
group	Shuttleworthia	RangerPro_Low	-0.00797776	0.00517965	223	115	0.125	0.271344
group	Treponema	Roundup_Bioflow_Low	-0.0484832	0.0315752	223	219	0.126156	0.273091
group	Quinella	Roundup_Bioflow_High	-0.0376126	0.0245733	223	223	0.127353	0.273111
group	Collinsella	RangerPro_Mid	0.0232671	0.0151959	223	152	0.127225	0.273111
group	Monoglobus	Glyphosate_Low	-0.0176089	0.0115019	223	220	0.12727	0.273111
group	ASF356	RangerPro_Mid	-0.0128632	0.00839275	223	81	0.126853	0.273111
group	X.Ruminococcus..torques.group	RangerPro_High	0.00684245	0.00447624	223	153	0.12785	0.27354
group	Anaerobiospirillum	Roundup_Bioflow_Low	0.00620495	0.00407121	223	151	0.128973	0.275302
group	Lachnospiraceae.FCS020.group	Glyphosate_High	-0.00716736	0.00470784	223	128	0.129392	0.275557
group	Lachnospiraceae.UCG.001	Glyphosate_High	-0.0213917	0.0140809	223	210	0.130202	0.276642
group	Lactobacillus	RangerPro_Low	0.0757959	0.0499439	223	223	0.1306	0.276847
group	Blautia	Glyphosate_Low	0.0158438	0.0104497	223	158	0.130959	0.27697
group	Ruminococcus	Roundup_Bioflow_Mid	-0.0259613	0.017207	223	223	0.132847	0.28032
group	Lachnospiraceae.UCG.001	Roundup_Bioflow_High	-0.0216348	0.0143966	223	210	0.134384	0.282914
group	A2	Roundup_Bioflow_High	-0.0129147	0.00860104	223	192	0.134707	0.282946
group	X.Eubacterium..brachy.group	Roundup_Bioflow_Mid	0.007846	0.0052707	223	215	0.138077	0.289365
group	Dubosiella	Roundup_Bioflow_Low	0.0294515	0.019846	223	194	0.139295	0.289935
group	Oscillospira	RangerPro_High	-0.0057928	0.0039032	223	114	0.139263	0.289935
group	Asaccharobacter	Roundup_Bioflow_High	0.00876552	0.00590329	223	94	0.139068	0.289935
group	Alloprevotella	Glyphosate_High	-0.0306355	0.0206739	223	218	0.139866	0.290467
group	Desulfovibrio	Roundup_Bioflow_Low	0.0128805	0.00876492	223	223	0.143165	0.296648
group	Alloprevotella	Glyphosate_Mid	-0.0306285	0.0208957	223	218	0.14419	0.297482
group	Family.XIII.UCG.001	Roundup_Bioflow_High	-0.00716698	0.00488983	223	213	0.144214	0.297482
group	Prevotellaceae.UCG.003	Glyphosate_Low	-0.0253886	0.0173599	223	220	0.14509	0.298619
Sex	Enterorhabdus	Males	0.00535618	0.00367372	223	219	0.146328	0.299187
group	Rikenella	Glyphosate_High	-0.00581808	0.00398622	223	167	0.145895	0.299187
group	Shuttleworthia	RangerPro_Mid	0.00754449	0.00517482	223	115	0.146342	0.299187
group	Helicobacter	Roundup_Bioflow_Low	-0.0106122	0.0072867	223	194	0.146769	0.299395
group	Oscillospira	Roundup_Bioflow_High	-0.00567675	0.0039032	223	114	0.147319	0.299852
group	Treponema	Glyphosate_High	-0.0453561	0.0312461	223	219	0.148098	0.300773
group	Monoglobus	RangerPro_Low	0.0170869	0.0118036	223	220	0.149206	0.302356
group	Lachnospiraceae.NK4B4.group	Glyphosate_High	-0.00793038	0.00550371	223	78	0.151084	0.305488
group	Negativibacillus	Glyphosate_Low	-0.0106607	0.00743086	223	221	0.152859	0.308399
group	Lactobacillus	RangerPro_Mid	0.0711537	0.0498973	223	223	0.155338	0.309586
group	Lachnospiraceae.NK4A136.group	Glyphosate_Mid	-0.0324498	0.0227815	223	223	0.155803	0.309586
group	UCG.003	Roundup_Bioflow_Low	-0.00804578	0.00562674	223	126	0.154213	0.309586
group	X.Eubacterium..oxidoreducens.group	Roundup_Bioflow_High	-0.0134167	0.00939909	223	172	0.154921	0.309586
group	A2	Glyphosate_High	0.0120169	0.00841244	223	192	0.154629	0.309586
group	Veillonella	Roundup_Bioflow_Low	-0.00842647	0.00591435	223	166	0.1557	0.309586
group	Acetatifactor	Roundup_Bioflow_Low	-0.00928857	0.00649351	223	147	0.154063	0.309586
group	Marvinbryantia	Roundup_Bioflow_Low	0.00770895	0.00542635	223	188	0.156888	0.31107
group	X.Eubacterium..xylanophilum.group	Glyphosate_Mid	0.0204098	0.0145082	223	222	0.160959	0.317772
group	X.Eubacterium..xylanophilum.group	RangerPro_High	-0.020648	0.014676	223	222	0.160915	0.317772
group	Pygmaiobacter	Roundup_Bioflow_Mid	-0.00619136	0.00440951	223	144	0.161754	0.31866
group	Treponema	Glyphosate_Mid	-0.0442541	0.0315814	223	219	0.162595	0.319632
group	A2	Roundup_Bioflow_Low	0.0118676	0.00850104	223	192	0.16417	0.32204
group	Rothia	RangerPro_Mid	0.0068023	0.00488833	223	189	0.16552	0.323997
group	Lachnospiraceae.FCS020.group	RangerPro_High	-0.00669209	0.00481339	223	128	0.165893	0.324038
group	Lactobacillus	Glyphosate_High	0.0659392	0.0476	223	223	0.167424	0.32537
group	Collinsella	RangerPro_High	0.0205213	0.0148213	223	152	0.167636	0.32537
group	UCG.005	Glyphosate_Mid	-0.0114803	0.00828247	223	221	0.167175	0.32537
group	Lactobacillus	RangerPro_High	0.0671579	0.0486671	223	223	0.169058	0.327438
group	ASF356	RangerPro_High	-0.0112839	0.00818584	223	81	0.169513	0.327629
group	Quinella	Glyphosate_Mid	0.0333008	0.0242924	223	223	0.171876	0.330942
group	X.Ruminococcus..torques.group	Glyphosate_Low	-0.00613518	0.00447624	223	153	0.171946	0.330942
group	Rothia	RangerPro_Low	-0.00668736	0.00489289	223	189	0.173151	0.332566
group	Tyzzerella	RangerPro_Mid	-0.00756998	0.00555037	223	166	0.174055	0.333605
group	X.Eubacterium..oxidoreducens.group	Roundup_Bioflow_Low	-0.0126455	0.00928981	223	172	0.174887	0.334503
group	X.Bacteroides..pectinophilus.group	RangerPro_Mid	0.00807788	0.00594573	223	83	0.175717	0.335394
group	Lachnospira	Roundup_Bioflow_Mid	-0.00526483	0.00388062	223	73	0.17632	0.335847
group	Lachnospiraceae.AC2044.group	RangerPro_High	-0.00886615	0.00655187	223	75	0.177425	0.337255
group	Parabacteroides	Roundup_Bioflow_Low	-0.0058235	0.00433374	223	178	0.180463	0.342322
group	X.Eubacterium..nodatum.group	RangerPro_Low	0.00469819	0.00350129	223	192	0.181081	0.342788
group	Lachnospiraceae.NK4B4.group	Roundup_Bioflow_Mid	-0.0073675	0.00550371	223	78	0.182121	0.344048
group	Prevotellaceae.UCG.003	Roundup_Bioflow_Low	-0.0228468	0.0171581	223	220	0.18444	0.346295
group	Turicibacter	Glyphosate_Mid	-0.0192909	0.0144683	223	168	0.183858	0.346295
group	Oribacterium	Roundup_Bioflow_Low	-0.00604667	0.00453812	223	97	0.184153	0.346295
group	Negativibacillus	Glyphosate_High	-0.0096493	0.00726792	223	221	0.185719	0.347987
Sex	A2	Males	-0.00513013	0.00387558	223	192	0.187026	0.349723
group	UCG.005	RangerPro_High	-0.0110481	0.00837826	223	221	0.188703	0.352143
group	Parabacteroides	Glyphosate_High	-0.0056439	0.00428858	223	178	0.189585	0.353073
Sex	Incertae.Sedis	Males	0.00524595	0.0039992	223	221	0.191023	0.354317
group	ASF356	Roundup_Bioflow_Low	-0.0106165	0.00809066	223	81	0.190876	0.354317
group	Oribacterium	Roundup_Bioflow_Mid	-0.00588128	0.00449083	223	97	0.191742	0.354935
group	Lachnospiraceae.UCG.006	Roundup_Bioflow_Low	0.0172244	0.0132086	223	223	0.19364	0.357728
Sex	Blautia	Males	0.00611866	0.00470858	223	158	0.195194	0.359876
group	Rikenella	Glyphosate_Low	-0.00527782	0.00407559	223	167	0.196734	0.361991
group	Collinsella	Glyphosate_Low	0.0191359	0.0148213	223	152	0.198073	0.363001
group	X.Ruminococcus..torques.group	Roundup_Bioflow_Mid	0.0056476	0.00437809	223	153	0.198467	0.363001
group	Anaerobiospirillum	RangerPro_Mid	0.0054545	0.00422322	223	151	0.197919	0.363001
group	Rikenellaceae.RC9.gut.group	Glyphosate_High	-0.0143379	0.0111654	223	217	0.200495	0.365984
group	Odoribacter	Roundup_Bioflow_Low	0.00399188	0.0031209	223	176	0.202267	0.368486
Sex	Lachnoclostridium	Males	-0.00809959	0.00634235	223	223	0.202976	0.369048
group	Incertae.Sedis	Glyphosate_Low	-0.0112789	0.0088754	223	221	0.20519	0.372336
group	Family.XIII.UCG.001	RangerPro_Low	-0.00634185	0.00501811	223	213	0.207692	0.374685
group	Streptococcus	RangerPro_Mid	0.0113407	0.00896494	223	218	0.207259	0.374685
group	Lachnospiraceae.FCS020.group	Roundup_Bioflow_Low	-0.00601221	0.00475742	223	128	0.207706	0.374685
group	Parasutterella	Roundup_Bioflow_Low	-0.00413739	0.0033001	223	119	0.211326	0.380469
Sex	Lachnospiraceae.NK4B4.group	Males	0.00317346	0.00253554	223	78	0.212097	0.381112
Sex	Turicibacter	Males	0.00814785	0.00659473	223	168	0.218008	0.39097
group	Bacteroides	Glyphosate_Mid	-0.00849677	0.00692664	223	208	0.221304	0.393717
group	Coriobacteriaceae.UCG.002	RangerPro_High	0.00888936	0.00724106	223	108	0.220946	0.393717
group	Peptococcus	Glyphosate_Low	-0.00464731	0.00379515	223	140	0.222107	0.393717
group	Pygmaiobacter	RangerPro_Mid	-0.00567887	0.00462232	223	144	0.220593	0.393717
group	DNF00809	Glyphosate_Low	-0.00484947	0.00394303	223	171	0.220104	0.393717
Sex	Asaccharobacter	Males	0.00325952	0.00265999	223	94	0.221788	0.393717
group	Lachnospiraceae.ND3007.group	Roundup_Bioflow_High	0.00805746	0.00660144	223	51	0.223608	0.394899
group	Shuttleworthia	Glyphosate_Mid	-0.00608971	0.00498954	223	115	0.223633	0.394899
group	Family.XIII.UCG.001	RangerPro_High	-0.00593468	0.00488983	223	213	0.226221	0.398703
group	Lachnospira	Roundup_Bioflow_Low	-0.00473616	0.00392149	223	73	0.22849	0.401933
group	X.Eubacterium..nodatum.group	Roundup_Bioflow_Mid	0.00402285	0.00333697	223	192	0.229338	0.402655
group	Intestinimonas	Glyphosate_Low	-0.0163063	0.0135633	223	220	0.23061	0.403639
group	Family.XIII.AD3011.group	Roundup_Bioflow_High	-0.00490107	0.00407806	223	201	0.230776	0.403639
group	Family.XIII.AD3011.group	RangerPro_Mid	-0.00501509	0.00418114	223	201	0.23169	0.404468
group	Christensenellaceae.R.7.group	Glyphosate_Mid	-0.0121552	0.0101475	223	222	0.232313	0.404788
group	Lachnospiraceae.NK4A136.group	Glyphosate_High	-0.0268209	0.0225396	223	223	0.2354	0.409391
group	Pygmaiobacter	Roundup_Bioflow_Low	-0.00525995	0.00445595	223	144	0.23915	0.415129
group	Quinella	Roundup_Bioflow_Mid	-0.0282285	0.0240345	223	223	0.241513	0.41687
Sex	Family.XIII.UCG.001	Males	0.00258791	0.00220333	223	213	0.241494	0.41687
group	Rikenellaceae.RC9.gut.group	Roundup_Bioflow_Low	-0.0132541	0.011283	223	217	0.241436	0.41687
group	Ruminococcus	Glyphosate_Low	-0.0206113	0.0175927	223	223	0.242681	0.418102
group	Methanobrevibacter	RangerPro_Low	0.0770159	0.0661168	223	195	0.24539	0.42198
group	Butyricicoccus	Glyphosate_High	-0.00962679	0.00828557	223	183	0.246593	0.423256
group	UCG.003	Glyphosate_High	-0.00641897	0.0055681	223	126	0.250286	0.427985
group	Marvinbryantia	Roundup_Bioflow_Mid	0.00619189	0.0053698	223	188	0.25017	0.427985
group	Pygmaiobacter	RangerPro_Low	-0.00532848	0.00462664	223	144	0.250744	0.427985
group	Family.XIII.UCG.001	RangerPro_Mid	-0.00574911	0.00501343	223	213	0.252781	0.430663
group	X.Eubacterium..siraeum.group	Glyphosate_High	-0.00872813	0.00768406	223	218	0.257292	0.43683
group	Lachnospiraceae.NK4B4.group	Roundup_Bioflow_High	-0.00639089	0.0056271	223	78	0.25735	0.43683
group	Methanobrevibacter	Roundup_Bioflow_Mid	0.0712511	0.0630139	223	195	0.259451	0.438777
group	Helicobacter	Glyphosate_Low	-0.0083443	0.00737242	223	194	0.258986	0.438777
group	Romboutsia	Roundup_Bioflow_Mid	0.0649481	0.057973	223	217	0.263846	0.440094
group	Lachnospiraceae.UCG.006	Glyphosate_High	0.0146432	0.013071	223	223	0.263859	0.440094
group	Lachnospiraceae.UCG.001	Glyphosate_Low	0.0161216	0.0143966	223	210	0.264056	0.440094
group	Christensenellaceae.R.7.group	Roundup_Bioflow_Mid	0.0112533	0.0100398	223	222	0.26361	0.440094
group	Dorea	Glyphosate_Mid	-0.00851312	0.00758906	223	198	0.263232	0.440094
group	Elusimicrobium	Glyphosate_High	-0.00684147	0.00607347	223	128	0.261247	0.440094
group	Anaerobiospirillum	Glyphosate_Mid	-0.00458439	0.00407201	223	151	0.261511	0.440094
group	Oribacterium	Glyphosate_Mid	-0.00509499	0.00453901	223	97	0.262924	0.440094
group	Bifidobacterium	Roundup_Bioflow_Mid	-0.00892609	0.00798601	223	94	0.264953	0.44079
group	Prevotellaceae.UCG.001	Glyphosate_Low	0.0127784	0.0114658	223	212	0.266339	0.441514
group	Oscillospira	Roundup_Bioflow_Low	-0.00429934	0.00385782	223	114	0.266348	0.441514
group	Marvinbryantia	RangerPro_Low	0.00623586	0.00563422	223	188	0.269642	0.44617
group	Ruminococcus	Glyphosate_High	-0.0189589	0.017207	223	223	0.27179	0.448917
group	X.Eubacterium..ruminantium.group	Roundup_Bioflow_Mid	-0.0116956	0.0106486	223	96	0.27331	0.450619
group	Blautia	RangerPro_Low	0.0116547	0.0107239	223	158	0.27836	0.458124
group	X.Eubacterium..xylanophilum.group	Glyphosate_Low	-0.0159168	0.014676	223	222	0.279355	0.45894
group	Sellimonas	Glyphosate_High	-0.00466369	0.00431649	223	131	0.281176	0.460288
group	Oscillospira	Roundup_Bioflow_Mid	-0.00412636	0.00381761	223	114	0.280981	0.460288
group	Candidatus.Saccharimonas	Glyphosate_High	0.018848	0.017751	223	223	0.289536	0.468966
group	Clostridium.sensu.stricto.1	Glyphosate_High	0.0119718	0.011264	223	54	0.289067	0.468966
group	Marvinbryantia	Roundup_Bioflow_High	0.00583452	0.00549019	223	188	0.289119	0.468966
group	Peptococcus	Glyphosate_Mid	-0.00399834	0.00375176	223	140	0.287761	0.468966
group	X.Eubacterium..nodatum.group	Roundup_Bioflow_Low	0.00359511	0.00337211	223	192	0.287578	0.468966
group	Oscillospira	RangerPro_Mid	-0.00425537	0.00400186	223	114	0.288833	0.468966
group	NK4A214.group	Roundup_Bioflow_High	-0.00905842	0.00861648	223	221	0.294322	0.475881
group	Coriobacteriaceae.UCG.002	RangerPro_Mid	0.0077959	0.00742409	223	108	0.294876	0.47594
group	X.Bacteroides..pectinophilus.group	Roundup_Bioflow_High	-0.00606672	0.00579915	223	83	0.296688	0.478026
group	Lachnospiraceae.NK4A136.group	Roundup_Bioflow_Low	-0.0237644	0.022777	223	223	0.297974	0.478422
group	DNF00809	Roundup_Bioflow_Mid	0.00402438	0.00385657	223	171	0.297898	0.478422
group	X.Ruminococcus..torques.group	Roundup_Bioflow_Low	0.00460505	0.0044242	223	153	0.299117	0.479422
Sex	X.Eubacterium..ruminantium.group	Males	-0.00508408	0.00490578	223	96	0.301222	0.48142
group	Lachnospira	Glyphosate_Mid	0.00406322	0.00392226	223	73	0.301411	0.48142
Sex	Dorea	Males	0.00354417	0.00345913	223	198	0.306727	0.489062
group	Bacteroides	Roundup_Bioflow_Mid	-0.00698522	0.00685311	223	208	0.309233	0.492205
group	Intestinimonas	Glyphosate_High	-0.013493	0.0132658	223	220	0.310253	0.492976
group	Prevotellaceae.NK3B31.group	Glyphosate_High	-0.0223035	0.0220928	223	217	0.313869	0.493277
group	Candidatus.Saccharimonas	RangerPro_Mid	0.0187795	0.0186077	223	223	0.314014	0.493277
group	Enterorhabdus	Glyphosate_High	0.00803593	0.00797428	223	219	0.314732	0.493277
group	GCA.900066575	Roundup_Bioflow_Mid	-0.00583008	0.00576521	223	198	0.313049	0.493277
group	Coriobacteriaceae.UCG.002	Roundup_Bioflow_Low	0.00721547	0.00715687	223	108	0.314513	0.493277
group	Lachnospiraceae.NK4B4.group	Glyphosate_Mid	-0.0056212	0.00556276	223	78	0.313405	0.493277
group	Marvinbryantia	Glyphosate_Mid	-0.00550461	0.00542742	223	188	0.311633	0.493277
group	Shuttleworthia	RangerPro_High	-0.00510876	0.00504724	223	115	0.312602	0.493277
group	Lactobacillus	Glyphosate_Mid	0.0483456	0.0481107	223	223	0.316099	0.494577
group	Allobaculum	RangerPro_Mid	0.0231259	0.0232295	223	159	0.320607	0.499323
group	Collinsella	Roundup_Bioflow_Low	0.0145629	0.014649	223	152	0.321296	0.499323
group	Ruminococcus	Glyphosate_Mid	-0.0172891	0.0173916	223	223	0.321304	0.499323
group	Elusimicrobium	Roundup_Bioflow_Mid	-0.00604089	0.00607347	223	128	0.321047	0.499323
group	Veillonella	Glyphosate_High	-0.00577803	0.00585271	223	166	0.32465	0.503673
group	Quinella	Glyphosate_High	0.0236591	0.0240345	223	223	0.326051	0.503909
group	Lachnospiraceae.ND3007.group	Glyphosate_Mid	-0.00641879	0.00652597	223	51	0.326445	0.503909
group	X.Eubacterium..nodatum.group	Roundup_Bioflow_High	0.00336095	0.00341178	223	192	0.325698	0.503909
group	Negativibacillus	Roundup_Bioflow_Low	-0.00719908	0.00734446	223	221	0.328102	0.504976
Sex	Anaerotruncus	Males	-0.00273682	0.00279286	223	160	0.328234	0.504976
group	Lachnospira	RangerPro_Mid	-0.00396742	0.00406791	223	73	0.330524	0.50765
group	Lachnoclostridium	Roundup_Bioflow_High	-0.0136865	0.0140755	223	223	0.331979	0.508188
group	UCG.003	Glyphosate_Low	-0.0055399	0.00569293	223	126	0.331603	0.508188
group	Oscillibacter	Glyphosate_High	-0.00928436	0.00960678	223	194	0.334926	0.511847
group	Fibrobacter	Roundup_Bioflow_Mid	-0.00340843	0.00353644	223	109	0.336242	0.513006
group	Quinella	RangerPro_High	-0.0235726	0.0245733	223	223	0.338514	0.514783
group	Lachnospira	RangerPro_High	-0.00380593	0.00396762	223	73	0.338526	0.514783
group	Sellimonas	Roundup_Bioflow_Low	-0.00415733	0.00436195	223	131	0.341629	0.518645
group	X.Bacteroides..pectinophilus.group	Roundup_Bioflow_Low	0.00545347	0.00573172	223	83	0.342457	0.519046
group	Anaerovibrio	Roundup_Bioflow_Mid	-0.00974542	0.0102818	223	189	0.344295	0.520972
group	Romboutsia	Glyphosate_High	0.0547609	0.057973	223	217	0.345941	0.521089
group	Anaerovibrio	Roundup_Bioflow_Low	-0.00980024	0.0103901	223	189	0.346638	0.521089
group	Dorea	Roundup_Bioflow_High	-0.00724364	0.00767683	223	198	0.346463	0.521089
group	Tyzzerella	RangerPro_Low	-0.0052475	0.00555555	223	166	0.345964	0.521089
group	UCG.005	Roundup_Bioflow_High	-0.00786622	0.00837826	223	221	0.348859	0.523572
group	Lachnospira	Roundup_Bioflow_High	-0.00371367	0.00396762	223	73	0.350341	0.524941
group	NK4A214.group	RangerPro_Low	-0.00825818	0.00884253	223	221	0.351409	0.525686
group	A2	RangerPro_High	0.008009	0.00860104	223	192	0.352827	0.526949
group	Lachnospiraceae.FCS020.group	Glyphosate_Mid	0.0044117	0.00475836	223	128	0.354904	0.529193
group	Prevotellaceae.NK3B31.group	Glyphosate_Low	0.0207893	0.0225881	223	217	0.358429	0.53285
group	Tyzzerella	Roundup_Bioflow_Low	-0.0049236	0.00535059	223	166	0.358516	0.53285
group	UCG.005	Glyphosate_High	-0.00751158	0.00819454	223	221	0.360364	0.534734
group	X.Eubacterium..ruminantium.group	Glyphosate_High	0.00955418	0.0106486	223	96	0.370618	0.549064
group	Allobaculum	RangerPro_Low	0.0207901	0.0232512	223	159	0.372254	0.549717
group	Prevotella	Glyphosate_High	-0.0206176	0.0230425	223	219	0.371928	0.549717
group	Rothia	Glyphosate_Mid	-0.00416971	0.0047133	223	189	0.377338	0.556331
group	Lachnoclostridium	Glyphosate_Low	-0.0123671	0.0140755	223	223	0.380599	0.559347
group	Christensenellaceae.R.7.group	RangerPro_Low	0.00926299	0.0105341	223	222	0.380217	0.559347
group	Intestinimonas	Glyphosate_Mid	-0.0116689	0.0134082	223	220	0.38513	0.562795
group	Clostridium.sensu.stricto.1	RangerPro_Mid	0.0102758	0.0118076	223	54	0.385139	0.562795
group	Rikenella	Roundup_Bioflow_Low	-0.00349923	0.00402821	223	167	0.386004	0.562795
group	Anaerobiospirillum	Glyphosate_Low	-0.00358407	0.0041191	223	151	0.385225	0.562795
group	DNF00809	Glyphosate_Mid	-0.00338632	0.00389795	223	171	0.38597	0.562795
group	Turicibacter	Glyphosate_Low	-0.0126758	0.0146356	223	168	0.387417	0.563962
group	Turicibacter	RangerPro_Mid	0.0129765	0.0150056	223	168	0.388137	0.564118
group	ASF356	Roundup_Bioflow_Mid	-0.0068885	0.00800634	223	81	0.390552	0.566731
group	Monoglobus	Glyphosate_High	-0.00964878	0.0112497	223	220	0.39203	0.56798
group	X.Eubacterium..ruminantium.group	Roundup_Bioflow_High	0.00929356	0.0108874	223	96	0.394285	0.568662
group	Veillonella	RangerPro_High	-0.00511716	0.00598392	223	166	0.393432	0.568662
group	Shuttleworthia	Roundup_Bioflow_High	-0.00430774	0.00504724	223	115	0.394355	0.568662
group	Colidextribacter	Roundup_Bioflow_Low	-0.0124006	0.0146145	223	220	0.397111	0.571741
group	Fournierella	Glyphosate_Mid	-0.00528466	0.00628432	223	193	0.401336	0.576921
group	Lachnospiraceae.ND3007.group	RangerPro_Mid	0.00563002	0.00676831	223	51	0.406446	0.583354
group	GCA.900066575	Glyphosate_Low	-0.0048512	0.00589446	223	198	0.411428	0.589585
group	Lachnospiraceae.AC2044.group	Roundup_Bioflow_Low	-0.00530688	0.00647569	223	75	0.413417	0.591515
group	Family.XIII.UCG.001	Roundup_Bioflow_Mid	-0.0039097	0.00478261	223	213	0.41457	0.592242
group	UCG.005	Roundup_Bioflow_Low	-0.00674845	0.00828085	223	221	0.416018	0.593389
group	Colidextribacter	Glyphosate_Low	-0.0119977	0.0147864	223	220	0.418046	0.595359
group	Rikenellaceae.RC9.gut.group	Glyphosate_Mid	-0.00909178	0.0112852	223	217	0.421356	0.599146
group	Blautia	RangerPro_Mid	0.00858422	0.0107139	223	158	0.423898	0.60183
group	Romboutsia	Roundup_Bioflow_Low	0.0466616	0.0585835	223	217	0.426634	0.604782
group	Coriobacteriaceae.UCG.002	Glyphosate_Low	0.00575831	0.00724106	223	108	0.427369	0.604892
group	Fibrobacter	Roundup_Bioflow_High	-0.00287004	0.00361572	223	109	0.428218	0.605163
group	Quinella	RangerPro_Mid	-0.0197813	0.0251945	223	223	0.433246	0.608843
group	X.Eubacterium..xylanophilum.group	RangerPro_Mid	0.0118272	0.015047	223	222	0.432736	0.608843
group	Prevotella	Glyphosate_Mid	0.0183404	0.0232898	223	219	0.431875	0.608843
group	Blautia	Roundup_Bioflow_Low	0.00810518	0.0103282	223	158	0.43347	0.608843
group	X.Eubacterium..ruminantium.group	Glyphosate_Mid	0.00839477	0.0107629	223	96	0.436276	0.609991
group	NK4A214.group	Glyphosate_High	-0.00658212	0.00842754	223	221	0.435659	0.609991
group	ASF356	Glyphosate_High	-0.00625107	0.00800634	223	81	0.435812	0.609991
group	Family.XIII.UCG.001	Glyphosate_Mid	-0.00376372	0.00483392	223	213	0.43708	0.610188
group	Bifidobacterium	Glyphosate_Low	0.00631652	0.00816504	223	94	0.440026	0.612442
group	Lachnospiraceae.NC2004.group	RangerPro_Mid	-0.00445649	0.00575326	223	150	0.439438	0.612442
group	Lachnospiraceae.ND3007.group	Glyphosate_High	-0.00498261	0.00645669	223	51	0.441153	0.613083
group	X.Eubacterium..oxidoreducens.group	Roundup_Bioflow_Mid	-0.00702548	0.00919299	223	172	0.445585	0.618308
group	A2	RangerPro_Mid	-0.00670137	0.00881845	223	192	0.448143	0.620921
group	Dubosiella	Glyphosate_Low	0.0151359	0.0200795	223	194	0.451806	0.625055
group	Candidatus.Saccharimonas	Roundup_Bioflow_Low	0.0134503	0.017938	223	223	0.454193	0.627414
group	Lachnospiraceae.NC2004.group	Glyphosate_Mid	-0.00414071	0.00554727	223	150	0.456228	0.62928
group	Veillonella	Roundup_Bioflow_High	-0.00445229	0.00598392	223	166	0.457675	0.630331
group	Treponema	Glyphosate_Low	-0.0237084	0.0319466	223	219	0.458832	0.63098
group	Rikenellaceae.RC9.gut.group	Roundup_Bioflow_Mid	-0.00826252	0.0111654	223	217	0.460113	0.631797
group	Lachnospiraceae.UCG.006	Roundup_Bioflow_Mid	0.00963348	0.013071	223	223	0.461929	0.632677
group	Enterorhabdus	Glyphosate_Low	-0.00600622	0.00815306	223	219	0.462129	0.632677
group	Negativibacillus	Roundup_Bioflow_Mid	-0.00534518	0.00726792	223	221	0.46288	0.632763
group	Monoglobus	RangerPro_Mid	0.00865003	0.0117926	223	220	0.464056	0.633369
group	NK4A214.group	Glyphosate_Mid	-0.00623903	0.00851797	223	221	0.4647	0.633369
group	X.Eubacterium..xylanophilum.group	Roundup_Bioflow_Low	0.0105664	0.0145054	223	222	0.467146	0.635761
group	Roseburia	Roundup_Bioflow_Low	-0.0119551	0.0165774	223	219	0.471601	0.639468
group	Butyricicoccus	Roundup_Bioflow_High	-0.00611831	0.00847133	223	183	0.470944	0.639468
group	X.Bacteroides..pectinophilus.group	Glyphosate_Low	-0.00417881	0.00579915	223	83	0.471955	0.639468
group	Marvinbryantia	Glyphosate_Low	0.00394115	0.00549019	223	188	0.473638	0.640805
group	Pygmaiobacter	Roundup_Bioflow_High	-0.00322617	0.00450837	223	144	0.475028	0.641742
group	Romboutsia	Glyphosate_Low	0.0420308	0.0592727	223	217	0.479036	0.644736
group	Streptococcus	Roundup_Bioflow_High	-0.00619601	0.00874393	223	218	0.479347	0.644736
group	Shuttleworthia	Roundup_Bioflow_Mid	-0.00350767	0.00493657	223	115	0.478145	0.644736
Sex	Family.XIII.AD3011.group	Males	0.00129495	0.00183755	223	201	0.48176	0.647035
group	Butyricicoccus	Glyphosate_Low	-0.0059416	0.00847133	223	183	0.483836	0.648877
group	Monoglobus	Glyphosate_Mid	-0.00786657	0.0113704	223	220	0.489791	0.655906
group	Lactobacillus	Glyphosate_Low	-0.033552	0.0486671	223	223	0.491315	0.656037
group	NK4A214.group	RangerPro_High	-0.00594069	0.00861648	223	221	0.49129	0.656037
group	Methanobrevibacter	RangerPro_Mid	0.0454457	0.0660551	223	195	0.492207	0.656276
group	Acetatifactor	Glyphosate_Mid	-0.00444726	0.00649478	223	147	0.494254	0.658052
group	Dorea	RangerPro_Mid	0.00534807	0.00787087	223	198	0.497578	0.661519
group	Oscillibacter	Glyphosate_Mid	0.00657671	0.00970986	223	194	0.49894	0.662373
group	Oribacterium	Glyphosate_Low	0.00308782	0.00459151	223	97	0.501994	0.665467
group	Streptococcus	Glyphosate_Mid	-0.00579174	0.00864396	223	218	0.503566	0.666591
group	Butyricicoccus	Roundup_Bioflow_Low	-0.0055525	0.00837283	223	183	0.50795	0.671429
group	Turicibacter	Glyphosate_High	-0.00945571	0.0143147	223	168	0.509612	0.672659
group	Bifidobacterium	RangerPro_High	-0.00533901	0.00816504	223	94	0.513894	0.676567
group	Anaerobiospirillum	RangerPro_High	0.00269246	0.0041191	223	151	0.514044	0.676567
group	Pygmaiobacter	Glyphosate_High	-0.00283963	0.00440951	223	144	0.520285	0.683803
group	Lachnospiraceae.UCG.006	Glyphosate_Mid	0.00843111	0.0132112	223	223	0.524047	0.685512
group	X.Eubacterium..ruminantium.group	Glyphosate_Low	0.00693938	0.0108874	223	96	0.524565	0.685512
group	Fournierella	Glyphosate_Low	-0.00406912	0.006357	223	193	0.522798	0.685512
group	Coriobacteriaceae.UCG.002	Glyphosate_High	-0.00451628	0.00708228	223	108	0.524365	0.685512
group	Fibrobacter	Glyphosate_Mid	0.00226774	0.00357438	223	109	0.526476	0.686932
group	Anaerobiospirillum	Roundup_Bioflow_Mid	0.00255189	0.00402878	223	151	0.527145	0.686932
group	Quinella	Roundup_Bioflow_Low	-0.0153234	0.0242876	223	223	0.528777	0.688083
group	Lachnospiraceae.ND3007.group	RangerPro_High	0.00414751	0.00660144	223	51	0.530502	0.689352
group	Lachnoclostridium	Roundup_Bioflow_Low	0.00872412	0.0139119	223	223	0.531269	0.689376
group	Desulfovibrio	Roundup_Bioflow_High	-0.00552752	0.00886803	223	223	0.533751	0.691621
group	Fournierella	Glyphosate_High	-0.00383615	0.00621761	223	193	0.537909	0.695051
group	Adlercreutzia	Glyphosate_Low	-0.00517287	0.00838193	223	223	0.537801	0.695051
group	Monoglobus	Roundup_Bioflow_High	-0.00708118	0.0115019	223	220	0.538783	0.695204
group	Candidatus.Saccharimonas	Glyphosate_Mid	0.0109855	0.0179415	223	223	0.540996	0.696107
group	UCG.005	Roundup_Bioflow_Mid	-0.00502585	0.00819454	223	221	0.540325	0.696107
group	Adlercreutzia	Glyphosate_High	0.004991	0.00819814	223	223	0.543311	0.697332
group	Rothia	Roundup_Bioflow_Low	-0.00286239	0.00471238	223	189	0.544222	0.697332
group	X.Eubacterium..siraeum.group	Glyphosate_Mid	0.0047189	0.00776651	223	218	0.544106	0.697332
group	Allobaculum	Glyphosate_Mid	-0.0135031	0.0223978	223	159	0.547235	0.700218
group	Asaccharobacter	Glyphosate_Mid	0.00350652	0.0058358	223	94	0.548572	0.700954
group	Incertae.Sedis	Roundup_Bioflow_Mid	-0.0051818	0.00868078	223	221	0.551192	0.703324
group	Coriobacteriaceae.UCG.002	Glyphosate_Mid	-0.0042464	0.00715827	223	108	0.553669	0.705507
group	Christensenellaceae.R.7.group	Glyphosate_High	-0.00588799	0.0100398	223	222	0.558185	0.709296
group	Lachnospiraceae.FCS020.group	Roundup_Bioflow_Mid	-0.00276607	0.00470784	223	128	0.557462	0.709296
group	Lachnospiraceae.UCG.006	Glyphosate_Low	-0.00777746	0.013364	223	223	0.561205	0.711169
group	X.Ruminococcus..torques.group	Glyphosate_High	0.00255099	0.00437809	223	153	0.560733	0.711169
Sex	X.Eubacterium..xylanophilum.group	Males	0.00383167	0.00661293	223	222	0.562921	0.712362
group	Turicibacter	Roundup_Bioflow_Low	0.00829321	0.0144655	223	168	0.567042	0.716278
group	Fibrobacter	Glyphosate_Low	-0.00207009	0.00361572	223	109	0.567573	0.716278
group	Negativibacillus	Roundup_Bioflow_High	-0.00422853	0.00743086	223	221	0.569924	0.718261
group	Lachnospiraceae.UCG.006	Roundup_Bioflow_High	0.00755177	0.013364	223	223	0.572616	0.720665
group	Roseburia	Glyphosate_Mid	-0.00925124	0.0165806	223	219	0.577464	0.723037
group	Incertae.Sedis	Glyphosate_Mid	-0.00489314	0.00877393	223	221	0.577644	0.723037
group	Family.XIII.AD3011.group	Glyphosate_High	0.00222652	0.00398864	223	201	0.577286	0.723037
group	DNF00809	Roundup_Bioflow_Low	0.00217365	0.00389718	223	171	0.577604	0.723037
group	Lachnospira	Glyphosate_High	-0.00214784	0.00388062	223	73	0.580518	0.725648
group	Bifidobacterium	Glyphosate_High	-0.00438038	0.00798601	223	94	0.583921	0.728911
group	Family.XIII.AD3011.group	RangerPro_Low	-0.0022795	0.00418504	223	201	0.586548	0.730915
group	Asaccharobacter	Glyphosate_High	0.00314011	0.00577385	223	94	0.587116	0.730915
group	Family.XIII.AD3011.group	Glyphosate_Mid	0.00218427	0.00403143	223	201	0.588519	0.731672
group	X.Eubacterium..nodatum.group	RangerPro_High	0.00184128	0.00341178	223	192	0.589982	0.732502
group	Fibrobacter	Glyphosate_High	-0.00188403	0.00353644	223	109	0.594766	0.737446
group	Allobaculum	RangerPro_High	0.0120024	0.0226568	223	159	0.59684	0.738028
group	Desulfovibrio	Glyphosate_Low	-0.00470382	0.00886803	223	223	0.596373	0.738028
group	Rikenella	Roundup_Bioflow_Mid	-0.00208638	0.00398622	223	167	0.601245	0.742477
group	Candidatus.Saccharimonas	RangerPro_Low	0.00963521	0.0186251	223	223	0.605469	0.745749
group	Incertae.Sedis	Roundup_Bioflow_Low	0.00453748	0.0087722	223	221	0.605516	0.745749
group	Quinella	RangerPro_Low	-0.0127877	0.025218	223	223	0.612622	0.753493
group	Prevotellaceae.UCG.001	Glyphosate_High	-0.00563461	0.0112144	223	212	0.615877	0.756485
group	Negativibacillus	RangerPro_Mid	0.0037956	0.00761869	223	221	0.618863	0.758383
group	Veillonella	Roundup_Bioflow_Mid	-0.00291406	0.00585271	223	166	0.619071	0.758383
group	Prevotellaceae.UCG.003	Glyphosate_Mid	-0.00844098	0.0171615	223	220	0.62333	0.759979
group	Allobaculum	Roundup_Bioflow_Mid	-0.0108909	0.02216	223	159	0.623605	0.759979
group	ASF356	Glyphosate_Mid	-0.00397623	0.00809225	223	81	0.623679	0.759979
group	Family.XIII.AD3011.group	Roundup_Bioflow_Mid	0.00197097	0.00398864	223	201	0.621714	0.759979
group	X.Ruminococcus..torques.group	Glyphosate_Mid	0.0021506	0.00442507	223	153	0.627466	0.763582
group	GCA.900066575	Glyphosate_Mid	0.00282075	0.00582707	223	198	0.628831	0.764233
group	Roseburia	Glyphosate_High	0.00787562	0.0164046	223	219	0.631661	0.764643
group	X.Eubacterium..oxidoreducens.group	Glyphosate_Mid	0.00448229	0.00929163	223	172	0.630019	0.764643
group	X.Eubacterium..brachy.group	Glyphosate_Low	-0.00259219	0.00538887	223	215	0.630994	0.764643
group	Clostridium.sensu.stricto.1	Roundup_Bioflow_High	0.00549312	0.0115165	223	54	0.63387	0.765367
Sex	Rothia	Males	0.00102455	0.00214835	223	189	0.633923	0.765367
group	Lachnospiraceae.AC2044.group	Glyphosate_High	-0.00304238	0.0064082	223	75	0.635445	0.766198
group	NK4A214.group	Glyphosate_Low	-0.00405601	0.00861648	223	221	0.63832	0.768657
group	Prevotellaceae.UCG.003	Roundup_Bioflow_Mid	-0.00794679	0.0169793	223	220	0.640245	0.768963
group	Oscillospira	Glyphosate_High	-0.00179052	0.00381761	223	114	0.639541	0.768963
group	Streptococcus	Roundup_Bioflow_Low	0.00401571	0.00864226	223	218	0.642652	0.770405
group	Streptococcus	Roundup_Bioflow_Mid	0.00394748	0.00855219	223	218	0.644859	0.770405
group	Veillonella	Glyphosate_Low	-0.00275557	0.00598392	223	166	0.645633	0.770405
group	Odoribacter	Roundup_Bioflow_Mid	0.00142406	0.00308837	223	176	0.645197	0.770405
Sex	Anaerovorax	Males	0.000851074	0.00184752	223	178	0.645516	0.770405
group	Alloprevotella	Glyphosate_Low	-0.00964307	0.0211373	223	218	0.648706	0.771877
group	GCA.900066575	Glyphosate_High	0.0026247	0.00576521	223	198	0.649384	0.771877
group	Rothia	Roundup_Bioflow_Mid	0.00212568	0.00466327	223	189	0.648975	0.771877
Sex	Allobaculum	Males	0.00463032	0.010209	223	159	0.650615	0.772343
group	Family.XIII.UCG.001	Glyphosate_Low	-0.00218579	0.00488983	223	213	0.655327	0.77494
group	Coriobacteriaceae.UCG.002	Roundup_Bioflow_Mid	-0.00316933	0.00708228	223	108	0.65497	0.77494
group	X.Eubacterium..oxidoreducens.group	Glyphosate_High	-0.00410929	0.00919299	223	172	0.655329	0.77494
group	X.Eubacterium..siraeum.group	Glyphosate_Low	-0.00348219	0.00785633	223	218	0.658049	0.777157
group	Lachnospiraceae.AC2044.group	Glyphosate_Mid	-0.00283429	0.00647696	223	75	0.662125	0.780968
group	Monoglobus	RangerPro_High	0.00500108	0.0115019	223	220	0.664146	0.782349
group	Dubosiella	Roundup_Bioflow_Mid	0.0084517	0.0196392	223	194	0.667379	0.78264
group	Lachnoclostridium	Roundup_Bioflow_Mid	0.00595781	0.0137669	223	223	0.665626	0.78264
group	Blautia	Roundup_Bioflow_Mid	0.00438383	0.0102206	223	158	0.668416	0.78264
group	X.Bacteroides..pectinophilus.group	RangerPro_Low	0.00255526	0.00595129	223	83	0.668095	0.78264
Sex	Lachnospira	Males	-0.000766251	0.00178778	223	73	0.668647	0.78264
group	Allobaculum	Glyphosate_High	-0.00939957	0.02216	223	159	0.671873	0.78442
group	Streptococcus	Glyphosate_Low	-0.0037106	0.00874393	223	218	0.671731	0.78442
group	Romboutsia	Glyphosate_Mid	0.0245632	0.058595	223	217	0.675492	0.786649
group	Papillibacter	Glyphosate_High	-0.00177905	0.00423727	223	202	0.675014	0.786649
group	dgA.11.gut.group	Roundup_Bioflow_Low	0.00221472	0.00530445	223	178	0.676721	0.787084
group	Allobaculum	Roundup_Bioflow_Low	0.0090704	0.0223934	223	159	0.68585	0.79569
group	Lachnospiraceae.AC2044.group	RangerPro_Low	-0.00272491	0.00672375	223	75	0.68569	0.79569
group	X.Eubacterium..ruminantium.group	RangerPro_High	-0.00437951	0.0108874	223	96	0.6879	0.797063
group	Desulfovibrio	RangerPro_Low	0.00354751	0.00910067	223	223	0.69707	0.806672
group	Lachnospiraceae.ND3007.group	Roundup_Bioflow_Low	0.00249742	0.00652469	223	51	0.702277	0.811677
group	Dorea	Glyphosate_Low	-0.00288272	0.00767683	223	198	0.707657	0.816869
group	dgA.11.gut.group	Glyphosate_High	-0.00194841	0.00524917	223	178	0.710871	0.819551
group	Blautia	Glyphosate_Mid	-0.00381038	0.0103303	223	158	0.712603	0.820519
group	Sellimonas	Glyphosate_Low	0.00160169	0.00441326	223	131	0.717021	0.824574
group	dgA.11.gut.group	Roundup_Bioflow_Mid	-0.0018656	0.00524917	223	178	0.722637	0.829888
group	Tyzzerella	Roundup_Bioflow_Mid	-0.00187212	0.00529483	223	166	0.724008	0.829888
group	Odoribacter	Glyphosate_High	-0.00109057	0.00308837	223	176	0.724348	0.829888
group	Dubosiella	Glyphosate_High	-0.00690551	0.0196392	223	194	0.725474	0.830144
group	Rothia	RangerPro_High	-0.00166292	0.00476781	223	189	0.727601	0.831544
group	X.Eubacterium..ruminantium.group	RangerPro_Low	0.0038128	0.011173	223	96	0.733252	0.834081
group	Veillonella	Glyphosate_Mid	-0.00201714	0.00591551	223	166	0.733447	0.834081
group	Tyzzerella	Glyphosate_Mid	0.00183875	0.00535164	223	166	0.731498	0.834081
Sex	Tyzzerella	Males	-0.000835324	0.00243931	223	166	0.732357	0.834081
group	Lachnoclostridium	Glyphosate_High	0.00466226	0.0137669	223	223	0.735203	0.834875
group	Family.XIII.UCG.001	Roundup_Bioflow_Low	-0.00163186	0.00483297	223	213	0.735961	0.834875
group	NK4A214.group	Roundup_Bioflow_Mid	0.00279502	0.00842754	223	221	0.740479	0.837934
group	Anaerovibrio	Glyphosate_Mid	-0.00344874	0.0103921	223	189	0.740323	0.837934
group	Turicibacter	Roundup_Bioflow_Mid	0.00466606	0.0143147	223	168	0.744774	0.841759
group	Family.XIII.UCG.001	Glyphosate_High	-0.00154227	0.00478261	223	213	0.747411	0.843227
group	Elusimicrobium	Glyphosate_Mid	-0.00197554	0.00613863	223	128	0.747906	0.843227
group	Blautia	Glyphosate_High	-0.00326156	0.0102206	223	158	0.749952	0.843467
group	Bifidobacterium	Glyphosate_Mid	-0.00257798	0.0080717	223	94	0.749749	0.843467
group	Marvinbryantia	Glyphosate_High	-0.00170487	0.0053698	223	188	0.751183	0.843819
group	Lachnospiraceae.AC2044.group	Glyphosate_Low	0.0020583	0.00655187	223	75	0.753712	0.845628
group	Streptococcus	Glyphosate_High	0.00260475	0.00855219	223	218	0.760992	0.852756
group	X.Eubacterium..oxidoreducens.group	Glyphosate_Low	-0.00283467	0.00939909	223	172	0.763261	0.854055
group	X.Eubacterium..nodatum.group	Glyphosate_High	-0.00100312	0.00333697	223	192	0.764008	0.854055
group	Negativibacillus	RangerPro_High	-0.00220423	0.00743086	223	221	0.767038	0.856401
group	A2	RangerPro_Low	-0.00259561	0.00882668	223	192	0.768996	0.857547
group	Dorea	Glyphosate_High	0.00218688	0.00750849	223	198	0.771142	0.858899
group	Parasutterella	Glyphosate_Low	-0.000968119	0.00333892	223	119	0.772138	0.858969
group	Methanobrevibacter	Roundup_Bioflow_Low	0.018164	0.0636776	223	195	0.775731	0.860049
group	Helicobacter	Roundup_Bioflow_Mid	-0.00205514	0.00721076	223	194	0.775914	0.860049
group	X.Bacteroides..pectinophilus.group	RangerPro_High	-0.00166657	0.00579915	223	83	0.774101	0.860049
group	Monoglobus	Roundup_Bioflow_Low	0.0031918	0.0113682	223	220	0.779163	0.861574
group	NK4A214.group	Roundup_Bioflow_Low	0.0023946	0.0085163	223	221	0.778848	0.861574
group	Asaccharobacter	Glyphosate_Low	0.00161671	0.00590329	223	94	0.784454	0.866384
group	Quinella	Glyphosate_Low	0.00656696	0.0245733	223	223	0.789545	0.870465
group	A2	Roundup_Bioflow_Mid	-0.00222201	0.00841244	223	192	0.791933	0.870465
group	Acetatifactor	Glyphosate_High	-0.001705	0.00642583	223	147	0.791009	0.870465
group	Anaerobiospirillum	Glyphosate_High	0.00107282	0.00402878	223	151	0.790275	0.870465
group	Anaerovibrio	Glyphosate_High	-0.00268915	0.0102818	223	189	0.793927	0.871614
group	Desulfovibrio	Glyphosate_Mid	0.00228002	0.00876664	223	223	0.795055	0.871813
group	Streptococcus	RangerPro_High	-0.00220639	0.00874393	223	218	0.801027	0.877315
group	Methanobrevibacter	Glyphosate_Low	0.015872	0.0644266	223	195	0.805644	0.879232
group	Lachnospiraceae.UCG.001	Roundup_Bioflow_Mid	-0.0034733	0.0140809	223	210	0.805404	0.879232
group	Oscillospira	Glyphosate_Mid	0.000958356	0.00385857	223	114	0.804088	0.879232
group	Turicibacter	RangerPro_Low	0.0035993	0.0150196	223	168	0.81084	0.880724
group	Bifidobacterium	RangerPro_Mid	0.00200968	0.00837143	223	94	0.810513	0.880724
group	Family.XIII.AD3011.group	Roundup_Bioflow_Low	-0.000978142	0.00403064	223	201	0.808491	0.880724
group	Elusimicrobium	Glyphosate_Low	-0.00149946	0.00620963	223	128	0.809421	0.880724
group	Dorea	RangerPro_High	-0.00182661	0.00767683	223	198	0.812159	0.881116
group	Pygmaiobacter	Glyphosate_Low	0.00103539	0.00450837	223	144	0.818577	0.887033
group	Colidextribacter	Glyphosate_Mid	-0.00330505	0.0146174	223	220	0.821339	0.888978
group	Desulfovibrio	RangerPro_Mid	0.00197867	0.00909218	223	223	0.827932	0.895062
group	NK4A214.group	RangerPro_Mid	0.00190578	0.00883428	223	221	0.829409	0.895606
group	Clostridium.sensu.stricto.1	Glyphosate_Low	-0.00232034	0.0115165	223	54	0.840518	0.906537
group	Allobaculum	Glyphosate_Low	0.00452605	0.0226568	223	159	0.841855	0.906917
group	Family.XIII.AD3011.group	RangerPro_High	0.000800981	0.00407806	223	201	0.844476	0.907614
group	X.Eubacterium..nodatum.group	Glyphosate_Mid	-0.000663684	0.00337277	223	192	0.844191	0.907614
Sex	Veillonella	Males	-0.000506432	0.00269632	223	166	0.851195	0.913492
group	Lachnospiraceae.FCS020.group	Glyphosate_Low	-0.000899541	0.00481339	223	128	0.851931	0.913492
group	Colidextribacter	Glyphosate_High	0.00267661	0.0144622	223	220	0.853346	0.913945
group	Lachnospiraceae.UCG.001	RangerPro_Mid	-0.00252333	0.0147605	223	210	0.864424	0.923659
group	Christensenellaceae.R.7.group	Glyphosate_Low	-0.00175672	0.0102648	223	222	0.864277	0.923659
group	Desulfovibrio	Glyphosate_High	0.0014345	0.00867357	223	223	0.868797	0.925108
group	Collinsella	Glyphosate_High	-0.00242013	0.0144963	223	152	0.86757	0.925108
group	Oribacterium	RangerPro_Low	-0.000783504	0.00471196	223	97	0.868095	0.925108
group	Parabacteroides	Glyphosate_Mid	-0.000707522	0.0043346	223	178	0.870495	0.925845
group	Clostridium.sensu.stricto.1	RangerPro_Low	0.00188182	0.0118187	223	54	0.873644	0.925982
group	Adlercreutzia	Glyphosate_Mid	-0.00132642	0.0082861	223	223	0.872972	0.925982
group	Dorea	Roundup_Bioflow_Low	0.00121314	0.00758757	223	198	0.873123	0.925982
group	Desulfovibrio	Roundup_Bioflow_Mid	-0.00129732	0.00867357	223	223	0.881245	0.932227
Sex	ASF356	Males	0.000550206	0.00368849	223	81	0.881563	0.932227
group	Oscillibacter	Glyphosate_Low	-0.00140177	0.00982216	223	194	0.886651	0.935457
group	Bifidobacterium	Roundup_Bioflow_Low	0.0011571	0.00807011	223	94	0.886126	0.935457
group	Butyricicoccus	Glyphosate_Mid	-0.00109449	0.00837448	223	183	0.896141	0.943999
group	X.Eubacterium..nodatum.group	Glyphosate_Low	0.000443061	0.00341178	223	192	0.896799	0.943999
group	A2	Glyphosate_Low	-0.00109161	0.00860104	223	192	0.899127	0.945368
group	Prevotellaceae.UCG.001	Glyphosate_Mid	0.00133725	0.0113348	223	212	0.906197	0.948077
group	Clostridium.sensu.stricto.1	Roundup_Bioflow_Mid	0.00131953	0.011264	223	54	0.906856	0.948077
group	X.Eubacterium..brachy.group	Glyphosate_High	0.000624477	0.0052707	223	215	0.905799	0.948077
group	X.Eubacterium..brachy.group	Glyphosate_Mid	0.000631716	0.00532726	223	215	0.905719	0.948077
group	Lachnospira	RangerPro_Low	-0.000488527	0.0040717	223	73	0.904612	0.948077
group	Collinsella	Roundup_Bioflow_Mid	0.00164591	0.0144963	223	152	0.90971	0.948904
group	dgA.11.gut.group	Roundup_Bioflow_High	-0.000611976	0.00536685	223	178	0.909323	0.948904
group	Candidatus.Saccharimonas	Roundup_Bioflow_High	-0.00202861	0.018149	223	223	0.911107	0.949285
group	Oribacterium	Roundup_Bioflow_High	-0.000486194	0.00459151	223	97	0.91577	0.953064
group	Family.XIII.AD3011.group	Glyphosate_Low	-0.000413907	0.00407806	223	201	0.919253	0.95372
group	Parabacteroides	Glyphosate_Low	-0.000450366	0.00438472	223	178	0.918288	0.95372
group	Parabacteroides	Roundup_Bioflow_Mid	0.000433881	0.00428858	223	178	0.91951	0.95372
group	Streptococcus	RangerPro_Low	-0.000872756	0.00897331	223	218	0.922611	0.955858
group	X.Bacteroides..pectinophilus.group	Glyphosate_Mid	-0.000499335	0.00573285	223	83	0.930674	0.963127
group	DNF00809	Glyphosate_High	0.000330613	0.00385657	223	171	0.931764	0.963172
group	Methanobrevibacter	Glyphosate_Mid	-0.00533364	0.0636901	223	195	0.933339	0.963717
group	dgA.11.gut.group	Glyphosate_Low	-0.000410752	0.00536685	223	178	0.939066	0.965297
group	Dorea	Roundup_Bioflow_Mid	0.000580736	0.00750849	223	198	0.938423	0.965297
group	UCG.003	Glyphosate_Mid	0.000441784	0.00562785	223	126	0.937505	0.965297
group	Oribacterium	RangerPro_High	-0.000362172	0.00459151	223	97	0.937204	0.965297
group	Methanobrevibacter	Glyphosate_High	-0.00462835	0.0630139	223	195	0.941518	0.965659
group	X.Eubacterium..xylanophilum.group	Glyphosate_High	-0.00105625	0.0143542	223	222	0.94141	0.965659
group	Incertae.Sedis	Glyphosate_High	0.000484284	0.00868078	223	221	0.955563	0.975714
Sex	Papillibacter	Males	-0.000116554	0.00195209	223	202	0.952445	0.975714
group	Pygmaiobacter	Glyphosate_Mid	-0.000250442	0.00445682	223	144	0.955241	0.975714
group	Lachnospiraceae.NC2004.group	Glyphosate_Low	0.000324412	0.00561142	223	150	0.953952	0.975714
Sex	Lachnospiraceae.NC2004.group	Males	-0.000131027	0.00252847	223	150	0.958721	0.977852
group	Lachnospiraceae.ND3007.group	RangerPro_Low	0.0003395	0.00677463	223	51	0.960079	0.978154
group	Candidatus.Saccharimonas	Glyphosate_Low	0.000635046	0.018149	223	223	0.97212	0.986053
group	Turicibacter	Roundup_Bioflow_High	-0.000517535	0.0146356	223	168	0.971825	0.986053
group	dgA.11.gut.group	Glyphosate_Mid	0.000185872	0.0053055	223	178	0.972086	0.986053
group	Shuttleworthia	Glyphosate_Low	-0.000191083	0.00504724	223	115	0.969836	0.986053
group	Dubosiella	Glyphosate_Mid	0.000647041	0.0198499	223	194	0.974027	0.9869
group	X.Eubacterium..xylanophilum.group	Roundup_Bioflow_Mid	0.00039256	0.0143542	223	222	0.978208	0.988673
group	Enterorhabdus	Glyphosate_Mid	-0.000219533	0.00805984	223	219	0.978296	0.988673
group	Oribacterium	RangerPro_Mid	-0.000124053	0.00470757	223	97	0.979001	0.988673
group	Prevotellaceae.NK3B31.group	Glyphosate_Mid	0.000410699	0.0223299	223	217	0.985343	0.990728
group	X.Eubacterium..ruminantium.group	RangerPro_Mid	0.000227834	0.0111626	223	96	0.983735	0.990728
group	Lachnospiraceae.UCG.001	Roundup_Bioflow_Low	-0.000276997	0.0142292	223	210	0.984487	0.990728
group	Clostridium.sensu.stricto.1	Glyphosate_Mid	0.000245996	0.0113849	223	54	0.982782	0.990728
group	Collinsella	Glyphosate_Mid	-0.000200918	0.0146519	223	152	0.989072	0.993328
group	Lachnospiraceae.ND3007.group	Roundup_Bioflow_Mid	-8.02977e-05	0.00645669	223	51	0.990089	0.993328
group	Lachnoclostridium	Glyphosate_Mid	-0.000120818	0.0139146	223	223	0.99308	0.994442
group	UCG.005	RangerPro_Mid	7.15627e-05	0.00859003	223	221	0.993361	0.994442
group	Odoribacter	Glyphosate_Mid	-2.69714e-06	0.00312151	223	176	0.999311	0.999311
