# Supplementary material for: Glyphosate and its formulations Roundup Bioflow and RangerPro alter bacterial and fungal community composition in the rat caecum microbiome
Source: Front Microbiol. 2022 Oct 5;13:888853. doi: 10.3389/fmicb.2022.888853 (PMC9580462; doi:10.3389/fmicb.2022.888853)
Supplement: SUPPLEMENTARY TABLE 2 — Summary table containing all the results of the linear models realised to determine the effects of the treatments on fungal taxonomy at the genus level. Results are presented as standard Maaslin2 outputs. [file Table_2.xls]

## Sheet: Supplementary Material 2
metadata	feature	value	coef	stderr	N	N.not.0	pval	qval
group	g__Kazachstania	RangerPro_High	-0.167448	0.044427	239	239	0.00020873	0.0199458
group	g__Kazachstania	RangerPro_Mid	-0.163748	0.044427	239	239	0.00028494	0.0199458
group	g__Kazachstania	RangerPro_Low	-0.147974	0.044427	239	239	0.00101024	0.0431223
group	g__Kazachstania	Roundup_Bioflow_High	-0.145381	0.044427	239	239	0.00123207	0.0431223
group	g__Gibberella	RangerPro_High	0.10317	0.0343263	239	98	0.00294735	0.058947
group	g__Penicillium	Roundup_Bioflow_High	0.0458283	0.0148006	239	37	0.00220441	0.058947
group	g__Claviceps	RangerPro_Low	0.0450442	0.0149249	239	28	0.00283321	0.058947
group	g__Gibberella	RangerPro_Mid	0.0988686	0.0343263	239	98	0.00435211	0.0761619
Sex	g__Cladosporium	Males	0.0269243	0.0103699	239	98	0.0100328	0.144162
group	g__Cornuvesica	RangerPro_Mid	0.0516168	0.0204678	239	29	0.0123567	0.144162
group	g__Claviceps	RangerPro_Mid	0.0378502	0.0149249	239	28	0.0118808	0.144162
group	g__Candida	Roundup_Bioflow_High	0.0219332	0.00860444	239	32	0.0114584	0.144162
group	g__Trichoderma	Roundup_Bioflow_High	0.0458773	0.018469	239	63	0.0137106	0.147653
group	g__Sarocladium	RangerPro_Mid	0.0319423	0.0137055	239	30	0.020647	0.20647
group	g__Sarocladium	RangerPro_Low	0.0313896	0.0137055	239	30	0.0229185	0.213906
group	g__Gibberella	Roundup_Bioflow_High	0.0691232	0.0343263	239	98	0.045215	0.301433
group	g__Clavispora	RangerPro_Low	0.0632799	0.031041	239	75	0.0426445	0.301433
group	g__Trichoderma	RangerPro_High	0.0385271	0.018469	239	63	0.0380871	0.301433
group	g__Aspergillus	RangerPro_High	0.0460993	0.0228847	239	107	0.0451406	0.301433
group	g__Aspergillus	RangerPro_Mid	0.0480535	0.0228847	239	107	0.0368455	0.301433
group	g__Aspergillus	Roundup_Bioflow_High	0.0475594	0.0228847	239	107	0.0388087	0.301433
Sex	g__Clavispora	Males	-0.0273592	0.0139122	239	75	0.0504469	0.321026
Sex	g__Trichoderma	Males	0.0155204	0.0082776	239	63	0.0620725	0.377832
group	g__Trichoderma	RangerPro_Mid	0.0324947	0.018469	239	63	0.0798475	0.380299
group	g__Trichoderma	Roundup_Bioflow_Low	0.0323176	0.018469	239	63	0.0814927	0.380299
group	g__Aspergillus	RangerPro_Low	0.0409823	0.0228847	239	107	0.0746497	0.380299
group	g__Aspergillus	Roundup_Bioflow_Mid	0.0401044	0.0228847	239	107	0.0810406	0.380299
Sex	g__Aspergillus	Males	0.0179798	0.0102567	239	107	0.0809483	0.380299
group	g__Sarocladium	Roundup_Bioflow_High	0.0241473	0.0137055	239	30	0.0794319	0.380299
group	g__Claviceps	RangerPro_High	0.0268153	0.0149249	239	28	0.0737101	0.380299
group	g__Sarocladium	Roundup_Bioflow_Low	0.0233001	0.0137055	239	30	0.0904848	0.408641
Sex	g__Penicillium	Males	0.0109627	0.00663345	239	37	0.0997791	0.436533
group	g__Cladosporium	Glyphosate_Mid	-0.0371609	0.0231372	239	98	0.109634	0.451434
Sex	g__Mycosphaerella	Males	0.0124136	0.00769826	239	71	0.108231	0.451434
group	g__Alternaria	Glyphosate_High	0.0230562	0.0147468	239	29	0.119329	0.477316
group	g__Kazachstania	Roundup_Bioflow_Low	-0.0623804	0.044427	239	239	0.161647	0.552547
group	g__Cornuvesica	Glyphosate_High	0.0283739	0.0204678	239	29	0.167018	0.552547
group	g__Cornuvesica	Roundup_Bioflow_Low	0.0292587	0.0204678	239	29	0.15423	0.552547
group	g__Mycosphaerella	Glyphosate_High	-0.0236396	0.0171764	239	71	0.170084	0.552547
group	g__Sarocladium	RangerPro_High	0.0194878	0.0137055	239	30	0.156424	0.552547
group	g__Penicillium	Glyphosate_High	-0.0202	0.0148006	239	37	0.173658	0.552547
Sex	g__Alternaria	Males	0.00951802	0.00660935	239	29	0.151215	0.552547
group	g__Fusarium	Glyphosate_Mid	-0.00931671	0.00677793	239	95	0.170616	0.552547
group	g__Fusarium	RangerPro_Mid	0.00965193	0.00677793	239	95	0.155807	0.552547
Sex	g__Kazachstania	Males	-0.0259773	0.0199117	239	239	0.193336	0.567037
group	g__Mycosphaerella	Glyphosate_Mid	-0.0224984	0.0171764	239	71	0.191566	0.567037
group	g__Alternaria	RangerPro_High	0.0191924	0.0147468	239	29	0.194413	0.567037
group	g__Alternaria	RangerPro_Mid	0.0196969	0.0147468	239	29	0.182987	0.567037
group	g__Penicillium	RangerPro_High	0.0188925	0.0148006	239	37	0.203087	0.580248
group	g__Mycosphaerella	Glyphosate_Low	-0.0213223	0.0173629	239	71	0.220698	0.605837
group	g__Penicillium	Glyphosate_Mid	-0.0183251	0.0148006	239	37	0.21694	0.605837
group	g__Cornuvesica	Roundup_Bioflow_High	0.0248236	0.0204678	239	29	0.226456	0.60969
group	g__Clavispora	Roundup_Bioflow_High	0.0355324	0.031041	239	75	0.253536	0.633841
group	g__Cladosporium	Glyphosate_Low	-0.0267761	0.0233885	239	98	0.253475	0.633841
group	g__Cladosporium	RangerPro_Mid	0.0268891	0.0231372	239	98	0.246387	0.633841
group	g__Fusarium	Glyphosate_High	-0.00776542	0.00677793	239	95	0.253124	0.633841
group	g__Trichoderma	RangerPro_Low	0.0204219	0.018469	239	63	0.270004	0.654683
group	g__Alternaria	Roundup_Bioflow_High	0.0159105	0.0147468	239	29	0.281766	0.654683
group	g__Claviceps	Roundup_Bioflow_High	0.0162775	0.0149249	239	28	0.276589	0.654683
group	g__Candida	Glyphosate_High	-0.00929736	0.00860444	239	32	0.281048	0.654683
group	g__Candida	Glyphosate_Low	-0.00931633	0.00869787	239	32	0.285255	0.654683
group	g__Penicillium	Roundup_Bioflow_Mid	-0.015488	0.0148006	239	37	0.296462	0.669431
Sex	g__Gibberella	Males	-0.0157216	0.0153847	239	98	0.30791	0.673553
group	g__Fusarium	RangerPro_Low	0.00693184	0.00677793	239	95	0.30753	0.673553
group	g__Gibberella	RangerPro_Low	0.0323869	0.0343263	239	98	0.346424	0.681288
group	g__Gibberella	Roundup_Bioflow_Low	0.0331231	0.0343263	239	98	0.335593	0.681288
group	g__Clavispora	RangerPro_Mid	0.0297689	0.031041	239	75	0.338564	0.681288
group	g__Cornuvesica	Glyphosate_Low	0.019161	0.02069	239	29	0.355373	0.681288
group	g__Cornuvesica	RangerPro_Low	0.018769	0.0204678	239	29	0.36011	0.681288
group	g__Mycosphaerella	RangerPro_High	0.0158532	0.0171764	239	71	0.357002	0.681288
group	g__Mycosphaerella	Roundup_Bioflow_Mid	-0.0169214	0.0171764	239	71	0.325591	0.681288
Sex	g__Claviceps	Males	0.00669267	0.0066892	239	28	0.31812	0.681288
group	g__Fusarium	Roundup_Bioflow_High	-0.00622377	0.00677793	239	95	0.359463	0.681288
group	g__Candida	RangerPro_Low	0.00799266	0.00860444	239	32	0.353924	0.681288
group	g__Clavispora	RangerPro_High	0.028114	0.031041	239	75	0.366048	0.683289
group	g__Claviceps	Glyphosate_High	0.0133437	0.0149249	239	28	0.372235	0.685696
group	g__Cladosporium	Glyphosate_High	-0.020164	0.0231372	239	98	0.384401	0.698911
group	g__Cornuvesica	Roundup_Bioflow_Mid	0.0166091	0.0204678	239	29	0.417938	0.726925
group	g__Mycosphaerella	RangerPro_Mid	0.0139249	0.0171764	239	71	0.418382	0.726925
group	g__Aspergillus	Roundup_Bioflow_Low	0.0183823	0.0228847	239	107	0.422663	0.726925
group	g__Penicillium	Glyphosate_Low	-0.0118036	0.0149613	239	37	0.430963	0.726925
group	g__Fusarium	Glyphosate_Low	-0.00552985	0.00685152	239	95	0.420451	0.726925
group	g__Candida	Roundup_Bioflow_Mid	-0.00685815	0.00860444	239	32	0.426253	0.726925
group	g__Gibberella	Glyphosate_Mid	0.0250417	0.0343263	239	98	0.466433	0.768242
group	g__Sarocladium	Glyphosate_Mid	0.0100753	0.0137055	239	30	0.463015	0.768242
group	g__Mycosphaerella	Roundup_Bioflow_Low	-0.0121454	0.0171764	239	71	0.480227	0.781765
group	g__Claviceps	Roundup_Bioflow_Mid	0.0103093	0.0149249	239	28	0.49043	0.782862
group	g__Candida	Glyphosate_Mid	-0.00592078	0.00860444	239	32	0.492085	0.782862
group	g__Penicillium	Roundup_Bioflow_Low	-0.00929074	0.0148006	239	37	0.530809	0.834981
group	g__Cladosporium	Roundup_Bioflow_Mid	-0.0139338	0.0231372	239	98	0.547622	0.837085
Sex	g__Cornuvesica	Males	-0.00558053	0.00917344	239	29	0.543571	0.837085
group	g__Aspergillus	Glyphosate_High	-0.0131932	0.0228847	239	107	0.564841	0.837085
group	g__Aspergillus	Glyphosate_Mid	-0.0130855	0.0228847	239	107	0.568022	0.837085
Sex	g__Sarocladium	Males	0.0035578	0.00614265	239	30	0.563028	0.837085
group	g__Candida	RangerPro_High	0.00498104	0.00860444	239	32	0.563234	0.837085
group	g__Clavispora	Roundup_Bioflow_Low	-0.0168574	0.031041	239	75	0.587612	0.838607
group	g__Cornuvesica	RangerPro_High	0.0111514	0.0204678	239	29	0.586406	0.838607
group	g__Mycosphaerella	RangerPro_Low	0.00921919	0.0171764	239	71	0.591973	0.838607
group	g__Trichoderma	Glyphosate_Mid	0.0098851	0.018469	239	63	0.593015	0.838607
group	g__Cladosporium	Roundup_Bioflow_Low	0.0118173	0.0231372	239	98	0.610021	0.854029
group	g__Kazachstania	Roundup_Bioflow_Mid	-0.0215429	0.044427	239	239	0.628209	0.860304
group	g__Clavispora	Glyphosate_High	-0.0149947	0.031041	239	75	0.629516	0.860304
group	g__Aspergillus	Glyphosate_Low	0.0108636	0.0231332	239	107	0.639083	0.860304
group	g__Alternaria	Glyphosate_Low	0.00702003	0.0149069	239	29	0.638145	0.860304
group	g__Mycosphaerella	Roundup_Bioflow_High	-0.00788879	0.0171764	239	71	0.64647	0.861959
group	g__Claviceps	Roundup_Bioflow_Low	0.00632441	0.0149249	239	28	0.672149	0.887744
group	g__Trichoderma	Roundup_Bioflow_Mid	-0.0070689	0.018469	239	63	0.702266	0.899746
group	g__Sarocladium	Glyphosate_Low	0.00555978	0.0138543	239	30	0.688573	0.899746
group	g__Alternaria	Glyphosate_Mid	-0.00563446	0.0147468	239	29	0.702757	0.899746
Sex	g__Fusarium	Males	0.00114353	0.00303779	239	95	0.706943	0.899746
group	g__Cladosporium	RangerPro_High	0.00840788	0.0231372	239	98	0.716649	0.90262
group	g__Sarocladium	Roundup_Bioflow_Mid	0.00488051	0.0137055	239	30	0.722096	0.90262
group	g__Kazachstania	Glyphosate_Mid	0.0141697	0.044427	239	239	0.750061	0.902679
group	g__Clavispora	Glyphosate_Mid	0.0098629	0.031041	239	75	0.750974	0.902679
group	g__Cladosporium	RangerPro_Low	0.00731414	0.0231372	239	98	0.752201	0.902679
group	g__Penicillium	RangerPro_Low	-0.00497957	0.0148006	239	37	0.736845	0.902679
group	g__Candida	Roundup_Bioflow_Low	-0.00269529	0.00860444	239	32	0.754382	0.902679
group	g__Candida	RangerPro_Mid	0.00254719	0.00860444	239	32	0.767475	0.910564
group	g__Fusarium	RangerPro_High	-0.0019423	0.00677793	239	95	0.774708	0.911421
group	g__Claviceps	Glyphosate_Low	0.00408323	0.015087	239	28	0.786908	0.912229
group	g__Claviceps	Glyphosate_Mid	0.00400988	0.0149249	239	28	0.788427	0.912229
group	g__Cornuvesica	Glyphosate_Mid	0.00495186	0.0204678	239	29	0.809048	0.913442
group	g__Alternaria	RangerPro_Low	0.00377911	0.0147468	239	29	0.797976	0.913442
group	g__Fusarium	Roundup_Bioflow_Mid	-0.00165912	0.00677793	239	95	0.806845	0.913442
group	g__Gibberella	Glyphosate_High	0.00764094	0.0343263	239	98	0.824048	0.915609
Sex	g__Candida	Males	0.000872792	0.00385642	239	32	0.821154	0.915609
group	g__Kazachstania	Glyphosate_High	0.00760522	0.044427	239	239	0.86423	0.930989
group	g__Kazachstania	Glyphosate_Low	-0.00615615	0.0449094	239	239	0.891089	0.930989
group	g__Gibberella	Roundup_Bioflow_Mid	0.00522944	0.0343263	239	98	0.879049	0.930989
group	g__Cladosporium	Roundup_Bioflow_High	0.00408996	0.0231372	239	98	0.859846	0.930989
group	g__Trichoderma	Glyphosate_High	-0.00273735	0.018469	239	63	0.882306	0.930989
group	g__Trichoderma	Glyphosate_Low	0.00258302	0.0186695	239	63	0.890082	0.930989
group	g__Penicillium	RangerPro_Mid	-0.00237381	0.0148006	239	37	0.872719	0.930989
group	g__Alternaria	Roundup_Bioflow_Low	0.00272602	0.0147468	239	29	0.853507	0.930989
group	g__Alternaria	Roundup_Bioflow_Mid	-0.00187959	0.0147468	239	29	0.898691	0.931975
group	g__Gibberella	Glyphosate_Low	0.00410244	0.034699	239	98	0.90599	0.932637
group	g__Clavispora	Roundup_Bioflow_Mid	-0.00136559	0.031041	239	75	0.964948	0.986079
group	g__Fusarium	Roundup_Bioflow_Low	0.00019682	0.00677793	239	95	0.976859	0.991017
group	g__Clavispora	Glyphosate_Low	-0.000366859	0.031378	239	75	0.990682	0.997809
group	g__Sarocladium	Glyphosate_High	-9.65084e-17	0.0137055	239	30	1	1
