# Supplementary material for: Glyphosate and its formulations Roundup Bioflow and RangerPro alter bacterial and fungal community composition in the rat caecum microbiome
Source: Front Microbiol. 2022 Oct 5;13:888853. doi: 10.3389/fmicb.2022.888853 (PMC9580462; doi:10.3389/fmicb.2022.888853)
Supplement: SUPPLEMENTARY TABLE 3 — Metadata, alpha diversity, beta diversity, phylum and genus level bacteria abundance, for bacterial and fungal community composition. [file Table_3.xls]

## Sheet: Metadata Bacteria
sample.id	group	Compound	location_in_box	box	Sex	rat_id	Dose..mg.kg.bw.day.	Cage	Pups_Pedigree	DAMS_Pedigree
GC-RM-9117-250	Roundup_Bioflow_High	Roundup_Bioflow	1	pink box	Males	250	50	52	220732	216874
GC-RM-9117-252	Roundup_Bioflow_High	Roundup_Bioflow	3	pink box	Males	252	50	52	220747	216906
GC-RM-9117-282	RangerPro_Low	RangerPro	5	pink box	Males	282	0.5	57	221004	217178
GC-RM-9117-283	RangerPro_Low	RangerPro	6	pink box	Males	283	0.5	57	221019	217238
GC-RM-9117-285	RangerPro_Low	RangerPro	8	pink box	Males	285	0.5	58	221049	217585
GC-RM-9117-287	RangerPro_Low	RangerPro	10	pink box	Males	287	0.5	59	221092	217272
GC-RM-9117-288	RangerPro_Low	RangerPro	11	pink box	Males	288	0.5	59	221120	217340
GC-RM-9117-289	RangerPro_Low	RangerPro	12	pink box	Males	289	0.5	59	221138	217371
GC-RM-9117-291	RangerPro_Low	RangerPro	14	pink box	Males	291	0.5	60	221221	217421
GC-RM-9117-292	RangerPro_Low	RangerPro	15	pink box	Males	292	0.5	60	221064	217301
GC-RM-9117-321	RangerPro_Mid	RangerPro	16	pink box	Males	321	5	65	221423	217168
GC-RM-9117-324	RangerPro_Mid	RangerPro	19	pink box	Males	324	5	66	221469	217332
GC-RM-9117-325	RangerPro_Mid	RangerPro	20	pink box	Males	325	5	66	221485	217361
GC-RM-9117-326	RangerPro_Mid	RangerPro	21	pink box	Males	326	5	66	221502	217419
GC-RM-9117-327	RangerPro_Mid	RangerPro	22	pink box	Males	327	5	67	221519	217466
GC-RM-9117-328	RangerPro_Mid	RangerPro	23	pink box	Males	328	5	67	221536	217515
GC-RM-9117-329	RangerPro_Mid	RangerPro	24	pink box	Males	329	5	67	221551	217546
GC-RM-9117-331	RangerPro_Mid	RangerPro	26	pink box	Males	331	5	68	221584	217179
GC-RM-9117-332	RangerPro_Mid	RangerPro	27	pink box	Males	332	5	68	221597	217194
GC-RM-9117-362	RangerPro_High	RangerPro	29	pink box	Males	362	50	73	221837	217223
GC-RM-9117-364	RangerPro_High	RangerPro	31	pink box	Males	364	50	74	221860	217285
GC-RM-9117-365	RangerPro_High	RangerPro	32	pink box	Males	365	50	74	221878	217317
GC-RM-9117-366	RangerPro_High	RangerPro	33	pink box	Males	366	50	74	221893	217339
GC-RM-9117-367	RangerPro_High	RangerPro	34	pink box	Males	367	50	75	221910	217355
GC-RM-9117-368	RangerPro_High	RangerPro	35	pink box	Males	368	50	75	221927	217370
GC-RM-9117-369	RangerPro_High	RangerPro	36	pink box	Males	369	50	75	221939	217540
GC-RM-9117-370	RangerPro_High	RangerPro	37	pink box	Males	370	50	76	221954	217568
GC-RM-9117-371	RangerPro_High	RangerPro	38	pink box	Males	371	50	76	221980	217237
GC-RM-9117-372	RangerPro_High	RangerPro	39	pink box	Males	372	50	76	221997	217499
GC-RM-9117-BT5009A-1-TOX-IGR	Control	Control	1	BT5009 A TOX MM - Box1	Males	1	0	1	218138	217057
GC-RM-9117-BT5009A-10-TOX-IGR	Control	Control	10	BT5009 A TOX MM - Box1	Males	10	0	4	218271	217360
GC-RM-9117-BT5009A-101-TOX-IIIGR	Glyphosate_Mid	Glyphosate	25	BT5009 A TOX FF - Box1	Females	101	5	21	219158	216742
GC-RM-9117-BT5009A-102-TOX-IIIGR	Glyphosate_Mid	Glyphosate	26	BT5009 A TOX FF - Box1	Females	102	5	21	219175	216830
GC-RM-9117-BT5009A-103-TOX-IIIGR	Glyphosate_Mid	Glyphosate	27	BT5009 A TOX FF - Box1	Females	103	5	21	219192	216968
GC-RM-9117-BT5009A-104-TOX-IIIGR	Glyphosate_Mid	Glyphosate	28	BT5009 A TOX FF - Box1	Females	104	5	22	219209	217011
GC-RM-9117-BT5009A-105-TOX-IIIGR	Glyphosate_Mid	Glyphosate	29	BT5009 A TOX FF - Box1	Females	105	5	22	219257	216655
GC-RM-9117-BT5009A-106-TOX-IIIGR	Glyphosate_Mid	Glyphosate	30	BT5009 A TOX FF - Box1	Females	106	5	22	219268	216712
GC-RM-9117-BT5009A-107-TOX-IIIGR	Glyphosate_Mid	Glyphosate	31	BT5009 A TOX FF - Box1	Females	107	5	23	219225	216757
GC-RM-9117-BT5009A-108-TOX-IIIGR	Glyphosate_Mid	Glyphosate	32	BT5009 A TOX FF - Box1	Females	108	5	23	219283	217349
GC-RM-9117-BT5009A-109-TOX-IIIGR	Glyphosate_Mid	Glyphosate	33	BT5009 A TOX FF - Box1	Females	109	5	23	219301	216815
GC-RM-9117-BT5009A-11-TOX-IGR	Control	Control	11	BT5009 A TOX MM - Box1	Males	11	0	4	218286	217514
GC-RM-9117-BT5009A-110-TOX-IIIGR	Glyphosate_Mid	Glyphosate	34	BT5009 A TOX FF - Box1	Females	110	5	24	219317	216848
GC-RM-9117-BT5009A-111-TOX-IIIGR	Glyphosate_Mid	Glyphosate	35	BT5009 A TOX FF - Box1	Females	111	5	24	219329	216870
GC-RM-9117-BT5009A-112-TOX-IIIGR	Glyphosate_Mid	Glyphosate	36	BT5009 A TOX FF - Box1	Females	112	5	24	219240	217118
GC-RM-9117-BT5009A-12-TOX-IGR	Control	Control	12	BT5009 A TOX MM - Box1	Males	12	0	4	218203	218303
GC-RM-9117-BT5009A-121-TOX-IVGR	Glyphosate_High	Glyphosate	37	BT5009 A TOX MM - Box1	Males	121	50	25	219620	216685
GC-RM-9117-BT5009A-122-TOX-IVGR-a	Glyphosate_High	Glyphosate	38	BT5009 A TOX MM - Box1	Males	122	50	25	219570	216701
GC-RM-9117-BT5009A-122-TOX-IVGR-b	Glyphosate_High	Glyphosate	48	BT5009 A TOX MM - Box1	Males	122	50	25	219570	216701
GC-RM-9117-BT5009A-123-TOX-IVGR	Glyphosate_High	Glyphosate	39	BT5009 A TOX MM - Box1	Males	123	50	26	219636	216736
GC-RM-9117-BT5009A-124-TOX-IVGR	Glyphosate_High	Glyphosate	40	BT5009 A TOX MM - Box1	Males	124	50	26	219586	216782
GC-RM-9117-BT5009A-125-TOX-IVGR	Glyphosate_High	Glyphosate	41	BT5009 A TOX MM - Box1	Males	125	50	26	219654	216871
GC-RM-9117-BT5009A-126-TOX-IVGR	Glyphosate_High	Glyphosate	42	BT5009 A TOX MM - Box1	Males	126	50	27	219665	216946
GC-RM-9117-BT5009A-127-TOX-IVGR	Glyphosate_High	Glyphosate	43	BT5009 A TOX MM - Box1	Males	127	50	27	219679	216995
GC-RM-9117-BT5009A-128-TOX-IVGR	Glyphosate_High	Glyphosate	44	BT5009 A TOX MM - Box1	Males	128	50	27	219602	216782
GC-RM-9117-BT5009A-129-TOX-IVGR	Glyphosate_High	Glyphosate	45	BT5009 A TOX MM - Box1	Males	129	50	28	219697	217060
GC-RM-9117-BT5009A-130-TOX-IVGR	Glyphosate_High	Glyphosate	46	BT5009 A TOX MM - Box1	Males	130	50	28	219711	216656
GC-RM-9117-BT5009A-131-TOX-IVGR	Glyphosate_High	Glyphosate	47	BT5009 A TOX MM - Box1	Males	131	50	28	219729	216816
GC-RM-9117-BT5009A-141-TOX-IVGR	Glyphosate_High	Glyphosate	37	BT5009 A TOX FF - Box1	Females	141	50	29	219605	216685
GC-RM-9117-BT5009A-142-TOX-IVGR	Glyphosate_High	Glyphosate	38	BT5009 A TOX FF - Box1	Females	142	50	29	219556	216701
GC-RM-9117-BT5009A-143-TOX-IVGR	Glyphosate_High	Glyphosate	39	BT5009 A TOX FF - Box1	Females	143	50	29	219623	216736
GC-RM-9117-BT5009A-144-TOX-IVGR	Glyphosate_High	Glyphosate	40	BT5009 A TOX FF - Box1	Females	144	50	30	219573	216782
GC-RM-9117-BT5009A-145-TOX-IVGR	Glyphosate_High	Glyphosate	41	BT5009 A TOX FF - Box1	Females	145	50	30	219639	216871
GC-RM-9117-BT5009A-146-TOX-IVGR	Glyphosate_High	Glyphosate	42	BT5009 A TOX FF - Box1	Females	146	50	30	219657	216946
GC-RM-9117-BT5009A-147-TOX-IVGR	Glyphosate_High	Glyphosate	43	BT5009 A TOX FF - Box1	Females	147	50	31	219668	216995
GC-RM-9117-BT5009A-148-TOX-IVGR	Glyphosate_High	Glyphosate	44	BT5009 A TOX FF - Box1	Females	148	50	31	219589	216782
GC-RM-9117-BT5009A-149-TOX-IVGR	Glyphosate_High	Glyphosate	45	BT5009 A TOX FF - Box1	Females	149	50	31	219688	217060
GC-RM-9117-BT5009A-150-TOX-IVGR	Glyphosate_High	Glyphosate	46	BT5009 A TOX FF - Box1	Females	150	50	32	219700	216656
GC-RM-9117-BT5009A-151-TOX-IVGR	Glyphosate_High	Glyphosate	47	BT5009 A TOX FF - Box1	Females	151	50	32	219714	216816
GC-RM-9117-BT5009A-152-TOX-IVGR	Glyphosate_High	Glyphosate	48	BT5009 A TOX FF - Box1	Females	152	50	32	219732	216903
GC-RM-9117-BT5009A-161-TOX-VGR	Roundup_Bioflow_Low	Roundup_Bioflow	49	BT5009 A TOX MM - Box1	Males	161	0.5	33	219904	216672
GC-RM-9117-BT5009A-162-TOX-VGR	Roundup_Bioflow_Low	Roundup_Bioflow	50	BT5009 A TOX MM - Box1	Males	162	0.5	33	219915	216721
GC-RM-9117-BT5009A-163-TOX-VGR	Roundup_Bioflow_Low	Roundup_Bioflow	51	BT5009 A TOX MM - Box1	Males	163	0.5	33	219927	216766
GC-RM-9117-BT5009A-164-TOX-VGR	Roundup_Bioflow_Low	Roundup_Bioflow	52	BT5009 A TOX MM - Box1	Males	164	0.5	34	219941	216799
GC-RM-9117-BT5009A-165-TOX-VGR	Roundup_Bioflow_Low	Roundup_Bioflow	53	BT5009 A TOX MM - Box1	Males	165	0.5	34	219957	216817
GC-RM-9117-BT5009A-166-TOX-VGR	Roundup_Bioflow_Low	Roundup_Bioflow	54	BT5009 A TOX MM - Box1	Males	166	0.5	34	219973	216947
GC-RM-9117-BT5009A-167-TOX-VGR	Roundup_Bioflow_Low	Roundup_Bioflow	55	BT5009 A TOX MM - Box1	Males	167	0.5	35	219989	217028
GC-RM-9117-BT5009A-168-TOX-VGR	Roundup_Bioflow_Low	Roundup_Bioflow	56	BT5009 A TOX MM - Box1	Males	168	0.5	35	220004	217045
GC-RM-9117-BT5009A-169-TOX-VGR	Roundup_Bioflow_Low	Roundup_Bioflow	57	BT5009 A TOX MM - Box1	Males	169	0.5	35	220018	217101
GC-RM-9117-BT5009A-170-TOX-VGR	Roundup_Bioflow_Low	Roundup_Bioflow	58	BT5009 A TOX MM - Box1	Males	170	0.5	36	220062	216695
GC-RM-9117-BT5009A-171-TOX-VGR	Roundup_Bioflow_Low	Roundup_Bioflow	59	BT5009 A TOX MM - Box1	Males	171	0.5	36	220034	216783
GC-RM-9117-BT5009A-172-TOX-VGR	Roundup_Bioflow_Low	Roundup_Bioflow	60	BT5009 A TOX MM - Box1	Males	172	0.5	36	220051	217120
GC-RM-9117-BT5009A-181-TOX-VGR	Roundup_Bioflow_Low	Roundup_Bioflow	49	BT5009 A TOX FF - Box1	Females	181	0.5	37	219890	216672
GC-RM-9117-BT5009A-182-TOX-VGR	Roundup_Bioflow_Low	Roundup_Bioflow	50	BT5009 A TOX FF - Box1	Females	182	0.5	37	219907	216721
GC-RM-9117-BT5009A-183-TOX-VGR	Roundup_Bioflow_Low	Roundup_Bioflow	51	BT5009 A TOX FF - Box1	Females	183	0.5	37	219930	216799
GC-RM-9117-BT5009A-184-TOX-VGR	Roundup_Bioflow_Low	Roundup_Bioflow	52	BT5009 A TOX FF - Box1	Females	184	0.5	38	219944	216817
GC-RM-9117-BT5009A-185-TOX-VGR	Roundup_Bioflow_Low	Roundup_Bioflow	53	BT5009 A TOX FF - Box1	Females	185	0.5	38	219960	216947
GC-RM-9117-BT5009A-186-TOX-VGR	Roundup_Bioflow_Low	Roundup_Bioflow	54	BT5009 A TOX FF - Box1	Females	186	0.5	38	219976	217028
GC-RM-9117-BT5009A-187-TOX-VGR	Roundup_Bioflow_Low	Roundup_Bioflow	55	BT5009 A TOX FF - Box1	Females	187	0.5	39	219992	217045
GC-RM-9117-BT5009A-188-TOX-VGR	Roundup_Bioflow_Low	Roundup_Bioflow	56	BT5009 A TOX FF - Box1	Females	188	0.5	39	220007	217101
GC-RM-9117-BT5009A-189-TOX-VGR	Roundup_Bioflow_Low	Roundup_Bioflow	57	BT5009 A TOX FF - Box1	Females	189	0.5	39	220065	216737
GC-RM-9117-BT5009A-190-TOX-VGR	Roundup_Bioflow_Low	Roundup_Bioflow	58	BT5009 A TOX FF - Box1	Females	190	0.5	40	220021	216783
GC-RM-9117-BT5009A-192-TOX-VGR	Roundup_Bioflow_Low	Roundup_Bioflow	60	BT5009 A TOX FF - Box1	Females	192	0.5	40	220097	217120
GC-RM-9117-BT5009A-2-TOX-IGR	Control	Control	2	BT5009 A TOX MM - Box1	Males	2	0	1	218156	216682
GC-RM-9117-BT5009A-201-TOX-VI-GR	Roundup_Bioflow_Mid	Roundup_Bioflow	61	BT5009 A TOX MM - Box1	Males	201	5	41	220244	216808
GC-RM-9117-BT5009A-202-TOX-VI-GR	Roundup_Bioflow_Mid	Roundup_Bioflow	62	BT5009 A TOX MM - Box1	Males	202	5	41	220262	216873
GC-RM-9117-BT5009A-203-TOX-VI-GR	Roundup_Bioflow_Mid	Roundup_Bioflow	63	BT5009 A TOX MM - Box1	Males	203	5	41	220274	216924
GC-RM-9117-BT5009A-204-TOX-VI-GR	Roundup_Bioflow_Mid	Roundup_Bioflow	64	BT5009 A TOX MM - Box1	Males	204	5	42	220290	216964
GC-RM-9117-BT5009A-205-TOX-VI-GR	Roundup_Bioflow_Mid	Roundup_Bioflow	65	BT5009 A TOX MM - Box1	Males	205	5	42	220303	217046
GC-RM-9117-BT5009A-206-TOX-VI-GR	Roundup_Bioflow_Mid	Roundup_Bioflow	66	BT5009 A TOX MM - Box1	Males	206	5	42	220312	217072
GC-RM-9117-BT5009A-207-TOX-VI-GR	Roundup_Bioflow_Mid	Roundup_Bioflow	67	BT5009 A TOX MM - Box1	Males	207	5	43	220330	216738
GC-RM-9117-BT5009A-208-TOX-VI-GR	Roundup_Bioflow_Mid	Roundup_Bioflow	68	BT5009 A TOX MM - Box1	Males	208	5	43	220347	217062
GC-RM-9117-BT5009A-209-TOX-VI-GR	Roundup_Bioflow_Mid	Roundup_Bioflow	69	BT5009 A TOX MM - Box1	Males	209	5	43	220362	216658
GC-RM-9117-BT5009A-210-TOX-VI-GR	Roundup_Bioflow_Mid	Roundup_Bioflow	70	BT5009 A TOX MM - Box1	Males	210	5	44	220380	220366
GC-RM-9117-BT5009A-211-TOX-VI-GR	Roundup_Bioflow_Mid	Roundup_Bioflow	71	BT5009 A TOX MM - Box1	Males	211	5	44	220389	216905
GC-RM-9117-BT5009A-212-TOX-VI-GR	Roundup_Bioflow_Mid	Roundup_Bioflow	72	BT5009 A TOX MM - Box1	Males	212	5	44	220407	217014
GC-RM-9117-BT5009A-22-TOX-IGR	Control	Control	2	BT5009 A TOX FF - Box1	Females	22	0	5	218172	216828
GC-RM-9117-BT5009A-221-TOX-VI-GR	Roundup_Bioflow_Mid	Roundup_Bioflow	61	BT5009 A TOX FF - Box1	Females	221	5	45	220247	216873
GC-RM-9117-BT5009A-222-TOX-VI-GR	Roundup_Bioflow_Mid	Roundup_Bioflow	62	BT5009 A TOX FF - Box1	Females	222	5	45	220265	216924
GC-RM-9117-BT5009A-223-TOX-VI-GR	Roundup_Bioflow_Mid	Roundup_Bioflow	63	BT5009 A TOX FF - Box1	Females	223	5	45	220277	216964
GC-RM-9117-BT5009A-224-TOX-VI-GR	Roundup_Bioflow_Mid	Roundup_Bioflow	64	BT5009 A TOX FF - Box1	Females	224	5	46	220293	217046
GC-RM-9117-BT5009A-225-TOX-VI-GR	Roundup_Bioflow_Mid	Roundup_Bioflow	65	BT5009 A TOX FF - Box1	Females	225	5	46	220315	216738
GC-RM-9117-BT5009A-226-TOX-VI-GR	Roundup_Bioflow_Mid	Roundup_Bioflow	66	BT5009 A TOX FF - Box1	Females	226	5	46	220333	217062
GC-RM-9117-BT5009A-227-TOX-VI-GR	Roundup_Bioflow_Mid	Roundup_Bioflow	67	BT5009 A TOX FF - Box1	Females	227	5	47	220350	216658
GC-RM-9117-BT5009A-228-TOX-VI-GR	Roundup_Bioflow_Mid	Roundup_Bioflow	68	BT5009 A TOX FF - Box1	Females	228	5	47	220365	220366
GC-RM-9117-BT5009A-229-TOX-VI-GR	Roundup_Bioflow_Mid	Roundup_Bioflow	69	BT5009 A TOX FF - Box1	Females	229	5	47	220382	216905
GC-RM-9117-BT5009A-23-TOX-IGR	Control	Control	3	BT5009 A TOX FF - Box1	Females	23	0	5	218192	216966
GC-RM-9117-BT5009A-230-TOX-VI-GR	Roundup_Bioflow_Mid	Roundup_Bioflow	70	BT5009 A TOX FF - Box1	Females	230	5	48	220392	217014
GC-RM-9117-BT5009A-231-TOX-VI-GR	Roundup_Bioflow_Mid	Roundup_Bioflow	71	BT5009 A TOX FF - Box1	Females	231	5	48	220410	217029
GC-RM-9117-BT5009A-232-TOX-VI-GR	Roundup_Bioflow_Mid	Roundup_Bioflow	72	BT5009 A TOX FF - Box1	Females	232	5	48	220437	220437
GC-RM-9117-BT5009A-24-TOX-IGR	Control	Control	4	BT5009 A TOX FF - Box1	Females	24	0	6	218229	217133
GC-RM-9117-BT5009A-241-TOX-VII-GR	Roundup_Bioflow_High	Roundup_Bioflow	73	BT5009 A TOX MM - Box1	Males	241	50	49	220592	217047
GC-RM-9117-BT5009A-242-TOX-VII-GR	Roundup_Bioflow_High	Roundup_Bioflow	74	BT5009 A TOX MM - Box1	Males	242	50	49	220607	216709
GC-RM-9117-BT5009A-244-TOX-VII-GR	Roundup_Bioflow_High	Roundup_Bioflow	76	BT5009 A TOX MM - Box1	Males	244	50	50	220638	216845
GC-RM-9117-BT5009A-245-TOX-VII-GR	Roundup_Bioflow_High	Roundup_Bioflow	77	BT5009 A TOX MM - Box1	Males	245	50	50	220655	217149
GC-RM-9117-BT5009A-246-TOX-VII-GR	Roundup_Bioflow_High	Roundup_Bioflow	78	BT5009 A TOX MM - Box1	Males	246	50	50	220673	216697
GC-RM-9117-BT5009A-247-TOX-VII-GR	Roundup_Bioflow_High	Roundup_Bioflow	79	BT5009 A TOX MM - Box1	Males	247	50	51	220688	216768
GC-RM-9117-BT5009A-248-TOX-VII-GR	Roundup_Bioflow_High	Roundup_Bioflow	80	BT5009 A TOX MM - Box1	Males	248	50	51	220704	216809
GC-RM-9117-BT5009A-249-TOX-VII-GR	Roundup_Bioflow_High	Roundup_Bioflow	81	BT5009 A TOX MM - Box1	Males	249	50	51	220718	216857
GC-RM-9117-BT5009A-25-TOX-IGR	Control	Control	5	BT5009 A TOX FF - Box1	Females	25	0	6	218261	217360
GC-RM-9117-BT5009A-26-TOX-IGR	Control	Control	6	BT5009 A TOX FF - Box1	Females	26	0	6	218294	216755
GC-RM-9117-BT5009A-261-TOX-VII-GR	Roundup_Bioflow_High	Roundup_Bioflow	73	BT5009 A TOX FF - Box1	Females	261	50	53	220578	217047
GC-RM-9117-BT5009A-262-TOX-VII-GR	Roundup_Bioflow_High	Roundup_Bioflow	74	BT5009 A TOX FF - Box1	Females	262	50	53	220595	216709
GC-RM-9117-BT5009A-263-TOX-VII-GR	Roundup_Bioflow_High	Roundup_Bioflow	75	BT5009 A TOX FF - Box1	Females	263	50	53	220610	216739
GC-RM-9117-BT5009A-264-TOX-VII-GR	Roundup_Bioflow_High	Roundup_Bioflow	76	BT5009 A TOX FF - Box1	Females	264	50	54	220641	217149
GC-RM-9117-BT5009A-265-TOX-VII-GR	Roundup_Bioflow_High	Roundup_Bioflow	77	BT5009 A TOX FF - Box1	Females	265	50	54	220658	216697
GC-RM-9117-BT5009A-266-TOX-VII-GR	Roundup_Bioflow_High	Roundup_Bioflow	78	BT5009 A TOX FF - Box1	Females	266	50	54	220676	216768
GC-RM-9117-BT5009A-267-TOX-VII-GR	Roundup_Bioflow_High	Roundup_Bioflow	79	BT5009 A TOX FF - Box1	Females	267	50	55	220691	216809
GC-RM-9117-BT5009A-268-TOX-VII-GR	Roundup_Bioflow_High	Roundup_Bioflow	80	BT5009 A TOX FF - Box1	Females	268	50	55	220707	216857
GC-RM-9117-BT5009A-269-TOX-VII-GR	Roundup_Bioflow_High	Roundup_Bioflow	81	BT5009 A TOX FF - Box1	Females	269	50	55	220721	216874
GC-RM-9117-BT5009A-27-TOX-IGR	Control	Control	7	BT5009 A TOX FF - Box1	Females	27	0	7	218327	216769
GC-RM-9117-BT5009A-270-TOX-VII-GR	Roundup_Bioflow_High	Roundup_Bioflow	1	BT5009 A TOX FF - Box2	Females	270	50	56	220735	216906
GC-RM-9117-BT5009A-271-TOX-VII-GR	Roundup_Bioflow_High	Roundup_Bioflow	2	BT5009 A TOX FF - Box2	Females	271	50	56	220765	216980
GC-RM-9117-BT5009A-272-TOX-VII-GR	Roundup_Bioflow_High	Roundup_Bioflow	3	BT5009 A TOX FF - Box2	Females	272	50	56	220784	217030
GC-RM-9117-BT5009A-28-TOX-IGR	Control	Control	8	BT5009 A TOX FF - Box1	Females	28	0	7	218358	216846
GC-RM-9117-BT5009A-29-TOX-IGR	Control	Control	9	BT5009 A TOX FF - Box1	Females	29	0	7	218379	216981
GC-RM-9117-BT5009A-3-TOX-IGR	Control	Control	3	BT5009 A TOX MM - Box1	Males	3	0	1	218170	216698
GC-RM-9117-BT5009A-30-TOX-IGR	Control	Control	10	BT5009 A TOX FF - Box1	Females	30	0	8	218409	217067
GC-RM-9117-BT5009A-301-TOX-VIII-GR	RangerPro_Low	RangerPro	4	BT5009 A TOX FF - Box2	Females	301	0.5	61	220976	217151
GC-RM-9117-BT5009A-302-TOX-VIII-GR	RangerPro_Low	RangerPro	5	BT5009 A TOX FF - Box2	Females	302	0.5	61	220988	217178
GC-RM-9117-BT5009A-303-TOX-VIII-GR	RangerPro_Low	RangerPro	6	BT5009 A TOX FF - Box2	Females	303	0.5	61	221007	217238
GC-RM-9117-BT5009A-304-TOX-VIII-GR	RangerPro_Low	RangerPro	7	BT5009 A TOX FF - Box2	Females	304	0.5	62	221022	217555
GC-RM-9117-BT5009A-305-TOX-VIII-GR	RangerPro_Low	RangerPro	8	BT5009 A TOX FF - Box2	Females	305	0.5	62	221038	217585
GC-RM-9117-BT5009A-306-TOX-VIII-GR	RangerPro_Low	RangerPro	9	BT5009 A TOX FF - Box2	Females	306	0.5	62	221067	217221
GC-RM-9117-BT5009A-307-TOX-VIII-GR	RangerPro_Low	RangerPro	10	BT5009 A TOX FF - Box2	Females	307	0.5	63	221082	217272
GC-RM-9117-BT5009A-308-TOX-VIII-GR	RangerPro_Low	RangerPro	11	BT5009 A TOX FF - Box2	Females	308	0.5	63	221095	217318
GC-RM-9117-BT5009A-309-TOX-VIII-GR	RangerPro_Low	RangerPro	12	BT5009 A TOX FF - Box2	Females	309	0.5	63	221107	217340
GC-RM-9117-BT5009A-31-TOX-IGR	Control	Control	11	BT5009 A TOX FF - Box1	Females	31	0	8	218448	217235
GC-RM-9117-BT5009A-310-TOX-VIII-GR	RangerPro_Low	RangerPro	13	BT5009 A TOX FF - Box2	Females	310	0.5	64	221123	217371
GC-RM-9117-BT5009A-311-TOX-VIII-GR	RangerPro_Low	RangerPro	14	BT5009 A TOX FF - Box2	Females	311	0.5	64	221208	217421
GC-RM-9117-BT5009A-312-TOX-VIII-GR	RangerPro_Low	RangerPro	15	BT5009 A TOX FF - Box2	Females	312	0.5	64	221052	217301
GC-RM-9117-BT5009A-32-TOX-IGR	Control	Control	12	BT5009 A TOX FF - Box1	Females	32	0	8	218462	218462
GC-RM-9117-BT5009A-342-TOX-IX-GR	RangerPro_Mid	RangerPro	17	BT5009 A TOX FF - Box2	Females	342	5	69	221426	217779
GC-RM-9117-BT5009A-343-TOX-IX-GR	RangerPro_Mid	RangerPro	18	BT5009 A TOX FF - Box2	Females	343	5	69	221445	217316
GC-RM-9117-BT5009A-344-TOX-IX-GR	RangerPro_Mid	RangerPro	19	BT5009 A TOX FF - Box2	Females	344	5	70	221461	217332
GC-RM-9117-BT5009A-345-TOX-IX-GR	RangerPro_Mid	RangerPro	20	BT5009 A TOX FF - Box2	Females	345	5	70	221472	217361
GC-RM-9117-BT5009A-346-TOX-IX-GR	RangerPro_Mid	RangerPro	21	BT5009 A TOX FF - Box2	Females	346	5	70	221488	217419
GC-RM-9117-BT5009A-347-TOX-IX-GR	RangerPro_Mid	RangerPro	22	BT5009 A TOX FF - Box2	Females	347	5	71	221505	217466
GC-RM-9117-BT5009A-348-TOX-IX-GR	RangerPro_Mid	RangerPro	23	BT5009 A TOX FF - Box2	Females	348	5	71	221522	217515
GC-RM-9117-BT5009A-349-TOX-IX-GR	RangerPro_Mid	RangerPro	24	BT5009 A TOX FF - Box2	Females	349	5	71	221554	217152
GC-RM-9117-BT5009A-350TOX-IX-GR	RangerPro_Mid	RangerPro	25	BT5009 A TOX FF - Box2	Females	350	5	72	221572	217179
GC-RM-9117-BT5009A-351-TOX-IX-GR	RangerPro_Mid	RangerPro	26	BT5009 A TOX FF - Box2	Females	351	5	72	221587	217194
GC-RM-9117-BT5009A-352-TOX-IX-GR	RangerPro_Mid	RangerPro	27	BT5009 A TOX FF - Box2	Females	352	5	72	221600	217552
GC-RM-9117-BT5009A-381-TOX-X-GR	RangerPro_High	RangerPro	28	BT5009 A TOX FF - Box2	Females	381	50	77	221815	217467
GC-RM-9117-BT5009A-382-TOX-X-GR	RangerPro_High	RangerPro	29	BT5009 A TOX FF - Box2	Females	382	50	77	221840	217804
GC-RM-9117-BT5009A-383-TOX-X-GR	RangerPro_High	RangerPro	30	BT5009 A TOX FF - Box2	Females	383	50	77	221863	217317
GC-RM-9117-BT5009A-384-TOX-X-GR	RangerPro_High	RangerPro	31	BT5009 A TOX FF - Box2	Females	384	50	78	221881	217339
GC-RM-9117-BT5009A-385-TOX-X-GR	RangerPro_High	RangerPro	32	BT5009 A TOX FF - Box2	Females	385	50	78	221896	217355
GC-RM-9117-BT5009A-386-TOX-X-GR	RangerPro_High	RangerPro	33	BT5009 A TOX FF - Box2	Females	386	50	78	221913	217370
GC-RM-9117-BT5009A-387-TOX-X-GR	RangerPro_High	RangerPro	34	BT5009 A TOX FF - Box2	Females	387	50	79	221930	217540
GC-RM-9117-BT5009A-388TOX-X-GR	RangerPro_High	RangerPro	35	BT5009 A TOX FF - Box2	Females	388	50	79	221942	217568
GC-RM-9117-BT5009A-389-TOX-X-GR	RangerPro_High	RangerPro	36	BT5009 A TOX FF - Box2	Females	389	50	79	221968	217237
GC-RM-9117-BT5009A-390-TOX-X-GR	RangerPro_High	RangerPro	37	BT5009 A TOX FF - Box2	Females	390	50	80	221983	217499
GC-RM-9117-BT5009A-391-TOX-X-GR	RangerPro_High	RangerPro	38	BT5009 A TOX FF - Box2	Females	391	50	80	222005	217385
GC-RM-9117-BT5009A-392-TOX-X-GR	RangerPro_High	RangerPro	39	BT5009 A TOX FF - Box2	Females	392	50	80	222019	217613
GC-RM-9117-BT5009A-4-TOX-IGR	Control	Control	4	BT5009 A TOX MM - Box1	Males	4	0	2	218187	216828
GC-RM-9117-BT5009A-41-TOX-IIGR	Glyphosate_Low	Glyphosate	13	BT5009 A TOX MM - Box1	Males	41	0.5	9	218803	216725
GC-RM-9117-BT5009A-42-TOX-IIGR	Glyphosate_Low	Glyphosate	14	BT5009 A TOX MM - Box1	Males	42	0.5	9	218819	216770
GC-RM-9117-BT5009A-43-TOX-IIGR	Glyphosate_Low	Glyphosate	15	BT5009 A TOX MM - Box1	Males	43	0.5	9	218837	216920
GC-RM-9117-BT5009A-45-TOX-IIGR	Glyphosate_Low	Glyphosate	17	BT5009 A TOX MM - Box1	Males	45	0.5	10	218866	217017
GC-RM-9117-BT5009A-46-TOX-IIGR	Glyphosate_Low	Glyphosate	18	BT5009 A TOX MM - Box1	Males	46	0.5	10	218880	217098
GC-RM-9117-BT5009A-47-TOX-IIGR	Glyphosate_Low	Glyphosate	19	BT5009 A TOX MM - Box1	Males	47	0.5	11	218898	216847
GC-RM-9117-BT5009A-48-TOX-IIGR	Glyphosate_Low	Glyphosate	20	BT5009 A TOX MM - Box1	Males	48	0.5	11	218916	216814
GC-RM-9117-BT5009A-5-TOX-IGR	Control	Control	5	BT5009 A TOX MM - Box1	Males	5	0	2	218200	216966
GC-RM-9117-BT5009A-50-TOX-IIGR	Glyphosate_Low	Glyphosate	22	BT5009 A TOX MM - Box1	Males	50	0.5	12	218948	217771
GC-RM-9117-BT5009A-51-TOX-IIGR	Glyphosate_Low	Glyphosate	23	BT5009 A TOX MM - Box1	Males	51	0.5	12	218982	216669
GC-RM-9117-BT5009A-52-TOX-IIGR	Glyphosate_Low	Glyphosate	24	BT5009 A TOX MM - Box1	Males	52	0.5	12	218966	217667
GC-RM-9117-BT5009A-6-TOX-IGR	Control	Control	6	BT5009 A TOX MM - Box1	Males	6	0	2	218217	217083
GC-RM-9117-BT5009A-61-TOX-IIGR	Glyphosate_Low	Glyphosate	13	BT5009 A TOX FF - Box1	Females	61	0.5	13	218790	216725
GC-RM-9117-BT5009A-62-TOX-IIGR	Glyphosate_Low	Glyphosate	14	BT5009 A TOX FF - Box1	Females	62	0.5	13	218806	216770
GC-RM-9117-BT5009A-63-TOX-IIGR	Glyphosate_Low	Glyphosate	15	BT5009 A TOX FF - Box1	Females	63	0.5	13	218822	216920
GC-RM-9117-BT5009A-64-TOX-IIGR	Glyphosate_Low	Glyphosate	16	BT5009 A TOX FF - Box1	Females	64	0.5	14	218849	217134
GC-RM-9117-BT5009A-65-TOX-IIGR	Glyphosate_Low	Glyphosate	17	BT5009 A TOX FF - Box1	Females	65	0.5	14	218860	217017
GC-RM-9117-BT5009A-66-TOX-IIGR	Glyphosate_Low	Glyphosate	18	BT5009 A TOX FF - Box1	Females	66	0.5	14	218869	217098
GC-RM-9117-BT5009A-67-TOX-IIGR	Glyphosate_Low	Glyphosate	19	BT5009 A TOX FF - Box1	Females	67	0.5	15	218883	216847
GC-RM-9117-BT5009A-68-TOX-IIGR	Glyphosate_Low	Glyphosate	20	BT5009 A TOX FF - Box1	Females	68	0.5	15	218901	216814
GC-RM-9117-BT5009A-69-TOX-IIGR	Glyphosate_Low	Glyphosate	21	BT5009 A TOX FF - Box1	Females	69	0.5	15	218919	217058
GC-RM-9117-BT5009A-7-TOX-IGR	Control	Control	7	BT5009 A TOX MM - Box1	Males	7	0	3	218226	217116
GC-RM-9117-BT5009A-70-TOX-IIGR	Glyphosate_Low	Glyphosate	22	BT5009 A TOX FF - Box1	Females	70	0.5	16	218936	217771
GC-RM-9117-BT5009A-71-TOX-IIGR	Glyphosate_Low	Glyphosate	23	BT5009 A TOX FF - Box1	Females	71	0.5	16	218969	216669
GC-RM-9117-BT5009A-72-TOX-IIGR	Glyphosate_Low	Glyphosate	24	BT5009 A TOX FF - Box1	Females	72	0.5	16	218951	217667
GC-RM-9117-BT5009A-8-TOX-IGR	Control	Control	8	BT5009 A TOX MM - Box1	Males	8	0	3	218242	217133
GC-RM-9117-BT5009A-81-TOX-IIIGR	Glyphosate_Mid	Glyphosate	25	BT5009 A TOX MM - Box1	Males	81	5	17	219172	216742
GC-RM-9117-BT5009A-82-TOX-IIIGR	Glyphosate_Mid	Glyphosate	26	BT5009 A TOX MM - Box1	Males	82	5	17	219189	216830
GC-RM-9117-BT5009A-84-TOX-IIIGR	Glyphosate_Mid	Glyphosate	28	BT5009 A TOX MM - Box1	Males	84	5	18	219222	217011
GC-RM-9117-BT5009A-85-TOX-IIIGR	Glyphosate_Mid	Glyphosate	29	BT5009 A TOX MM - Box1	Males	85	5	18	219265	216655
GC-RM-9117-BT5009A-86-TOX-IIIGR	Glyphosate_Mid	Glyphosate	30	BT5009 A TOX MM - Box1	Males	86	5	18	219280	216712
GC-RM-9117-BT5009A-87-TOX-IIIGR	Glyphosate_Mid	Glyphosate	31	BT5009 A TOX MM - Box1	Males	87	5	19	219237	216757
GC-RM-9117-BT5009A-88-TOX-IIIGR	Glyphosate_Mid	Glyphosate	32	BT5009 A TOX MM - Box1	Males	88	5	19	219298	217349
GC-RM-9117-BT5009A-89-TOX-IIIGR	Glyphosate_Mid	Glyphosate	33	BT5009 A TOX MM - Box1	Males	89	5	19	219314	216815
GC-RM-9117-BT5009A-9-TOX-IGR	Control	Control	9	BT5009 A TOX MM - Box1	Males	9	0	3	218256	217969
GC-RM-9117-BT5009A-90-TOX-IIIGR	Glyphosate_Mid	Glyphosate	34	BT5009 A TOX MM - Box1	Males	90	5	20	219326	216848
GC-RM-9117-BT5009A-91-TOX-IIIGR	Glyphosate_Mid	Glyphosate	35	BT5009 A TOX MM - Box1	Males	91	5	20	219340	216870
GC-RM-9117-BT5009A-92-TOX-IIIGR	Glyphosate_Mid	Glyphosate	36	BT5009 A TOX MM - Box1	Males	92	5	20	219254	217118

## Sheet: Metadata Fungi
sample.id	group	Compound	Sample_name	location_in_box	box	Sex	rat_id	Dose..mg.kg.bw.day.	Cage	Pups_Pedigree	DAMS_Pedigree
GC-RM-9414-BT5009A-1-TOX-IGR	Control	Control	BT5009A/1 TOX IGR	1	BT5009 A TOX MM - Box1	Males	1	0	1	218138	217057
GC-RM-9414-BT5009A-2-TOX-IGR	Control	Control	BT5009A/2 TOX IGR	2	BT5009 A TOX MM - Box1	Males	2	0	1	218156	216682
GC-RM-9414-BT5009A-3-TOX-IGR	Control	Control	BT5009A/3 TOX IGR	3	BT5009 A TOX MM - Box1	Males	3	0	1	218170	216698
GC-RM-9414-BT5009A-4-TOX-IGR	Control	Control	BT5009A/4 TOX IGR	4	BT5009 A TOX MM - Box1	Males	4	0	2	218187	216828
GC-RM-9414-BT5009A-5-TOX-IGR	Control	Control	BT5009A/5 TOX IGR	5	BT5009 A TOX MM - Box1	Males	5	0	2	218200	216966
GC-RM-9414-BT5009A-6-TOX-IGR	Control	Control	BT5009A/6 TOX IGR	6	BT5009 A TOX MM - Box1	Males	6	0	2	218217	217083
GC-RM-9414-BT5009A-7-TOX-IGR	Control	Control	BT5009A/7 TOX IGR	7	BT5009 A TOX MM - Box1	Males	7	0	3	218226	217116
GC-RM-9414-BT5009A-8-TOX-IGR	Control	Control	BT5009A/8 TOX IGR	8	BT5009 A TOX MM - Box1	Males	8	0	3	218242	217133
GC-RM-9414-BT5009A-9-TOX-IGR	Control	Control	BT5009A/9 TOX IGR	9	BT5009 A TOX MM - Box1	Males	9	0	3	218256	217969
GC-RM-9414-BT5009A-10-TOX-IGR	Control	Control	BT5009A/10 TOX IGR	10	BT5009 A TOX MM - Box1	Males	10	0	4	218271	217360
GC-RM-9414-BT5009A-11-TOX-IGR	Control	Control	BT5009A/11 TOX IGR	11	BT5009 A TOX MM - Box1	Males	11	0	4	218286	217514
GC-RM-9414-BT5009A-12-TOX-IGR	Control	Control	BT5009A/12 TOX IGR	12	BT5009 A TOX MM - Box1	Males	12	0	4	218203	218303
GC-RM-9414-BT5009A-21-TOX-IGR	Control	Control	BT5009A/21 TOX IGR	1	BT5009 A TOX FF - Box1	Females	21	0	5	218131	217057
GC-RM-9414-BT5009A-22-TOX-IGR	Control	Control	BT5009A/22 TOX IGR	2	BT5009 A TOX FF - Box1	Females	22	0	5	218172	216828
GC-RM-9414-BT5009A-23-TOX-IGR	Control	Control	BT5009A/23 TOX IGR	3	BT5009 A TOX FF - Box1	Females	23	0	5	218192	216966
GC-RM-9414-BT5009A-24-TOX-IGR	Control	Control	BT5009A/24 TOX IGR	4	BT5009 A TOX FF - Box1	Females	24	0	6	218229	217133
GC-RM-9414-BT5009A-25-TOX-IGR	Control	Control	BT5009A/25 TOX IGR	5	BT5009 A TOX FF - Box1	Females	25	0	6	218261	217360
GC-RM-9414-BT5009A-26-TOX-IGR	Control	Control	BT5009A/26 TOX IGR	6	BT5009 A TOX FF - Box1	Females	26	0	6	218294	216755
GC-RM-9414-BT5009A-27-TOX-IGR	Control	Control	BT5009A/27 TOX IGR	7	BT5009 A TOX FF - Box1	Females	27	0	7	218327	216769
GC-RM-9414-BT5009A-28-TOX-IGR	Control	Control	BT5009A/28 TOX IGR	8	BT5009 A TOX FF - Box1	Females	28	0	7	218358	216846
GC-RM-9414-BT5009A-29-TOX-IGR	Control	Control	BT5009A/29 TOX IGR	9	BT5009 A TOX FF - Box1	Females	29	0	7	218379	216981
GC-RM-9414-BT5009A-30-TOX-IGR	Control	Control	BT5009A/30 TOX IGR	10	BT5009 A TOX FF - Box1	Females	30	0	8	218409	217067
GC-RM-9414-BT5009A-31-TOX-IGR	Control	Control	BT5009A/31 TOX IGR	11	BT5009 A TOX FF - Box1	Females	31	0	8	218448	217235
GC-RM-9414-BT5009A-32-TOX-IGR	Control	Control	BT5009A/32 TOX IGR	12	BT5009 A TOX FF - Box1	Females	32	0	8	218462	218462
GC-RM-9414-BT5009A-41-TOX-IIGR	Glyphosate_Low	Glyphosate	BT5009A/41 TOX IIGR	13	BT5009 A TOX MM - Box1	Males	41	0.5	9	218803	216725
GC-RM-9414-BT5009A-42-TOX-IIGR	Glyphosate_Low	Glyphosate	BT5009A/42 TOX IIGR	14	BT5009 A TOX MM - Box1	Males	42	0.5	9	218819	216770
GC-RM-9414-BT5009A-43-TOX-IIGR	Glyphosate_Low	Glyphosate	BT5009A/43 TOX IIGR	15	BT5009 A TOX MM - Box1	Males	43	0.5	9	218837	216920
GC-RM-9414-BT5009A-44-TOX-IIGR	Glyphosate_Low	Glyphosate	BT5009A/44 TOX IIGR	16	BT5009 A TOX MM - Box1	Males	44	0.5	10	218857	217134
GC-RM-9414-BT5009A-45-TOX-IIGR	Glyphosate_Low	Glyphosate	BT5009A/45 TOX IIGR	17	BT5009 A TOX MM - Box1	Males	45	0.5	10	218866	217017
GC-RM-9414-BT5009A-46-TOX-IIGR	Glyphosate_Low	Glyphosate	BT5009A/46 TOX IIGR	18	BT5009 A TOX MM - Box1	Males	46	0.5	10	218880	217098
GC-RM-9414-BT5009A-47-TOX-IIGR	Glyphosate_Low	Glyphosate	BT5009A/47 TOX IIGR	19	BT5009 A TOX MM - Box1	Males	47	0.5	11	218898	216847
GC-RM-9414-BT5009A-48-TOX-IIGR	Glyphosate_Low	Glyphosate	BT5009A/48 TOX IIGR	20	BT5009 A TOX MM - Box1	Males	48	0.5	11	218916	216814
GC-RM-9414-BT5009A-49-TOX-IIGR	Glyphosate_Low	Glyphosate	BT5009A/49 TOX IIGR	21	BT5009 A TOX MM - Box1	Males	49	0.5	11	218933	217058
GC-RM-9414-BT5009A-50-TOX-IIGR	Glyphosate_Low	Glyphosate	BT5009A/50 TOX IIGR	22	BT5009 A TOX MM - Box1	Males	50	0.5	12	218948	217771
GC-RM-9414-BT5009A-51-TOX-IIGR	Glyphosate_Low	Glyphosate	BT5009A/51 TOX IIGR	23	BT5009 A TOX MM - Box1	Males	51	0.5	12	218982	216669
GC-RM-9414-BT5009A-52-TOX-IIGR	Glyphosate_Low	Glyphosate	BT5009A/52 TOX IIGR	24	BT5009 A TOX MM - Box1	Males	52	0.5	12	218966	217667
GC-RM-9414-BT5009A-61-TOX-IIGR	Glyphosate_Low	Glyphosate	BT5009A/61 TOX IIGR	13	BT5009 A TOX FF - Box1	Females	61	0.5	13	218790	216725
GC-RM-9414-BT5009A-62-TOX-IIGR	Glyphosate_Low	Glyphosate	BT5009A/62 TOX IIGR	14	BT5009 A TOX FF - Box1	Females	62	0.5	13	218806	216770
GC-RM-9414-BT5009A-63-TOX-IIGR	Glyphosate_Low	Glyphosate	BT5009A/63 TOX IIGR	15	BT5009 A TOX FF - Box1	Females	63	0.5	13	218822	216920
GC-RM-9414-BT5009A-64-TOX-IIGR	Glyphosate_Low	Glyphosate	BT5009A/64 TOX IIGR	16	BT5009 A TOX FF - Box1	Females	64	0.5	14	218849	217134
GC-RM-9414-BT5009A-65-TOX-IIGR	Glyphosate_Low	Glyphosate	BT5009A/65 TOX IIGR	17	BT5009 A TOX FF - Box1	Females	65	0.5	14	218860	217017
GC-RM-9414-BT5009A-66-TOX-IIGR	Glyphosate_Low	Glyphosate	BT5009A/66 TOX IIGR	18	BT5009 A TOX FF - Box1	Females	66	0.5	14	218869	217098
GC-RM-9414-BT5009A-68-TOX-IIGR	Glyphosate_Low	Glyphosate	BT5009A/68 TOX IIGR	20	BT5009 A TOX FF - Box1	Females	68	0.5	15	218901	216814
GC-RM-9414-BT5009A-69-TOX-IIGR	Glyphosate_Low	Glyphosate	BT5009A/69 TOX IIGR	21	BT5009 A TOX FF - Box1	Females	69	0.5	15	218919	217058
GC-RM-9414-BT5009A-70-TOX-IIGR	Glyphosate_Low	Glyphosate	BT5009A/70 TOX IIGR	22	BT5009 A TOX FF - Box1	Females	70	0.5	16	218936	217771
GC-RM-9414-BT5009A-71-TOX-IIGR	Glyphosate_Low	Glyphosate	BT5009A/71 TOX IIGR	23	BT5009 A TOX FF - Box1	Females	71	0.5	16	218969	216669
GC-RM-9414-BT5009A-72-TOX-IIGR	Glyphosate_Low	Glyphosate	BT5009A/72 TOX IIGR	24	BT5009 A TOX FF - Box1	Females	72	0.5	16	218951	217667
GC-RM-9414-BT5009A-81-TOX-IIIGR	Glyphosate_Mid	Glyphosate	BT5009A/81 TOX IIIGR	25	BT5009 A TOX MM - Box1	Males	81	5	17	219172	216742
GC-RM-9414-BT5009A-82-TOX-IIIGR	Glyphosate_Mid	Glyphosate	BT5009A/82 TOX IIIGR	26	BT5009 A TOX MM - Box1	Males	82	5	17	219189	216830
GC-RM-9414-BT5009A-83-TOX-IIIGR	Glyphosate_Mid	Glyphosate	BT5009A/83 TOX IIIGR	27	BT5009 A TOX MM - Box1	Males	83	5	17	219206	216968
GC-RM-9414-BT5009A-84-TOX-IIIGR	Glyphosate_Mid	Glyphosate	BT5009A/84 TOX IIIGR	28	BT5009 A TOX MM - Box1	Males	84	5	18	219222	217011
GC-RM-9414-BT5009A-85-TOX-IIIGR	Glyphosate_Mid	Glyphosate	BT5009A/85 TOX IIIGR	29	BT5009 A TOX MM - Box1	Males	85	5	18	219265	216655
GC-RM-9414-BT5009A-86-TOX-IIIGR	Glyphosate_Mid	Glyphosate	BT5009A/86 TOX IIIGR	30	BT5009 A TOX MM - Box1	Males	86	5	18	219280	216712
GC-RM-9414-BT5009A-87-TOX-IIIGR	Glyphosate_Mid	Glyphosate	BT5009A/87 TOX IIIGR	31	BT5009 A TOX MM - Box1	Males	87	5	19	219237	216757
GC-RM-9414-BT5009A-88-TOX-IIIGR	Glyphosate_Mid	Glyphosate	BT5009A/88 TOX IIIGR	32	BT5009 A TOX MM - Box1	Males	88	5	19	219298	217349
GC-RM-9414-BT5009A-89-TOX-IIIGR	Glyphosate_Mid	Glyphosate	BT5009A/89 TOX IIIGR	33	BT5009 A TOX MM - Box1	Males	89	5	19	219314	216815
GC-RM-9414-BT5009A-90-TOX-IIIGR	Glyphosate_Mid	Glyphosate	BT5009A/90 TOX IIIGR	34	BT5009 A TOX MM - Box1	Males	90	5	20	219326	216848
GC-RM-9414-BT5009A-91-TOX-IIIGR	Glyphosate_Mid	Glyphosate	BT5009A/91 TOX IIIGR	35	BT5009 A TOX MM - Box1	Males	91	5	20	219340	216870
GC-RM-9414-BT5009A-92-TOX-IIIGR	Glyphosate_Mid	Glyphosate	BT5009A/92 TOX IIIGR	36	BT5009 A TOX MM - Box1	Males	92	5	20	219254	217118
GC-RM-9414-BT5009A-101-TOX-IIIGR	Glyphosate_Mid	Glyphosate	BT5009A/101 TOX IIIGR	25	BT5009 A TOX FF - Box1	Females	101	5	21	219158	216742
GC-RM-9414-BT5009A-102-TOX-IIIGR	Glyphosate_Mid	Glyphosate	BT5009A/102 TOX IIIGR	26	BT5009 A TOX FF - Box1	Females	102	5	21	219175	216830
GC-RM-9414-BT5009A-103-TOX-IIIGR	Glyphosate_Mid	Glyphosate	BT5009A/103 TOX IIIGR	27	BT5009 A TOX FF - Box1	Females	103	5	21	219192	216968
GC-RM-9414-BT5009A-104-TOX-IIIGR	Glyphosate_Mid	Glyphosate	BT5009A/104 TOX IIIGR	28	BT5009 A TOX FF - Box1	Females	104	5	22	219209	217011
GC-RM-9414-BT5009A-105-TOX-IIIGR	Glyphosate_Mid	Glyphosate	BT5009A/105 TOX IIIGR	29	BT5009 A TOX FF - Box1	Females	105	5	22	219257	216655
GC-RM-9414-BT5009A-106-TOX-IIIGR	Glyphosate_Mid	Glyphosate	BT5009A/106 TOX IIIGR	30	BT5009 A TOX FF - Box1	Females	106	5	22	219268	216712
GC-RM-9414-BT5009A-107-TOX-IIIGR	Glyphosate_Mid	Glyphosate	BT5009A/107 TOX IIIGR	31	BT5009 A TOX FF - Box1	Females	107	5	23	219225	216757
GC-RM-9414-BT5009A-108-TOX-IIIGR	Glyphosate_Mid	Glyphosate	BT5009A/108 TOX IIIGR	32	BT5009 A TOX FF - Box1	Females	108	5	23	219283	217349
GC-RM-9414-BT5009A-109-TOX-IIIGR	Glyphosate_Mid	Glyphosate	BT5009A/109 TOX IIIGR	33	BT5009 A TOX FF - Box1	Females	109	5	23	219301	216815
GC-RM-9414-BT5009A-110-TOX-IIIGR	Glyphosate_Mid	Glyphosate	BT5009A/110 TOX IIIGR	34	BT5009 A TOX FF - Box1	Females	110	5	24	219317	216848
GC-RM-9414-BT5009A-111-TOX-IIIGR	Glyphosate_Mid	Glyphosate	BT5009A/111 TOX IIIGR	35	BT5009 A TOX FF - Box1	Females	111	5	24	219329	216870
GC-RM-9414-BT5009A-112-TOX-IIIGR	Glyphosate_Mid	Glyphosate	BT5009A/112 TOX IIIGR	36	BT5009 A TOX FF - Box1	Females	112	5	24	219240	217118
GC-RM-9414-BT5009A-121-TOX-IVGR	Glyphosate_High	Glyphosate	BT5009A/121 TOX IVGR	37	BT5009 A TOX MM - Box1	Males	121	50	25	219620	216685
GC-RM-9414-BT5009A-122-TOX-IVGR-a	Glyphosate_High	Glyphosate	BT5009A/122 TOX IVGR	38	BT5009 A TOX MM - Box1	Males	122	50	25	219570	216701
GC-RM-9414-BT5009A-122-TOX-IVGR-b	Glyphosate_High	Glyphosate	BT5009A/122 TOX IVGR	48	BT5009 A TOX MM - Box1	Males	122	50	25	219570	216701
GC-RM-9414-BT5009A-123-TOX-IVGR	Glyphosate_High	Glyphosate	BT5009A/123 TOX IVGR	39	BT5009 A TOX MM - Box1	Males	123	50	26	219636	216736
GC-RM-9414-BT5009A-124-TOX-IVGR	Glyphosate_High	Glyphosate	BT5009A/124 TOX IVGR	40	BT5009 A TOX MM - Box1	Males	124	50	26	219586	216782
GC-RM-9414-BT5009A-125-TOX-IVGR	Glyphosate_High	Glyphosate	BT5009A/125 TOX IVGR	41	BT5009 A TOX MM - Box1	Males	125	50	26	219654	216871
GC-RM-9414-BT5009A-126-TOX-IVGR	Glyphosate_High	Glyphosate	BT5009A/126 TOX IVGR	42	BT5009 A TOX MM - Box1	Males	126	50	27	219665	216946
GC-RM-9414-BT5009A-127-TOX-IVGR	Glyphosate_High	Glyphosate	BT5009A/127 TOX IVGR	43	BT5009 A TOX MM - Box1	Males	127	50	27	219679	216995
GC-RM-9414-BT5009A-128-TOX-IVGR	Glyphosate_High	Glyphosate	BT5009A/128 TOX IVGR	44	BT5009 A TOX MM - Box1	Males	128	50	27	219602	216782
GC-RM-9414-BT5009A-129-TOX-IVGR	Glyphosate_High	Glyphosate	BT5009A/129 TOX IVGR	45	BT5009 A TOX MM - Box1	Males	129	50	28	219697	217060
GC-RM-9414-BT5009A-130-TOX-IVGR	Glyphosate_High	Glyphosate	BT5009A/130 TOX IVGR	46	BT5009 A TOX MM - Box1	Males	130	50	28	219711	216656
GC-RM-9414-BT5009A-131-TOX-IVGR	Glyphosate_High	Glyphosate	BT5009A/131 TOX IVGR	47	BT5009 A TOX MM - Box1	Males	131	50	28	219729	216816
GC-RM-9414-BT5009A-141-TOX-IVGR	Glyphosate_High	Glyphosate	BT5009A/141 TOX IVGR	37	BT5009 A TOX FF - Box1	Females	141	50	29	219605	216685
GC-RM-9414-BT5009A-142-TOX-IVGR	Glyphosate_High	Glyphosate	BT5009A/142 TOX IVGR	38	BT5009 A TOX FF - Box1	Females	142	50	29	219556	216701
GC-RM-9414-BT5009A-143-TOX-IVGR	Glyphosate_High	Glyphosate	BT5009A/143 TOX IVGR	39	BT5009 A TOX FF - Box1	Females	143	50	29	219623	216736
GC-RM-9414-BT5009A-144-TOX-IVGR	Glyphosate_High	Glyphosate	BT5009A/144 TOX IVGR	40	BT5009 A TOX FF - Box1	Females	144	50	30	219573	216782
GC-RM-9414-BT5009A-145-TOX-IVGR	Glyphosate_High	Glyphosate	BT5009A/145 TOX IVGR	41	BT5009 A TOX FF - Box1	Females	145	50	30	219639	216871
GC-RM-9414-BT5009A-146-TOX-IVGR	Glyphosate_High	Glyphosate	BT5009A/146 TOX IVGR	42	BT5009 A TOX FF - Box1	Females	146	50	30	219657	216946
GC-RM-9414-BT5009A-147-TOX-IVGR	Glyphosate_High	Glyphosate	BT5009A/147 TOX IVGR	43	BT5009 A TOX FF - Box1	Females	147	50	31	219668	216995
GC-RM-9414-BT5009A-148-TOX-IVGR	Glyphosate_High	Glyphosate	BT5009A/148 TOX IVGR	44	BT5009 A TOX FF - Box1	Females	148	50	31	219589	216782
GC-RM-9414-BT5009A-149-TOX-IVGR	Glyphosate_High	Glyphosate	BT5009A/149 TOX IVGR	45	BT5009 A TOX FF - Box1	Females	149	50	31	219688	217060
GC-RM-9414-BT5009A-150-TOX-IVGR	Glyphosate_High	Glyphosate	BT5009A/150 TOX IVGR	46	BT5009 A TOX FF - Box1	Females	150	50	32	219700	216656
GC-RM-9414-BT5009A-151-TOX-IVGR	Glyphosate_High	Glyphosate	BT5009A/151 TOX IVGR	47	BT5009 A TOX FF - Box1	Females	151	50	32	219714	216816
GC-RM-9414-BT5009A-152-TOX-IVGR	Glyphosate_High	Glyphosate	BT5009A/152 TOX IVGR	48	BT5009 A TOX FF - Box1	Females	152	50	32	219732	216903
GC-RM-9414-BT5009A-161-TOX-VGR	Roundup_Bioflow_Low	Roundup_Bioflow	BT5009A/161 TOX VGR	49	BT5009 A TOX MM - Box1	Males	161	0.5	33	219904	216672
GC-RM-9414-BT5009A-162-TOX-VGR	Roundup_Bioflow_Low	Roundup_Bioflow	BT5009A/162 TOX VGR	50	BT5009 A TOX MM - Box1	Males	162	0.5	33	219915	216721
GC-RM-9414-BT5009A-163-TOX-VGR	Roundup_Bioflow_Low	Roundup_Bioflow	BT5009A/163 TOX VGR	51	BT5009 A TOX MM - Box1	Males	163	0.5	33	219927	216766
GC-RM-9414-BT5009A-164-TOX-VGR	Roundup_Bioflow_Low	Roundup_Bioflow	BT5009A/164 TOX VGR	52	BT5009 A TOX MM - Box1	Males	164	0.5	34	219941	216799
GC-RM-9414-BT5009A-165-TOX-VGR	Roundup_Bioflow_Low	Roundup_Bioflow	BT5009A/165 TOX VGR	53	BT5009 A TOX MM - Box1	Males	165	0.5	34	219957	216817
GC-RM-9414-BT5009A-166-TOX-VGR	Roundup_Bioflow_Low	Roundup_Bioflow	BT5009A/166 TOX VGR	54	BT5009 A TOX MM - Box1	Males	166	0.5	34	219973	216947
GC-RM-9414-BT5009A-167-TOX-VGR	Roundup_Bioflow_Low	Roundup_Bioflow	BT5009A/167 TOX VGR	55	BT5009 A TOX MM - Box1	Males	167	0.5	35	219989	217028
GC-RM-9414-BT5009A-168-TOX-VGR	Roundup_Bioflow_Low	Roundup_Bioflow	BT5009A/168 TOX VGR	56	BT5009 A TOX MM - Box1	Males	168	0.5	35	220004	217045
GC-RM-9414-BT5009A-169-TOX-VGR	Roundup_Bioflow_Low	Roundup_Bioflow	BT5009A/169 TOX VGR	57	BT5009 A TOX MM - Box1	Males	169	0.5	35	220018	217101
GC-RM-9414-BT5009A-170-TOX-VGR	Roundup_Bioflow_Low	Roundup_Bioflow	BT5009A/170 TOX VGR	58	BT5009 A TOX MM - Box1	Males	170	0.5	36	220062	216695
GC-RM-9414-BT5009A-171-TOX-VGR	Roundup_Bioflow_Low	Roundup_Bioflow	BT5009A/171 TOX VGR	59	BT5009 A TOX MM - Box1	Males	171	0.5	36	220034	216783
GC-RM-9414-BT5009A-172-TOX-VGR	Roundup_Bioflow_Low	Roundup_Bioflow	BT5009A/172 TOX VGR	60	BT5009 A TOX MM - Box1	Males	172	0.5	36	220051	217120
GC-RM-9414-BT5009A-181-TOX-VGR	Roundup_Bioflow_Low	Roundup_Bioflow	BT5009A/181 TOX VGR	49	BT5009 A TOX FF - Box1	Females	181	0.5	37	219890	216672
GC-RM-9414-BT5009A-182-TOX-VGR	Roundup_Bioflow_Low	Roundup_Bioflow	BT5009A/182 TOX VGR	50	BT5009 A TOX FF - Box1	Females	182	0.5	37	219907	216721
GC-RM-9414-BT5009A-183-TOX-VGR	Roundup_Bioflow_Low	Roundup_Bioflow	BT5009A/183 TOX VGR	51	BT5009 A TOX FF - Box1	Females	183	0.5	37	219930	216799
GC-RM-9414-BT5009A-184-TOX-VGR	Roundup_Bioflow_Low	Roundup_Bioflow	BT5009A/184 TOX VGR	52	BT5009 A TOX FF - Box1	Females	184	0.5	38	219944	216817
GC-RM-9414-BT5009A-185-TOX-VGR	Roundup_Bioflow_Low	Roundup_Bioflow	BT5009A/185 TOX VGR	53	BT5009 A TOX FF - Box1	Females	185	0.5	38	219960	216947
GC-RM-9414-BT5009A-186-TOX-VGR	Roundup_Bioflow_Low	Roundup_Bioflow	BT5009A/186 TOX VGR	54	BT5009 A TOX FF - Box1	Females	186	0.5	38	219976	217028
GC-RM-9414-BT5009A-187-TOX-VGR	Roundup_Bioflow_Low	Roundup_Bioflow	BT5009A/187 TOX VGR	55	BT5009 A TOX FF - Box1	Females	187	0.5	39	219992	217045
GC-RM-9414-BT5009A-188-TOX-VGR	Roundup_Bioflow_Low	Roundup_Bioflow	BT5009A/188 TOX VGR	56	BT5009 A TOX FF - Box1	Females	188	0.5	39	220007	217101
GC-RM-9414-BT5009A-189-TOX-VGR	Roundup_Bioflow_Low	Roundup_Bioflow	BT5009A/189 TOX VGR	57	BT5009 A TOX FF - Box1	Females	189	0.5	39	220065	216737
GC-RM-9414-BT5009A-190-TOX-VGR	Roundup_Bioflow_Low	Roundup_Bioflow	BT5009A/190 TOX VGR	58	BT5009 A TOX FF - Box1	Females	190	0.5	40	220021	216783
GC-RM-9414-BT5009A-191-TOX-VGR	Roundup_Bioflow_Low	Roundup_Bioflow	BT5009A/191 TOX VGR	59	BT5009 A TOX FF - Box1	Females	191	0.5	40	220083	216855
GC-RM-9414-BT5009A-192-TOX-VGR	Roundup_Bioflow_Low	Roundup_Bioflow	BT5009A/192 TOX VGR	60	BT5009 A TOX FF - Box1	Females	192	0.5	40	220097	217120
GC-RM-9414-BT5009A-201-TOX-VI-GR	Roundup_Bioflow_Mid	Roundup_Bioflow	BT5009A/201 TOX VI GR	61	BT5009 A TOX MM - Box1	Males	201	5	41	220244	216808
GC-RM-9414-BT5009A-202-TOX-VI-GR	Roundup_Bioflow_Mid	Roundup_Bioflow	BT5009A/202 TOX VI GR	62	BT5009 A TOX MM - Box1	Males	202	5	41	220262	216873
GC-RM-9414-BT5009A-203-TOX-VI-GR	Roundup_Bioflow_Mid	Roundup_Bioflow	BT5009A/203 TOX VI GR	63	BT5009 A TOX MM - Box1	Males	203	5	41	220274	216924
GC-RM-9414-BT5009A-204-TOX-VI-GR	Roundup_Bioflow_Mid	Roundup_Bioflow	BT5009A/204 TOX VI GR	64	BT5009 A TOX MM - Box1	Males	204	5	42	220290	216964
GC-RM-9414-BT5009A-205-TOX-VI-GR	Roundup_Bioflow_Mid	Roundup_Bioflow	BT5009A/205 TOX VI GR	65	BT5009 A TOX MM - Box1	Males	205	5	42	220303	217046
GC-RM-9414-BT5009A-206-TOX-VI-GR	Roundup_Bioflow_Mid	Roundup_Bioflow	BT5009A/206 TOX VI GR	66	BT5009 A TOX MM - Box1	Males	206	5	42	220312	217072
GC-RM-9414-BT5009A-207-TOX-VI-GR	Roundup_Bioflow_Mid	Roundup_Bioflow	BT5009A/207 TOX VI GR	67	BT5009 A TOX MM - Box1	Males	207	5	43	220330	216738
GC-RM-9414-BT5009A-208-TOX-VI-GR	Roundup_Bioflow_Mid	Roundup_Bioflow	BT5009A/208 TOX VI GR	68	BT5009 A TOX MM - Box1	Males	208	5	43	220347	217062
GC-RM-9414-BT5009A-209-TOX-VI-GR	Roundup_Bioflow_Mid	Roundup_Bioflow	BT5009A/209 TOX VI GR	69	BT5009 A TOX MM - Box1	Males	209	5	43	220362	216658
GC-RM-9414-BT5009A-210-TOX-VI-GR	Roundup_Bioflow_Mid	Roundup_Bioflow	BT5009A/210 TOX VI GR	70	BT5009 A TOX MM - Box1	Males	210	5	44	220380	220366
GC-RM-9414-BT5009A-211-TOX-VI-GR	Roundup_Bioflow_Mid	Roundup_Bioflow	BT5009A/211 TOX VI GR	71	BT5009 A TOX MM - Box1	Males	211	5	44	220389	216905
GC-RM-9414-BT5009A-212-TOX-VI-GR	Roundup_Bioflow_Mid	Roundup_Bioflow	BT5009A/212 TOX VI GR	72	BT5009 A TOX MM - Box1	Males	212	5	44	220407	217014
GC-RM-9414-BT5009A-221-TOX-VI-GR	Roundup_Bioflow_Mid	Roundup_Bioflow	BT5009A/221 TOX VI GR	61	BT5009 A TOX FF - Box1	Females	221	5	45	220247	216873
GC-RM-9414-BT5009A-222-TOX-VI-GR	Roundup_Bioflow_Mid	Roundup_Bioflow	BT5009A/222 TOX VI GR	62	BT5009 A TOX FF - Box1	Females	222	5	45	220265	216924
GC-RM-9414-BT5009A-223-TOX-VI-GR	Roundup_Bioflow_Mid	Roundup_Bioflow	BT5009A/223 TOX VI GR	63	BT5009 A TOX FF - Box1	Females	223	5	45	220277	216964
GC-RM-9414-BT5009A-224-TOX-VI-GR	Roundup_Bioflow_Mid	Roundup_Bioflow	BT5009A/224 TOX VI GR	64	BT5009 A TOX FF - Box1	Females	224	5	46	220293	217046
GC-RM-9414-BT5009A-225-TOX-VI-GR	Roundup_Bioflow_Mid	Roundup_Bioflow	BT5009A/225 TOX VI GR	65	BT5009 A TOX FF - Box1	Females	225	5	46	220315	216738
GC-RM-9414-BT5009A-226-TOX-VI-GR	Roundup_Bioflow_Mid	Roundup_Bioflow	BT5009A/226 TOX VI GR	66	BT5009 A TOX FF - Box1	Females	226	5	46	220333	217062
GC-RM-9414-BT5009A-227-TOX-VI-GR	Roundup_Bioflow_Mid	Roundup_Bioflow	BT5009A/227 TOX VI GR	67	BT5009 A TOX FF - Box1	Females	227	5	47	220350	216658
GC-RM-9414-BT5009A-228-TOX-VI-GR	Roundup_Bioflow_Mid	Roundup_Bioflow	BT5009A/228 TOX VI GR	68	BT5009 A TOX FF - Box1	Females	228	5	47	220365	220366
GC-RM-9414-BT5009A-229-TOX-VI-GR	Roundup_Bioflow_Mid	Roundup_Bioflow	BT5009A/229 TOX VI GR	69	BT5009 A TOX FF - Box1	Females	229	5	47	220382	216905
GC-RM-9414-BT5009A-230-TOX-VI-GR	Roundup_Bioflow_Mid	Roundup_Bioflow	BT5009A/230 TOX VI GR	70	BT5009 A TOX FF - Box1	Females	230	5	48	220392	217014
GC-RM-9414-BT5009A-231-TOX-VI-GR	Roundup_Bioflow_Mid	Roundup_Bioflow	BT5009A/231 TOX VI GR	71	BT5009 A TOX FF - Box1	Females	231	5	48	220410	217029
GC-RM-9414-BT5009A-232-TOX-VI-GR	Roundup_Bioflow_Mid	Roundup_Bioflow	BT5009A/232 TOX VI GR	72	BT5009 A TOX FF - Box1	Females	232	5	48	220437	220437
GC-RM-9414-BT5009A-241-TOX-VII-GR	Roundup_Bioflow_High	Roundup_Bioflow	BT5009A/241 TOX VII GR	73	BT5009 A TOX MM - Box1	Males	241	50	49	220592	217047
GC-RM-9414-BT5009A-242-TOX-VII-GR	Roundup_Bioflow_High	Roundup_Bioflow	BT5009A/242 TOX VII GR	74	BT5009 A TOX MM - Box1	Males	242	50	49	220607	216709
GC-RM-9414-BT5009A-243-TOX-VII-GR	Roundup_Bioflow_High	Roundup_Bioflow	BT5009A/243 TOX VII GR	75	BT5009 A TOX MM - Box1	Males	243	50	49	220624	216739
GC-RM-9414-BT5009A-244-TOX-VII-GR	Roundup_Bioflow_High	Roundup_Bioflow	BT5009A/244 TOX VII GR	76	BT5009 A TOX MM - Box1	Males	244	50	50	220638	216845
GC-RM-9414-BT5009A-245-TOX-VII-GR	Roundup_Bioflow_High	Roundup_Bioflow	BT5009A/245 TOX VII GR	77	BT5009 A TOX MM - Box1	Males	245	50	50	220655	217149
GC-RM-9414-BT5009A-246-TOX-VII-GR	Roundup_Bioflow_High	Roundup_Bioflow	BT5009A/246 TOX VII GR	78	BT5009 A TOX MM - Box1	Males	246	50	50	220673	216697
GC-RM-9414-BT5009A-247-TOX-VII-GR	Roundup_Bioflow_High	Roundup_Bioflow	BT5009A/247 TOX VII GR	79	BT5009 A TOX MM - Box1	Males	247	50	51	220688	216768
GC-RM-9414-BT5009A-248-TOX-VII-GR	Roundup_Bioflow_High	Roundup_Bioflow	BT5009A/248 TOX VII GR	80	BT5009 A TOX MM - Box1	Males	248	50	51	220704	216809
GC-RM-9414-BT5009A-249-TOX-VII-GR	Roundup_Bioflow_High	Roundup_Bioflow	BT5009A/249 TOX VII GR	81	BT5009 A TOX MM - Box1	Males	249	50	51	220718	216857
GC-RM-9414-250	Roundup_Bioflow_High	Roundup_Bioflow	BT5009A/250 TOX VII GR	1	pink box	Males	250	50	52	220732	216874
GC-RM-9414-251	Roundup_Bioflow_High	Roundup_Bioflow	BT5009A/251 TOX VII GR	2	pink box	Males	251	50	52	220762	216965
GC-RM-9414-252	Roundup_Bioflow_High	Roundup_Bioflow	BT5009A/252 TOX VII GR	3	pink box	Males	252	50	52	220747	216906
GC-RM-9414-BT5009A-261-TOX-VII-GR	Roundup_Bioflow_High	Roundup_Bioflow	BT5009A/261 TOX VII GR	73	BT5009 A TOX FF - Box1	Females	261	50	53	220578	217047
GC-RM-9414-BT5009A-262-TOX-VII-GR	Roundup_Bioflow_High	Roundup_Bioflow	BT5009A/262 TOX VII GR	74	BT5009 A TOX FF - Box1	Females	262	50	53	220595	216709
GC-RM-9414-BT5009A-263-TOX-VII-GR	Roundup_Bioflow_High	Roundup_Bioflow	BT5009A/263 TOX VII GR	75	BT5009 A TOX FF - Box1	Females	263	50	53	220610	216739
GC-RM-9414-BT5009A-264-TOX-VII-GR	Roundup_Bioflow_High	Roundup_Bioflow	BT5009A/264 TOX VII GR	76	BT5009 A TOX FF - Box1	Females	264	50	54	220641	217149
GC-RM-9414-BT5009A-265-TOX-VII-GR	Roundup_Bioflow_High	Roundup_Bioflow	BT5009A/265 TOX VII GR	77	BT5009 A TOX FF - Box1	Females	265	50	54	220658	216697
GC-RM-9414-BT5009A-266-TOX-VII-GR	Roundup_Bioflow_High	Roundup_Bioflow	BT5009A/266 TOX VII GR	78	BT5009 A TOX FF - Box1	Females	266	50	54	220676	216768
GC-RM-9414-BT5009A-267-TOX-VII-GR	Roundup_Bioflow_High	Roundup_Bioflow	BT5009A/267 TOX VII GR	79	BT5009 A TOX FF - Box1	Females	267	50	55	220691	216809
GC-RM-9414-BT5009A-268-TOX-VII-GR	Roundup_Bioflow_High	Roundup_Bioflow	BT5009A/268 TOX VII GR	80	BT5009 A TOX FF - Box1	Females	268	50	55	220707	216857
GC-RM-9414-BT5009A-269-TOX-VII-GR	Roundup_Bioflow_High	Roundup_Bioflow	BT5009A/269 TOX VII GR	81	BT5009 A TOX FF - Box1	Females	269	50	55	220721	216874
GC-RM-9414-BT5009A-270-TOX-VII-GR	Roundup_Bioflow_High	Roundup_Bioflow	BT5009A/270 TOX VII GR	1	BT5009 A TOX FF - Box2	Females	270	50	56	220735	216906
GC-RM-9414-BT5009A-271-TOX-VII-GR	Roundup_Bioflow_High	Roundup_Bioflow	BT5009A/271 TOX VII GR	2	BT5009 A TOX FF - Box2	Females	271	50	56	220765	216980
GC-RM-9414-BT5009A-272-TOX-VII-GR	Roundup_Bioflow_High	Roundup_Bioflow	BT5009A/272 TOX VII GR	3	BT5009 A TOX FF - Box2	Females	272	50	56	220784	217030
GC-RM-9414-281	RangerPro_Low	RangerPro	BT5009A/281 TOX VIII GR	4	pink box	Males	281	0.5	57	220985	217151
GC-RM-9414-282	RangerPro_Low	RangerPro	BT5009A/282 TOX VIII GR	5	pink box	Males	282	0.5	57	221004	217178
GC-RM-9414-283	RangerPro_Low	RangerPro	BT5009A/283 TOX VIII GR	6	pink box	Males	283	0.5	57	221019	217238
GC-RM-9414-284	RangerPro_Low	RangerPro	BT5009A/284 TOX VIII GR	7	pink box	Males	284	0.5	58	221035	217555
GC-RM-9414-285	RangerPro_Low	RangerPro	BT5009A/285 TOX VIII GR	8	pink box	Males	285	0.5	58	221049	217585
GC-RM-9414-286	RangerPro_Low	RangerPro	BT5009A/286 TOX VIII GR	9	pink box	Males	286	0.5	58	221079	217221
GC-RM-9414-287	RangerPro_Low	RangerPro	BT5009A/287 TOX VIII GR	10	pink box	Males	287	0.5	59	221092	217272
GC-RM-9414-288	RangerPro_Low	RangerPro	BT5009A/288 TOX VIII GR	11	pink box	Males	288	0.5	59	221120	217340
GC-RM-9414-289	RangerPro_Low	RangerPro	BT5009A/289 TOX VIII GR	12	pink box	Males	289	0.5	59	221138	217371
GC-RM-9414-290	RangerPro_Low	RangerPro	BT5009A/290 TOX VIII GR	13	pink box	Males	290	0.5	60	221154	217510
GC-RM-9414-291	RangerPro_Low	RangerPro	BT5009A/291 TOX VIII GR	14	pink box	Males	291	0.5	60	221221	217421
GC-RM-9414-292	RangerPro_Low	RangerPro	BT5009A/292 TOX VIII GR	15	pink box	Males	292	0.5	60	221064	217301
GC-RM-9414-BT5009A-301-TOX-VIII-GR	RangerPro_Low	RangerPro	BT5009A/301 TOX VIII GR	4	BT5009 A TOX FF - Box2	Females	301	0.5	61	220976	217151
GC-RM-9414-BT5009A-302-TOX-VIII-GR	RangerPro_Low	RangerPro	BT5009A/302 TOX VIII GR	5	BT5009 A TOX FF - Box2	Females	302	0.5	61	220988	217178
GC-RM-9414-BT5009A-303-TOX-VIII-GR	RangerPro_Low	RangerPro	BT5009A/303 TOX VIII GR	6	BT5009 A TOX FF - Box2	Females	303	0.5	61	221007	217238
GC-RM-9414-BT5009A-304-TOX-VIII-GR	RangerPro_Low	RangerPro	BT5009A/304 TOX VIII GR	7	BT5009 A TOX FF - Box2	Females	304	0.5	62	221022	217555
GC-RM-9414-BT5009A-305-TOX-VIII-GR	RangerPro_Low	RangerPro	BT5009A/305 TOX VIII GR	8	BT5009 A TOX FF - Box2	Females	305	0.5	62	221038	217585
GC-RM-9414-BT5009A-306-TOX-VIII-GR	RangerPro_Low	RangerPro	BT5009A/306 TOX VIII GR	9	BT5009 A TOX FF - Box2	Females	306	0.5	62	221067	217221
GC-RM-9414-BT5009A-307-TOX-VIII-GR	RangerPro_Low	RangerPro	BT5009A/307 TOX VIII GR	10	BT5009 A TOX FF - Box2	Females	307	0.5	63	221082	217272
GC-RM-9414-BT5009A-308-TOX-VIII-GR	RangerPro_Low	RangerPro	BT5009A/308 TOX VIII GR	11	BT5009 A TOX FF - Box2	Females	308	0.5	63	221095	217318
GC-RM-9414-BT5009A-309-TOX-VIII-GR	RangerPro_Low	RangerPro	BT5009A/309 TOX VIII GR	12	BT5009 A TOX FF - Box2	Females	309	0.5	63	221107	217340
GC-RM-9414-BT5009A-310-TOX-VIII-GR	RangerPro_Low	RangerPro	BT5009A/310 TOX VIII GR	13	BT5009 A TOX FF - Box2	Females	310	0.5	64	221123	217371
GC-RM-9414-BT5009A-311-TOX-VIII-GR	RangerPro_Low	RangerPro	BT5009A/311 TOX VIII GR	14	BT5009 A TOX FF - Box2	Females	311	0.5	64	221208	217421
GC-RM-9414-BT5009A-312-TOX-VIII-GR	RangerPro_Low	RangerPro	BT5009A/312 TOX VIII GR	15	BT5009 A TOX FF - Box2	Females	312	0.5	64	221052	217301
GC-RM-9414-321	RangerPro_Mid	RangerPro	BT5009A/321 TOX IX GR	16	pink box	Males	321	5	65	221423	217168
GC-RM-9414-322	RangerPro_Mid	RangerPro	BT5009A/322 TOX IX GR	17	pink box	Males	322	5	65	221442	217779
GC-RM-9414-323	RangerPro_Mid	RangerPro	BT5009A/323 TOX IX GR	18	pink box	Males	323	5	65	221458	217316
GC-RM-9414-324	RangerPro_Mid	RangerPro	BT5009A/324 TOX IX GR	19	pink box	Males	324	5	66	221469	217332
GC-RM-9414-325	RangerPro_Mid	RangerPro	BT5009A/325 TOX IX GR	20	pink box	Males	325	5	66	221485	217361
GC-RM-9414-326	RangerPro_Mid	RangerPro	BT5009A/326 TOX IX GR	21	pink box	Males	326	5	66	221502	217419
GC-RM-9414-327	RangerPro_Mid	RangerPro	BT5009A/327 TOX IX GR	22	pink box	Males	327	5	67	221519	217466
GC-RM-9414-328	RangerPro_Mid	RangerPro	BT5009A/328 TOX IX GR	23	pink box	Males	328	5	67	221536	217515
GC-RM-9414-329	RangerPro_Mid	RangerPro	BT5009A/329 TOX IX GR	24	pink box	Males	329	5	67	221551	217546
GC-RM-9414-330	RangerPro_Mid	RangerPro	BT5009A/330TOX IX GR	25	pink box	Males	330	5	68	221569	217152
GC-RM-9414-331	RangerPro_Mid	RangerPro	BT5009A/331 TOX IX GR	26	pink box	Males	331	5	68	221584	217179
GC-RM-9414-332	RangerPro_Mid	RangerPro	BT5009A/332 TOX IX GR	27	pink box	Males	332	5	68	221597	217194
GC-RM-9414-BT5009A-341-TOX-IX-GR	RangerPro_Mid	RangerPro	BT5009A/341 TOX IX GR	16	BT5009 A TOX FF - Box2	Females	341	5	69	221410	217168
GC-RM-9414-BT5009A-342-TOX-IX-GR	RangerPro_Mid	RangerPro	BT5009A/342 TOX IX GR	17	BT5009 A TOX FF - Box2	Females	342	5	69	221426	217779
GC-RM-9414-BT5009A-343-TOX-IX-GR	RangerPro_Mid	RangerPro	BT5009A/343 TOX IX GR	18	BT5009 A TOX FF - Box2	Females	343	5	69	221445	217316
GC-RM-9414-BT5009A-344-TOX-IX-GR	RangerPro_Mid	RangerPro	BT5009A/344 TOX IX GR	19	BT5009 A TOX FF - Box2	Females	344	5	70	221461	217332
GC-RM-9414-BT5009A-345-TOX-IX-GR	RangerPro_Mid	RangerPro	BT5009A/345 TOX IX GR	20	BT5009 A TOX FF - Box2	Females	345	5	70	221472	217361
GC-RM-9414-BT5009A-346-TOX-IX-GR	RangerPro_Mid	RangerPro	BT5009A/346 TOX IX GR	21	BT5009 A TOX FF - Box2	Females	346	5	70	221488	217419
GC-RM-9414-BT5009A-347-TOX-IX-GR	RangerPro_Mid	RangerPro	BT5009A/347 TOX IX GR	22	BT5009 A TOX FF - Box2	Females	347	5	71	221505	217466
GC-RM-9414-BT5009A-348-TOX-IX-GR	RangerPro_Mid	RangerPro	BT5009A/348 TOX IX GR	23	BT5009 A TOX FF - Box2	Females	348	5	71	221522	217515
GC-RM-9414-BT5009A-349-TOX-IX-GR	RangerPro_Mid	RangerPro	BT5009A/349 TOX IX GR	24	BT5009 A TOX FF - Box2	Females	349	5	71	221554	217152
GC-RM-9414-BT5009A-350TOX-IX-GR	RangerPro_Mid	RangerPro	BT5009A/350TOX IX GR	25	BT5009 A TOX FF - Box2	Females	350	5	72	221572	217179
GC-RM-9414-BT5009A-351-TOX-IX-GR	RangerPro_Mid	RangerPro	BT5009A/351 TOX IX GR	26	BT5009 A TOX FF - Box2	Females	351	5	72	221587	217194
GC-RM-9414-BT5009A-352-TOX-IX-GR	RangerPro_Mid	RangerPro	BT5009A/352 TOX IX GR	27	BT5009 A TOX FF - Box2	Females	352	5	72	221600	217552
GC-RM-9414-361	RangerPro_High	RangerPro	BT5009A/361 TOX X GR	28	pink box	Males	361	50	73	221827	217467
GC-RM-9414-362	RangerPro_High	RangerPro	BT5009A/362 TOX X GR	29	pink box	Males	362	50	73	221837	217223
GC-RM-9414-363	RangerPro_High	RangerPro	BT5009A/363 TOX X GR	30	pink box	Males	363	50	73	221852	217804
GC-RM-9414-364	RangerPro_High	RangerPro	BT5009A/364 TOX X GR	31	pink box	Males	364	50	74	221860	217285
GC-RM-9414-365	RangerPro_High	RangerPro	BT5009A/365 TOX X GR	32	pink box	Males	365	50	74	221878	217317
GC-RM-9414-366	RangerPro_High	RangerPro	BT5009A/366 TOX X GR	33	pink box	Males	366	50	74	221893	217339
GC-RM-9414-367	RangerPro_High	RangerPro	BT5009A/367 TOX X GR	34	pink box	Males	367	50	75	221910	217355
GC-RM-9414-368	RangerPro_High	RangerPro	BT5009A/368TOX X GR	35	pink box	Males	368	50	75	221927	217370
GC-RM-9414-369	RangerPro_High	RangerPro	BT5009A/369 TOX X GR	36	pink box	Males	369	50	75	221939	217540
GC-RM-9414-370	RangerPro_High	RangerPro	BT5009A/370 TOX X GR	37	pink box	Males	370	50	76	221954	217568
GC-RM-9414-371	RangerPro_High	RangerPro	BT5009A/371 TOX X GR	38	pink box	Males	371	50	76	221980	217237
GC-RM-9414-372	RangerPro_High	RangerPro	BT5009A/372 TOX X GR	39	pink box	Males	372	50	76	221997	217499
GC-RM-9414-BT5009A-381-TOX-X-GR	RangerPro_High	RangerPro	BT5009A/381 TOX X GR	28	BT5009 A TOX FF - Box2	Females	381	50	77	221815	217467
GC-RM-9414-BT5009A-382-TOX-X-GR	RangerPro_High	RangerPro	BT5009A/382 TOX X GR	29	BT5009 A TOX FF - Box2	Females	382	50	77	221840	217804
GC-RM-9414-BT5009A-383-TOX-X-GR	RangerPro_High	RangerPro	BT5009A/383 TOX X GR	30	BT5009 A TOX FF - Box2	Females	383	50	77	221863	217317
GC-RM-9414-BT5009A-384-TOX-X-GR	RangerPro_High	RangerPro	BT5009A/384 TOX X GR	31	BT5009 A TOX FF - Box2	Females	384	50	78	221881	217339
GC-RM-9414-BT5009A-385-TOX-X-GR	RangerPro_High	RangerPro	BT5009A/385 TOX X GR	32	BT5009 A TOX FF - Box2	Females	385	50	78	221896	217355
GC-RM-9414-BT5009A-386-TOX-X-GR	RangerPro_High	RangerPro	BT5009A/386 TOX X GR	33	BT5009 A TOX FF - Box2	Females	386	50	78	221913	217370
GC-RM-9414-BT5009A-387-TOX-X-GR	RangerPro_High	RangerPro	BT5009A/387 TOX X GR	34	BT5009 A TOX FF - Box2	Females	387	50	79	221930	217540
GC-RM-9414-BT5009A-388TOX-X-GR	RangerPro_High	RangerPro	BT5009A/388TOX X GR	35	BT5009 A TOX FF - Box2	Females	388	50	79	221942	217568
GC-RM-9414-BT5009A-389-TOX-X-GR	RangerPro_High	RangerPro	BT5009A/389 TOX X GR	36	BT5009 A TOX FF - Box2	Females	389	50	79	221968	217237
GC-RM-9414-BT5009A-390-TOX-X-GR	RangerPro_High	RangerPro	BT5009A/390 TOX X GR	37	BT5009 A TOX FF - Box2	Females	390	50	80	221983	217499
GC-RM-9414-BT5009A-391-TOX-X-GR	RangerPro_High	RangerPro	BT5009A/391 TOX X GR	38	BT5009 A TOX FF - Box2	Females	391	50	80	222005	217385
GC-RM-9414-BT5009A-392-TOX-X-GR	RangerPro_High	RangerPro	BT5009A/392 TOX X GR	39	BT5009 A TOX FF - Box2	Females	392	50	80	222019	217613

## Sheet: Alpha Diversity Bacteria
sample.id	Observed	Chao1	se.chao1	ACE	se.ACE	Shannon	Simpson	InvSimpson
GC-RM-9117-250	324	348	9.22054	350.371	8.77147	3.89088	0.951558	20.6434
GC-RM-9117-252	817	837.466	6.94755	845.69	13.8095	4.67558	0.941606	17.1249
GC-RM-9117-282	153	178.143	11.5252	175.056	5.99568	1.90215	0.691492	3.24141
GC-RM-9117-283	775	814.5	11.7372	810.504	13.6178	5.39505	0.982108	55.8909
GC-RM-9117-285	812	838.28	8.45503	842.268	13.6621	4.71194	0.95318	21.3583
GC-RM-9117-287	573	604.544	10.3536	604.313	11.6108	4.71862	0.972269	36.0608
GC-RM-9117-288	309	323.559	6.07458	334.397	8.05827	3.79366	0.906559	10.7019
GC-RM-9117-289	777	808.462	9.70012	808.575	13.3237	4.84252	0.963888	27.6918
GC-RM-9117-291	666	691.679	8.65646	694.075	12.3524	4.237	0.927725	13.836
GC-RM-9117-292	458	501.672	13.1184	505.173	10.6025	3.37956	0.881995	8.47418
GC-RM-9117-321	717	747.207	9.55343	748.419	12.9206	5.05531	0.979488	48.7522
GC-RM-9117-324	829	846.7	6.48404	851.701	13.8589	5.07809	0.969534	32.8232
GC-RM-9117-325	780	819.667	11.484	820.745	13.7321	5.12982	0.974784	39.6568
GC-RM-9117-326	450	471.2	7.9109	476.187	10.3817	4.60256	0.968701	31.9496
GC-RM-9117-327	519	556.734	11.924	554.969	11.1249	4.75911	0.972755	36.7045
GC-RM-9117-328	617	629.261	5.16452	636.514	11.7758	3.76484	0.877365	8.15429
GC-RM-9117-329	255	273.571	7.87175	275.846	7.39827	3.86992	0.936986	15.8694
GC-RM-9117-331	509	542.5	10.8057	544.707	11.023	4.4488	0.965996	29.4081
GC-RM-9117-332	589	616.9	9.4384	617.469	11.8938	4.0567	0.919021	12.349
GC-RM-9117-362	688	707	7.00241	710.305	12.4839	4.85243	0.971535	35.1312
GC-RM-9117-364	640	667.013	9.05399	668.86	12.3015	4.30489	0.937602	16.0261
GC-RM-9117-365	635	653.632	6.76632	663.559	12.3379	4.50589	0.948987	19.603
GC-RM-9117-366	769	788.905	7.07213	792.949	13.3703	4.47445	0.930831	14.4573
GC-RM-9117-367	54	59.5	4.33776	63.2968	3.7508	2.89509	0.893696	9.40703
GC-RM-9117-368	672	701.688	9.2617	708.62	12.4991	4.75659	0.972813	36.7818
GC-RM-9117-369	420	450.196	10.6789	448.969	10.0741	3.38886	0.909394	11.0368
GC-RM-9117-370	672	692.407	7.39679	695.995	12.5068	3.84596	0.883503	8.58394
GC-RM-9117-371	424	438.82	6.49976	441.611	9.9572	4.4092	0.962002	26.3171
GC-RM-9117-372	518	550.55	10.8753	548.798	11.0755	4.28699	0.958243	23.9479
GC-RM-9117-BT5009A-1-TOX-IGR	794	814.8	7.21972	820.646	13.5961	4.94593	0.96197	26.2951
GC-RM-9117-BT5009A-10-TOX-IGR	841	867.436	8.58655	869.022	14.0601	5.21274	0.977263	43.9819
GC-RM-9117-BT5009A-101-TOX-IIIGR	836	879.653	12.0728	878.351	14.0218	5.45585	0.98086	52.2477
GC-RM-9117-BT5009A-102-TOX-IIIGR	773	817.032	12.2812	815.531	13.3859	5.48108	0.986531	74.2467
GC-RM-9117-BT5009A-103-TOX-IIIGR	818	868.159	14.7258	848.425	13.6342	5.31009	0.977785	45.0145
GC-RM-9117-BT5009A-104-TOX-IIIGR	867	895.629	8.72418	904.039	14.2793	5.53706	0.988376	86.0316
GC-RM-9117-BT5009A-105-TOX-IIIGR	863	896.679	9.91435	900.986	14.2539	5.60461	0.98999	99.8993
GC-RM-9117-BT5009A-106-TOX-IIIGR	755	784.2	9.27033	786.664	13.1601	5.45428	0.986501	74.0808
GC-RM-9117-BT5009A-107-TOX-IIIGR	798	840.511	12.1191	838.305	13.9278	5.31398	0.974634	39.4224
GC-RM-9117-BT5009A-108-TOX-IIIGR	665	682.459	6.44681	691.043	12.4086	4.89035	0.974224	38.7956
GC-RM-9117-BT5009A-109-TOX-IIIGR	747	780	10.0702	782.338	13.1291	5.19718	0.982794	58.1186
GC-RM-9117-BT5009A-11-TOX-IGR	790	828.513	11.5276	825.123	13.8225	5.64842	0.992469	132.781
GC-RM-9117-BT5009A-110-TOX-IIIGR	921	947.02	8.38277	950.023	14.7458	5.40525	0.985671	69.7885
GC-RM-9117-BT5009A-111-TOX-IIIGR	435	465.468	9.84743	472.719	9.6645	3.92075	0.931196	14.5341
GC-RM-9117-BT5009A-112-TOX-IIIGR	861	894.21	9.92948	895.694	14.1808	5.39517	0.981599	54.3459
GC-RM-9117-BT5009A-12-TOX-IGR	742	771.092	9.55917	768.502	13.2896	4.95298	0.968776	32.0264
GC-RM-9117-BT5009A-121-TOX-IVGR	748	780.542	10.1576	781.313	13.4178	5.21801	0.977341	44.1334
GC-RM-9117-BT5009A-122-TOX-IVGR-a	715	747.939	10.2695	746.417	12.8084	5.08616	0.973569	37.8341
GC-RM-9117-BT5009A-122-TOX-IVGR-b	385	411.5	9.68332	414.166	9.70768	3.86311	0.935254	15.4449
GC-RM-9117-BT5009A-123-TOX-IVGR	852	884.917	9.94727	885.674	14.1462	5.17301	0.977726	44.8963
GC-RM-9117-BT5009A-124-TOX-IVGR	809	830.991	7.33955	838.863	13.8116	5.11186	0.972258	36.0462
GC-RM-9117-BT5009A-125-TOX-IVGR	858	890.511	9.98782	888.95	14.2348	5.32397	0.968999	32.2572
GC-RM-9117-BT5009A-126-TOX-IVGR	740	766.36	8.65751	769.072	13.0948	4.83208	0.968559	31.8059
GC-RM-9117-BT5009A-127-TOX-IVGR	771	787.366	6.14738	794.557	13.4813	5.3522	0.981892	55.224
GC-RM-9117-BT5009A-128-TOX-IVGR	633	659	8.75192	661.215	12.0724	4.6601	0.964912	28.4995
GC-RM-9117-BT5009A-129-TOX-IVGR	526	557.703	10.209	560.104	10.7951	4.14064	0.945956	18.5036
GC-RM-9117-BT5009A-130-TOX-IVGR	890	925.821	10.5726	924.881	14.4408	5.08219	0.968489	31.7353
GC-RM-9117-BT5009A-131-TOX-IVGR	734	769.33	10.4932	771.609	13.0192	4.44315	0.942212	17.3046
GC-RM-9117-BT5009A-141-TOX-IVGR	855	891.676	10.5973	892.927	14.1875	5.52469	0.986118	72.0382
GC-RM-9117-BT5009A-142-TOX-IVGR	742	768.351	8.5179	773.775	13.2271	4.99916	0.973045	37.099
GC-RM-9117-BT5009A-143-TOX-IVGR	816	849.061	9.93754	851.308	13.7103	5.04086	0.973378	37.5623
GC-RM-9117-BT5009A-144-TOX-IVGR	633	667.424	10.5152	669.898	11.9338	4.68505	0.965562	29.038
GC-RM-9117-BT5009A-145-TOX-IVGR	724	767.2	12.6912	758.72	12.8374	4.84936	0.966327	29.6977
GC-RM-9117-BT5009A-146-TOX-IVGR	657	677.866	7.49258	683.461	12.5302	4.87292	0.963401	27.3231
GC-RM-9117-BT5009A-147-TOX-IVGR	833	859.56	8.29262	867.195	13.633	5.22513	0.981466	53.9542
GC-RM-9117-BT5009A-148-TOX-IVGR	675	719.532	12.3521	722.83	12.6398	4.89749	0.974878	39.8061
GC-RM-9117-BT5009A-149-TOX-IVGR	832	884.062	13.7162	881.063	14.125	5.24673	0.980033	50.0828
GC-RM-9117-BT5009A-150-TOX-IVGR	794	820.436	8.58655	823.986	13.736	5.06143	0.978424	46.348
GC-RM-9117-BT5009A-151-TOX-IVGR	823	854.629	9.51143	860.738	14.0283	4.71666	0.949892	19.9567
GC-RM-9117-BT5009A-152-TOX-IVGR	175	199.375	10.1636	201.186	6.27216	3.88574	0.954226	21.8464
GC-RM-9117-BT5009A-161-TOX-VGR	866	902.901	10.2959	910.366	14.0519	5.31154	0.978015	45.4847
GC-RM-9117-BT5009A-162-TOX-VGR	412	443.596	11.2398	442.528	10.1556	4.29161	0.961408	25.9124
GC-RM-9117-BT5009A-163-TOX-VGR	860	889.857	9.26178	893.988	14.478	4.79811	0.947782	19.1503
GC-RM-9117-BT5009A-164-TOX-VGR	653	689.495	10.8047	694.955	12.4915	4.56975	0.945725	18.4248
GC-RM-9117-BT5009A-165-TOX-VGR	725	758.129	10.0543	760.957	12.9319	5.01081	0.973092	37.1638
GC-RM-9117-BT5009A-166-TOX-VGR	808	840.876	10.0883	839.131	13.7342	5.13209	0.971318	34.8646
GC-RM-9117-BT5009A-167-TOX-VGR	542	569.507	9.31832	572.75	11.2873	4.5378	0.959928	24.9548
GC-RM-9117-BT5009A-168-TOX-VGR	752	776.957	8.25557	781.295	13.1797	4.44248	0.934207	15.1992
GC-RM-9117-BT5009A-169-TOX-VGR	504	547.784	12.8527	551.54	10.7683	3.78642	0.938419	16.2389
GC-RM-9117-BT5009A-170-TOX-VGR	634	662.895	9.28459	669.117	12.3106	4.44512	0.951017	20.4152
GC-RM-9117-BT5009A-171-TOX-VGR	842	858.53	6.19767	862.962	14.0923	5.05233	0.971154	34.6671
GC-RM-9117-BT5009A-172-TOX-VGR	495	537.406	12.7568	539.701	10.9839	4.12571	0.95055	20.2226
GC-RM-9117-BT5009A-181-TOX-VGR	850	879.625	9.10995	884.469	14.3647	5.17944	0.975494	40.8057
GC-RM-9117-BT5009A-182-TOX-VGR	779	804.667	8.12824	815.202	13.5179	5.18757	0.980575	51.4804
GC-RM-9117-BT5009A-183-TOX-VGR	840	868.629	8.72418	874.672	13.7465	5.49406	0.987021	77.0453
GC-RM-9117-BT5009A-184-TOX-VGR	896	931.971	10.4152	935.719	14.8325	5.35409	0.984146	63.0744
GC-RM-9117-BT5009A-185-TOX-VGR	714	734.727	7.54475	736.23	12.9849	4.97278	0.97586	41.4246
GC-RM-9117-BT5009A-186-TOX-VGR	856	878.852	7.50781	887.222	14.085	5.34333	0.983887	62.0621
GC-RM-9117-BT5009A-187-TOX-VGR	739	758.012	7.05055	760.464	13.1551	4.69928	0.936906	15.8494
GC-RM-9117-BT5009A-188-TOX-VGR	650	669.765	6.9542	678.888	11.9585	4.81918	0.971025	34.5123
GC-RM-9117-BT5009A-189-TOX-VGR	772	785.67	5.49859	791.392	13.5083	5.32046	0.985539	69.1525
GC-RM-9117-BT5009A-190-TOX-VGR	513	549.5	11.281	551.742	10.8528	4.62666	0.971297	34.84
GC-RM-9117-BT5009A-192-TOX-VGR	883	904.667	7.47312	908.903	14.6562	5.50818	0.985573	69.3156
GC-RM-9117-BT5009A-2-TOX-IGR	859	898.061	11.1635	898.694	14.3346	4.83487	0.956866	23.1835
GC-RM-9117-BT5009A-201-TOX-VI-GR	778	813.571	10.4562	817.521	13.5839	5.38476	0.986106	71.9751
GC-RM-9117-BT5009A-202-TOX-VI-GR	815	838.053	7.56293	846.426	13.7113	4.75304	0.957522	23.5414
GC-RM-9117-BT5009A-203-TOX-VI-GR	496	528.759	10.1087	538.702	10.6162	4.40502	0.953156	21.3475
GC-RM-9117-BT5009A-204-TOX-VI-GR	563	597.259	10.5837	603.574	11.7149	4.77545	0.970391	33.7734
GC-RM-9117-BT5009A-205-TOX-VI-GR	809	831.132	7.45145	836.406	13.4508	4.98471	0.969151	32.4162
GC-RM-9117-BT5009A-206-TOX-VI-GR	280	313.176	12.5807	308.508	8.25414	3.51827	0.920199	12.5312
GC-RM-9117-BT5009A-207-TOX-VI-GR	860	885.025	7.92047	893.455	14.2005	4.53656	0.933174	14.9641
GC-RM-9117-BT5009A-208-TOX-VI-GR	689	713.897	8.19489	721.23	12.7295	4.45272	0.953794	21.6423
GC-RM-9117-BT5009A-209-TOX-VI-GR	788	814.436	8.58655	816.439	13.4351	4.41404	0.917481	12.1185
GC-RM-9117-BT5009A-210-TOX-VI-GR	597	633.076	11.0343	633.854	11.5201	4.03604	0.92904	14.0924
GC-RM-9117-BT5009A-211-TOX-VI-GR	699	728.441	9.1041	736.082	12.7808	4.88548	0.971288	34.8288
GC-RM-9117-BT5009A-212-TOX-VI-GR	590	631.513	12.1609	632.203	11.5772	4.29797	0.948479	19.4096
GC-RM-9117-BT5009A-22-TOX-IGR	891	944.475	14.5981	930.508	14.5471	5.58547	0.989901	99.0172
GC-RM-9117-BT5009A-221-TOX-VI-GR	913	940.806	8.66388	945.119	14.7193	5.53877	0.982996	58.811
GC-RM-9117-BT5009A-222-TOX-VI-GR	747	766.263	6.91862	773.692	13.4833	5.11493	0.973536	37.7871
GC-RM-9117-BT5009A-223-TOX-VI-GR	844	866.819	7.76821	870.734	14.3719	5.61311	0.989506	95.2936
GC-RM-9117-BT5009A-224-TOX-VI-GR	608	646.014	11.6469	644.308	11.8809	4.03014	0.926887	13.6775
GC-RM-9117-BT5009A-225-TOX-VI-GR	991	1036.91	12.2148	1033.8	15.2833	5.6339	0.988246	85.0761
GC-RM-9117-BT5009A-226-TOX-VI-GR	928	959.407	9.83842	956.614	14.9306	5.5024	0.985395	68.4713
GC-RM-9117-BT5009A-227-TOX-VI-GR	863	880.875	6.33868	891.788	14.4736	5.17371	0.972118	35.8659
GC-RM-9117-BT5009A-228-TOX-VI-GR	879	909.468	9.20592	912.638	14.2392	5.6299	0.991698	120.46
GC-RM-9117-BT5009A-229-TOX-VI-GR	829	868.512	11.6783	861.066	13.9409	5.21158	0.978216	45.9052
GC-RM-9117-BT5009A-23-TOX-IGR	621	654	10.0702	660.003	11.9676	4.60242	0.966948	30.255
GC-RM-9117-BT5009A-230-TOX-VI-GR	785	814.688	9.26171	818.618	13.6113	5.11549	0.968189	31.436
GC-RM-9117-BT5009A-231-TOX-VI-GR	873	897.333	7.87815	903.842	14.4244	4.99293	0.964492	28.1627
GC-RM-9117-BT5009A-232-TOX-VI-GR	579	616.573	11.2685	620.532	11.6198	4.22011	0.960866	25.5533
GC-RM-9117-BT5009A-24-TOX-IGR	839	874.111	10.5394	871.809	13.9733	5.41494	0.983749	61.5352
GC-RM-9117-BT5009A-241-TOX-VII-GR	770	790.333	7.20026	794.412	13.3883	5.35128	0.98315	59.3462
GC-RM-9117-BT5009A-242-TOX-VII-GR	563	597.594	10.297	609.633	11.4919	3.99344	0.920508	12.58
GC-RM-9117-BT5009A-244-TOX-VII-GR	828	869.446	11.5668	869.691	13.616	4.97771	0.970195	33.5519
GC-RM-9117-BT5009A-245-TOX-VII-GR	850	880.959	9.51465	882.499	14.1874	4.54956	0.931596	14.6191
GC-RM-9117-BT5009A-246-TOX-VII-GR	700	715	5.96803	719.821	12.7327	4.03699	0.900561	10.0564
GC-RM-9117-BT5009A-247-TOX-VII-GR	425	460.192	11.8794	456.788	10.0159	4.1546	0.946543	18.7066
GC-RM-9117-BT5009A-248-TOX-VII-GR	395	416.171	8.98882	410.876	9.5697	3.41271	0.878568	8.23509
GC-RM-9117-BT5009A-249-TOX-VII-GR	84	91.65	4.91971	98.5173	4.91245	2.9661	0.883059	8.55132
GC-RM-9117-BT5009A-25-TOX-IGR	742	779.295	10.6603	788.346	13.3586	5.11296	0.979302	48.3137
GC-RM-9117-BT5009A-26-TOX-IGR	910	943.632	10.2965	939.781	14.6634	5.6068	0.98907	91.4927
GC-RM-9117-BT5009A-261-TOX-VII-GR	650	689.041	11.8713	686.439	12.4632	4.28753	0.942805	17.4841
GC-RM-9117-BT5009A-262-TOX-VII-GR	678	721.076	12.5213	717.157	12.4731	4.68722	0.968968	32.2248
GC-RM-9117-BT5009A-263-TOX-VII-GR	885	910.667	8.12825	917.23	14.2146	5.28489	0.981688	54.6097
GC-RM-9117-BT5009A-264-TOX-VII-GR	861	893.777	9.95881	894.873	14.402	5.17277	0.975699	41.1511
GC-RM-9117-BT5009A-265-TOX-VII-GR	814	855	11.9587	849.455	13.8978	4.87249	0.964682	28.3144
GC-RM-9117-BT5009A-266-TOX-VII-GR	820	865.561	12.4443	862.78	13.6523	4.93656	0.975822	41.3596
GC-RM-9117-BT5009A-267-TOX-VII-GR	717	742.554	8.77961	743.808	13.2917	5.30161	0.984539	64.6797
GC-RM-9117-BT5009A-268-TOX-VII-GR	531	561.188	9.70906	567.696	11.0618	4.62048	0.961932	26.2688
GC-RM-9117-BT5009A-269-TOX-VII-GR	806	847.66	11.782	848.035	13.9482	5.24903	0.983019	58.891
GC-RM-9117-BT5009A-27-TOX-IGR	795	841.034	12.8592	839.416	14.0095	5.07712	0.961381	25.8937
GC-RM-9117-BT5009A-270-TOX-VII-GR	809	831.366	7.678	835.032	13.8009	5.06613	0.978618	46.7682
GC-RM-9117-BT5009A-271-TOX-VII-GR	177	185.625	4.88039	188.287	6.07186	2.83897	0.888047	8.93233
GC-RM-9117-BT5009A-272-TOX-VII-GR	417	445.594	9.7815	452.211	10.1137	4.11522	0.954085	21.7792
GC-RM-9117-BT5009A-28-TOX-IGR	852	895.511	12.2625	890.616	14.1191	5.36866	0.982446	56.9682
GC-RM-9117-BT5009A-29-TOX-IGR	837	860.718	8.12253	861.773	14.1793	5.4538	0.98677	75.5865
GC-RM-9117-BT5009A-3-TOX-IGR	858	882.797	7.89468	890.753	13.9652	5.21243	0.975912	41.514
GC-RM-9117-BT5009A-30-TOX-IGR	843	887.5	12.4603	883.282	14.1229	5.34142	0.980232	50.5877
GC-RM-9117-BT5009A-301-TOX-VIII-GR	890	921.18	9.72277	921.125	14.798	5.61033	0.988324	85.6451
GC-RM-9117-BT5009A-302-TOX-VIII-GR	462	487.924	9.07216	495.654	10.7994	3.66704	0.914738	11.7285
GC-RM-9117-BT5009A-303-TOX-VIII-GR	839	886.511	12.995	882.796	14.2737	4.59857	0.943858	17.8119
GC-RM-9117-BT5009A-304-TOX-VIII-GR	903	939.409	10.389	944.177	14.7582	5.42353	0.983881	62.0372
GC-RM-9117-BT5009A-305-TOX-VIII-GR	541	576.594	11.4332	576.05	11.4888	3.79254	0.900316	10.0317
GC-RM-9117-BT5009A-306-TOX-VIII-GR	403	442.965	12.7613	445.601	10.1371	3.4399	0.917942	12.1864
GC-RM-9117-BT5009A-307-TOX-VIII-GR	704	738.105	10.2167	742.226	12.7481	4.70144	0.967087	30.383
GC-RM-9117-BT5009A-308-TOX-VIII-GR	758	786.61	9.30698	786.627	13.4347	5.10556	0.978702	46.9524
GC-RM-9117-BT5009A-309-TOX-VIII-GR	786	829.533	12.2099	825.716	13.5405	5.18989	0.98185	55.0962
GC-RM-9117-BT5009A-31-TOX-IGR	650	672.113	7.56283	679.312	11.9693	4.76709	0.975914	41.5186
GC-RM-9117-BT5009A-310-TOX-VIII-GR	526	567.304	12.5165	571.343	11.6034	4.77657	0.971076	34.5736
GC-RM-9117-BT5009A-311-TOX-VIII-GR	826	854.75	9.2947	854.724	14.0588	5.43814	0.986571	74.4641
GC-RM-9117-BT5009A-312-TOX-VIII-GR	518	557.965	12.7613	550.727	11.0109	4.22374	0.947018	18.8743
GC-RM-9117-BT5009A-32-TOX-IGR	866	899.857	10.2519	899.616	14.3656	5.50829	0.989103	91.7684
GC-RM-9117-BT5009A-342-TOX-IX-GR	828	856.794	8.88768	861.552	13.8898	5.35863	0.980255	50.6468
GC-RM-9117-BT5009A-343-TOX-IX-GR	623	655.577	9.8561	663.182	11.7582	5.19052	0.978312	46.1077
GC-RM-9117-BT5009A-344-TOX-IX-GR	714	738.643	8.12291	744.902	12.7085	4.18373	0.910946	11.2292
GC-RM-9117-BT5009A-345-TOX-IX-GR	781	809.794	8.88768	815.175	13.111	5.19522	0.980071	50.1774
GC-RM-9117-BT5009A-346-TOX-IX-GR	904	942.118	11.2987	938.631	14.8614	5.51149	0.98379	61.6915
GC-RM-9117-BT5009A-347-TOX-IX-GR	391	419.977	10.7147	418.841	9.90782	4.48572	0.97222	35.9978
GC-RM-9117-BT5009A-348-TOX-IX-GR	824	867.697	12.7588	859.829	14.1788	5.49001	0.988624	87.9024
GC-RM-9117-BT5009A-349-TOX-IX-GR	366	392.562	9.86932	398.408	9.82331	4.03973	0.924637	13.2692
GC-RM-9117-BT5009A-350TOX-IX-GR	734	764.679	9.7949	763.694	13.1993	5.15935	0.970555	33.9622
GC-RM-9117-BT5009A-351-TOX-IX-GR	329	365.875	12.5221	364.234	8.6004	3.06284	0.853975	6.84815
GC-RM-9117-BT5009A-352-TOX-IX-GR	699	724.619	8.35582	732.013	12.6711	4.71831	0.967045	30.3446
GC-RM-9117-BT5009A-381-TOX-X-GR	867	889.132	7.45145	893.853	14.3229	5.48409	0.984188	63.244
GC-RM-9117-BT5009A-382-TOX-X-GR	742	762.866	7.49259	765.076	13.2393	5.51114	0.990646	106.905
GC-RM-9117-BT5009A-383-TOX-X-GR	374	396.1	8.27122	401.451	9.37387	3.51067	0.898694	9.87107
GC-RM-9117-BT5009A-384-TOX-X-GR	560	614.286	14.5957	618.533	11.5976	4.50578	0.962659	26.7801
GC-RM-9117-BT5009A-385-TOX-X-GR	778	796.776	6.9325	799.586	13.5758	5.37544	0.985971	71.2823
GC-RM-9117-BT5009A-386-TOX-X-GR	549	570.7	7.56672	577.227	10.9206	4.00098	0.931023	14.4976
GC-RM-9117-BT5009A-387-TOX-X-GR	829	855.125	8.25152	861.13	13.678	5.37625	0.983315	59.9341
GC-RM-9117-BT5009A-388TOX-X-GR	966	993.283	8.68985	996.285	15.4532	5.59316	0.981438	53.873
GC-RM-9117-BT5009A-389-TOX-X-GR	499	530.045	10.269	533.539	10.9991	4.57147	0.967987	31.2373
GC-RM-9117-BT5009A-390-TOX-X-GR	617	644.929	9.10978	649.324	11.923	4.68886	0.963059	27.07
GC-RM-9117-BT5009A-391-TOX-X-GR	575	599.583	8.5927	601.324	11.4567	4.28924	0.94614	18.5668
GC-RM-9117-BT5009A-392-TOX-X-GR	654	710.742	14.876	710.074	12.3554	4.62746	0.94771	19.124
GC-RM-9117-BT5009A-4-TOX-IGR	829	864.909	10.7558	863.632	14.01	5.36048	0.976733	42.9789
GC-RM-9117-BT5009A-41-TOX-IIGR	628	691.333	16.9458	679.861	12.1458	4.78683	0.972848	36.8291
GC-RM-9117-BT5009A-42-TOX-IIGR	697	722.235	8.47524	724.719	12.5468	4.2963	0.924031	13.1632
GC-RM-9117-BT5009A-43-TOX-IIGR	666	690.85	8.13952	699.185	12.3262	4.67317	0.95683	23.1642
GC-RM-9117-BT5009A-45-TOX-IIGR	701	717.8	6.31672	724.845	12.7778	4.83286	0.963767	27.5991
GC-RM-9117-BT5009A-46-TOX-IIGR	736	766.305	9.68757	767.763	13.4564	4.5597	0.943637	17.742
GC-RM-9117-BT5009A-47-TOX-IIGR	505	548.808	13.9492	538.741	10.8671	4.25617	0.961098	25.7059
GC-RM-9117-BT5009A-48-TOX-IIGR	476	506.692	10.7587	503.037	10.4558	3.75766	0.892698	9.3195
GC-RM-9117-BT5009A-5-TOX-IGR	783	821.236	11.2159	819.58	13.579	4.84585	0.961792	26.1725
GC-RM-9117-BT5009A-50-TOX-IIGR	779	799.11	7.17405	803.107	13.6531	5.23763	0.976033	41.7233
GC-RM-9117-BT5009A-51-TOX-IIGR	811	845.628	10.7476	842.577	14.0378	5.19337	0.979012	47.6455
GC-RM-9117-BT5009A-52-TOX-IIGR	646	678.354	10.2183	677.579	12.18	4.99455	0.967718	30.9772
GC-RM-9117-BT5009A-6-TOX-IGR	854	879.224	8.00938	886.902	14.0095	4.97656	0.96953	32.8192
GC-RM-9117-BT5009A-61-TOX-IIGR	812	833.562	7.25472	841.353	13.688	5.46358	0.987426	79.5299
GC-RM-9117-BT5009A-62-TOX-IIGR	842	873.875	9.44714	880.719	14.2514	5.57508	0.99012	101.212
GC-RM-9117-BT5009A-63-TOX-IIGR	853	896.105	12.0433	893.25	14.173	5.54933	0.989661	96.7243
GC-RM-9117-BT5009A-64-TOX-IIGR	803	833.165	9.34565	837.228	13.9103	5.60739	0.988415	86.3201
GC-RM-9117-BT5009A-65-TOX-IIGR	804	836.432	9.86545	840.379	13.9923	5.46274	0.988546	87.3021
GC-RM-9117-BT5009A-66-TOX-IIGR	773	803.679	9.79491	804.84	13.8297	5.54569	0.990768	108.318
GC-RM-9117-BT5009A-67-TOX-IIGR	746	778.939	10.2695	778.149	13.322	5.37038	0.983978	62.4144
GC-RM-9117-BT5009A-68-TOX-IIGR	869	907.883	11.2225	907.766	14.6171	5.31181	0.980154	50.3876
GC-RM-9117-BT5009A-69-TOX-IIGR	691	713.4	7.73126	719.039	12.8366	5.2082	0.983819	61.8008
GC-RM-9117-BT5009A-7-TOX-IGR	779	807.4	9.09416	809.104	13.447	4.88239	0.954378	21.9192
GC-RM-9117-BT5009A-70-TOX-IIGR	728	754.545	8.5288	761.66	13.1526	5.39335	0.988113	84.122
GC-RM-9117-BT5009A-71-TOX-IIGR	808	839.33	9.43278	843.737	13.7037	5.38333	0.985959	71.2185
GC-RM-9117-BT5009A-72-TOX-IIGR	758	796.28	10.9618	799.676	13.2629	5.24413	0.982823	58.218
GC-RM-9117-BT5009A-8-TOX-IGR	808	840.432	9.86545	841.3	13.6991	5.38494	0.984698	65.3526
GC-RM-9117-BT5009A-81-TOX-IIIGR	690	727.043	11.5738	720.876	12.6777	4.29664	0.941966	17.2312
GC-RM-9117-BT5009A-82-TOX-IIIGR	856	879.571	7.98768	881.684	14.3344	5.31918	0.982851	58.3137
GC-RM-9117-BT5009A-84-TOX-IIIGR	674	702.346	9.33887	704.095	12.7598	4.29559	0.935918	15.605
GC-RM-9117-BT5009A-85-TOX-IIIGR	520	538.877	7.14863	542.329	10.4466	4.22702	0.94444	17.9986
GC-RM-9117-BT5009A-86-TOX-IIIGR	810	841.629	9.51143	844.608	13.4947	4.89657	0.970687	34.1144
GC-RM-9117-BT5009A-87-TOX-IIIGR	815	839.585	8.38127	839.86	13.8885	5.08287	0.968811	32.0629
GC-RM-9117-BT5009A-88-TOX-IIIGR	779	815.538	11.1642	811.4	13.6829	4.93789	0.969875	33.1948
GC-RM-9117-BT5009A-89-TOX-IIIGR	847	883.695	10.7523	883.469	14.1563	5.19819	0.978999	47.6171
GC-RM-9117-BT5009A-9-TOX-IGR	610	640.011	9.44777	645.643	12.0022	4.61167	0.961723	26.1253
GC-RM-9117-BT5009A-90-TOX-IIIGR	667	708.039	12.1616	704.076	12.4857	4.19123	0.933878	15.1236
GC-RM-9117-BT5009A-91-TOX-IIIGR	898	939.33	11.2471	943.438	14.4984	5.30097	0.978434	46.3683
GC-RM-9117-BT5009A-92-TOX-IIIGR	591	611.129	7.26541	617.634	11.77	4.45496	0.962842	26.9122

## Sheet: Alpha Diversity Fungi
sample.id	Observed	Chao1	se.chao1	ACE	se.ACE	Shannon	Simpson	InvSimpson
GC-RM-9414-BT5009A-1-TOX-IGR	10	10	0	10	1.44914	0.662457	0.278092	1.38522
GC-RM-9414-BT5009A-2-TOX-IGR	14	14	0	14	1.85164	0.393644	0.142627	1.16635
GC-RM-9414-BT5009A-3-TOX-IGR	11	11	0.476731	12.1111	1.03347	0.533167	0.208932	1.26411
GC-RM-9414-BT5009A-4-TOX-IGR	5	5	0.223607	6	0.948999	0.192515	0.0853467	1.09331
GC-RM-9414-BT5009A-5-TOX-IGR	10	10	0	10	1.58114	0.165582	0.0577645	1.06131
GC-RM-9414-BT5009A-6-TOX-IGR	5	5	0	5	0.894427	0.119329	0.0408035	1.04254
GC-RM-9414-BT5009A-7-TOX-IGR	13	14	2.28348	14.5066	1.83553	0.347363	0.128787	1.14782
GC-RM-9414-BT5009A-8-TOX-IGR	10	10	0.474342	11.1111	1.02755	0.524271	0.20117	1.25183
GC-RM-9414-BT5009A-9-TOX-IGR	16	16	0	16	1.56125	0.533353	0.17623	1.21393
GC-RM-9414-BT5009A-10-TOX-IGR	16	17.5	2.57321	18.9038	2.13987	0.584654	0.246049	1.32635
GC-RM-9414-BT5009A-11-TOX-IGR	7	7	0.46291	8.11111	1.00061	0.236755	0.0867765	1.09502
GC-RM-9414-BT5009A-12-TOX-IGR	10	10	0.237171	10.6	1.28774	0.131048	0.0381534	1.03967
GC-RM-9414-BT5009A-21-TOX-IGR	16	16.5	1.28585	17.6033	2.1139	0.145003	0.0405184	1.04223
GC-RM-9414-BT5009A-22-TOX-IGR	18	18	0.485913	18.4295	1.89807	0.451463	0.147882	1.17355
GC-RM-9414-BT5009A-23-TOX-IGR	11	11	0	11	1.59545	0.101579	0.0281315	1.02895
GC-RM-9414-BT5009A-24-TOX-IGR	8	8	0	8	1.41421	0.0904396	0.0260412	1.02674
GC-RM-9414-BT5009A-25-TOX-IGR	6	6	0	6	1.1547	0.0580489	0.0159354	1.01619
GC-RM-9414-BT5009A-26-TOX-IGR	16	16.3333	0.919745	17.7497	2.08484	0.286296	0.0922942	1.10168
GC-RM-9414-BT5009A-27-TOX-IGR	9	9	0.235702	9.63956	1.54835	0.20204	0.0803331	1.08735
GC-RM-9414-BT5009A-28-TOX-IGR	21	27	7.25463	24.3509	2.32215	0.577464	0.21441	1.27293
GC-RM-9414-BT5009A-29-TOX-IGR	7	7	0	7	1.30931	0.0979636	0.029674	1.03058
GC-RM-9414-BT5009A-30-TOX-IGR	31	31.5	1.29215	32.1072	2.47528	0.556189	0.171155	1.2065
GC-RM-9414-BT5009A-31-TOX-IGR	20	21	2.30424	21.9449	1.59908	0.564901	0.190771	1.23574
GC-RM-9414-BT5009A-32-TOX-IGR	22	22	0.244252	22.6189	2.0933	0.862896	0.321017	1.47279
GC-RM-9414-BT5009A-41-TOX-IIGR	8	8	0.467707	8.27625	1.33348	0.0834297	0.0253807	1.02604
GC-RM-9414-BT5009A-42-TOX-IIGR	6	6	0.456435	7.09375	1.24532	0.413628	0.196521	1.24459
GC-RM-9414-BT5009A-43-TOX-IIGR	12	12	0	12	1.70783	0.563728	0.243688	1.32221
GC-RM-9414-BT5009A-44-TOX-IIGR	11	12	1.80213	14.8182	1.80099	0.0985944	0.0281482	1.02896
GC-RM-9414-BT5009A-45-TOX-IIGR	13	13	0	13	1.6641	0.508742	0.195975	1.24374
GC-RM-9414-BT5009A-46-TOX-IIGR	13	16	4.52597	21.25	1.48258	0.755755	0.2894	1.40726
GC-RM-9414-BT5009A-47-TOX-IIGR	15	15	0	15	1.7127	0.484304	0.166762	1.20014
GC-RM-9414-BT5009A-48-TOX-IIGR	6	6	0	6	1.1547	0.0704633	0.0201161	1.02053
GC-RM-9414-BT5009A-49-TOX-IIGR	9	9	0	9	1.24722	0.129437	0.0376899	1.03917
GC-RM-9414-BT5009A-50-TOX-IIGR	7	7	0.154303	7.57143	1.32521	0.123919	0.043097	1.04504
GC-RM-9414-BT5009A-51-TOX-IIGR	9	10	2.25832	13.0833	1.6158	0.28422	0.110446	1.12416
GC-RM-9414-BT5009A-52-TOX-IIGR	16	16	0	16	1.56125	1.15175	0.449041	1.81502
GC-RM-9414-BT5009A-61-TOX-IIGR	14	14	0.481812	15.12	1.11362	0.634726	0.240883	1.31732
GC-RM-9414-BT5009A-62-TOX-IIGR	7	7	0	7	0.92582	0.172489	0.0567152	1.06013
GC-RM-9414-BT5009A-63-TOX-IIGR	8	8.5	1.27331	9.36667	1.39104	0.0264538	0.00630766	1.00635
GC-RM-9414-BT5009A-64-TOX-IIGR	11	11	0.476731	12.1111	1.03347	0.292827	0.0999188	1.11101
GC-RM-9414-BT5009A-65-TOX-IIGR	13	13	0.480384	13.5452	1.32641	0.442491	0.171298	1.20671
GC-RM-9414-BT5009A-66-TOX-IIGR	15	15	0.483046	15.4954	1.65274	0.346982	0.12447	1.14216
GC-RM-9414-BT5009A-68-TOX-IIGR	19	20	2.30217	19.9231	1.79509	0.649956	0.231123	1.3006
GC-RM-9414-BT5009A-69-TOX-IIGR	8	8	0	NA	NA	0.360511	0.132957	1.15335
GC-RM-9414-BT5009A-70-TOX-IIGR	12	12	0.478714	12.3935	1.50566	0.260376	0.0911203	1.10026
GC-RM-9414-BT5009A-71-TOX-IIGR	12	12	0	12	1.63299	0.873476	0.368335	1.58312
GC-RM-9414-BT5009A-72-TOX-IIGR	10	10	0	10	0.948683	0.670041	0.35584	1.55241
GC-RM-9414-BT5009A-81-TOX-IIIGR	7	7	0	7	0.92582	0.173491	0.0555211	1.05878
GC-RM-9414-BT5009A-82-TOX-IIIGR	10	10	0	10	0.948683	0.807375	0.366275	1.57797
GC-RM-9414-BT5009A-83-TOX-IIIGR	6	6	0.456435	6.35131	1.13309	0.0288808	0.00747722	1.00753
GC-RM-9414-BT5009A-84-TOX-IIIGR	18	18	0.485913	18.2814	1.95956	0.500644	0.171401	1.20686
GC-RM-9414-BT5009A-85-TOX-IIIGR	14	14.5	1.28402	15.7193	1.86501	0.306418	0.105173	1.11753
GC-RM-9414-BT5009A-86-TOX-IIIGR	8	8	0	8	1.36931	0.365256	0.144519	1.16893
GC-RM-9414-BT5009A-87-TOX-IIIGR	11	11	0.15891	11.8311	1.67919	0.155568	0.0473592	1.04971
GC-RM-9414-BT5009A-88-TOX-IIIGR	12	15	4.51664	16.6	1.98912	0.555085	0.219931	1.28194
GC-RM-9414-BT5009A-89-TOX-IIIGR	10	10	0	10	1.44914	0.281404	0.101944	1.11352
GC-RM-9414-BT5009A-90-TOX-IIIGR	8	8	0	8	1.41421	0.199523	0.0727752	1.07849
GC-RM-9414-BT5009A-91-TOX-IIIGR	18	18	0	18	2.10819	0.661599	0.267417	1.36503
GC-RM-9414-BT5009A-92-TOX-IIIGR	18	18	0.485913	18.5	1.35448	0.58947	0.204449	1.25699
GC-RM-9414-BT5009A-101-TOX-IIIGR	7	7	0	7	0.92582	0.168489	0.0581969	1.06179
GC-RM-9414-BT5009A-102-TOX-IIIGR	11	11.5	1.28007	13.499	1.95163	0.207556	0.0702538	1.07556
GC-RM-9414-BT5009A-103-TOX-IIIGR	13	14	2.28348	15.0221	1.79145	0.251092	0.0798881	1.08682
GC-RM-9414-BT5009A-104-TOX-IIIGR	12	12	0	12	1.70783	0.390164	0.139173	1.16167
GC-RM-9414-BT5009A-105-TOX-IIIGR	11	11	0.238366	12	0.994032	0.488297	0.189042	1.23311
GC-RM-9414-BT5009A-106-TOX-IIIGR	28	28	0	28	1.85164	1.44821	0.514111	2.05808
GC-RM-9414-BT5009A-107-TOX-IIIGR	15	15	0.241523	15.5427	1.93322	0.419973	0.160321	1.19093
GC-RM-9414-BT5009A-108-TOX-IIIGR	10	10	0	10	1.58114	0.236647	0.0827905	1.09026
GC-RM-9414-BT5009A-109-TOX-IIIGR	15	15	0.241523	15.3505	1.9308	0.192436	0.0563896	1.05976
GC-RM-9414-BT5009A-110-TOX-IIIGR	15	15	0	15	1.82574	0.51302	0.183043	1.22405
GC-RM-9414-BT5009A-111-TOX-IIIGR	9	9	0.235702	10.2431	1.64485	0.133197	0.0415969	1.0434
GC-RM-9414-BT5009A-112-TOX-IIIGR	5	5	0	NA	NA	0.178401	0.0664182	1.07114
GC-RM-9414-BT5009A-121-TOX-IVGR	7	7	0	7	1.19523	0.305504	0.11519	1.13019
GC-RM-9414-BT5009A-122-TOX-IVGR-a	3	3	0	3	0.816497	0.111932	0.0454812	1.04765
GC-RM-9414-BT5009A-122-TOX-IVGR-b	17	17	0	17	2.05798	0.362522	0.138356	1.16057
GC-RM-9414-BT5009A-123-TOX-IVGR	12	12	0.239357	12.3516	1.7146	0.585958	0.234716	1.3067
GC-RM-9414-BT5009A-124-TOX-IVGR	11	11	0.476731	12.1111	1.03347	0.507942	0.18812	1.23171
GC-RM-9414-BT5009A-125-TOX-IVGR	11	11	0.476731	11.7592	1.65082	0.208023	0.0688313	1.07392
GC-RM-9414-BT5009A-126-TOX-IVGR	8	9	2.24846	NA	NA	0.332775	0.129548	1.14883
GC-RM-9414-BT5009A-127-TOX-IVGR	14	14	0.481812	14.3633	1.63957	0.596893	0.225663	1.29143
GC-RM-9414-BT5009A-128-TOX-IVGR	9	9	0	9	1.24722	1.27369	0.621643	2.643
GC-RM-9414-BT5009A-129-TOX-IVGR	19	19	0.162221	19.4645	2.11676	0.255003	0.0778241	1.08439
GC-RM-9414-BT5009A-130-TOX-IVGR	14	14	0.481812	14.5941	1.81451	0.364836	0.124348	1.14201
GC-RM-9414-BT5009A-131-TOX-IVGR	10	10	0	10	0.948683	0.415225	0.163297	1.19517
GC-RM-9414-BT5009A-141-TOX-IVGR	12	12	0.239357	12.4246	1.70691	0.294928	0.100848	1.11216
GC-RM-9414-BT5009A-142-TOX-IVGR	9	9	0.235702	10.1833	1.55882	0.244711	0.0871651	1.09549
GC-RM-9414-BT5009A-143-TOX-IVGR	5	5	0	5	1.09545	0.05122	0.0154814	1.01572
GC-RM-9414-BT5009A-144-TOX-IVGR	17	17	0.16169	17.5494	1.9374	0.416881	0.153221	1.18095
GC-RM-9414-BT5009A-145-TOX-IVGR	9	9	0	9	1.24722	0.222163	0.0788418	1.08559
GC-RM-9414-BT5009A-146-TOX-IVGR	13	13	0.240192	13.5152	1.75171	0.517221	0.198831	1.24818
GC-RM-9414-BT5009A-147-TOX-IVGR	7	7	0	7	1.19523	0.129857	0.0412076	1.04298
GC-RM-9414-BT5009A-148-TOX-IVGR	10	10	0.237171	10.9375	1.36877	0.275899	0.0952376	1.10526
GC-RM-9414-BT5009A-149-TOX-IVGR	9	9	0	9	1.24722	0.221283	0.0717204	1.07726
GC-RM-9414-BT5009A-150-TOX-IVGR	8	8	0	8	1.41421	0.168784	0.0576473	1.06117
GC-RM-9414-BT5009A-151-TOX-IVGR	14	14	0	14	1.5353	0.649725	0.243455	1.3218
GC-RM-9414-BT5009A-152-TOX-IVGR	8	8	0.467707	8.586	1.27069	0.192488	0.0662668	1.07097
GC-RM-9414-BT5009A-161-TOX-VGR	11	11	0.238366	11.6	1.30299	0.365965	0.127725	1.14643
GC-RM-9414-BT5009A-162-TOX-VGR	26	26	0	26	0.980581	0.913919	0.301124	1.43087
GC-RM-9414-BT5009A-163-TOX-VGR	24	24	0.163158	24.3418	2.41914	1.23237	0.55428	2.24356
GC-RM-9414-BT5009A-164-TOX-VGR	15	15	0	15	1.82574	0.542183	0.217591	1.2781
GC-RM-9414-BT5009A-165-TOX-VGR	25	25	0	25	1.35647	0.890075	0.310003	1.44928
GC-RM-9414-BT5009A-166-TOX-VGR	9	9	0	9	1.49071	0.315549	0.119854	1.13618
GC-RM-9414-BT5009A-167-TOX-VGR	8	8	0.467707	NA	NA	0.203026	0.0659063	1.07056
GC-RM-9414-BT5009A-168-TOX-VGR	14	14	0	14	1.69031	0.347897	0.111507	1.1255
GC-RM-9414-BT5009A-169-TOX-VGR	10	10	0	NA	NA	0.64618	0.254608	1.34158
GC-RM-9414-BT5009A-170-TOX-VGR	13	13	0.480384	14.1111	1.04273	0.443779	0.158418	1.18824
GC-RM-9414-BT5009A-171-TOX-VGR	9	9	0	9	1.49071	0.170021	0.0591222	1.06284
GC-RM-9414-BT5009A-172-TOX-VGR	18	24	7.23418	NA	NA	0.689326	0.24682	1.3277
GC-RM-9414-BT5009A-181-TOX-VGR	13	13	0.480384	13.389	1.60701	1.20672	0.585765	2.41409
GC-RM-9414-BT5009A-182-TOX-VGR	11	11	0	11	1.4771	0.409986	0.154799	1.18315
GC-RM-9414-BT5009A-183-TOX-VGR	11	12.5	2.5632	14.6857	1.4621	0.254915	0.0988587	1.1097
GC-RM-9414-BT5009A-184-TOX-VGR	15	15	0	15	1.89737	0.415521	0.147361	1.17283
GC-RM-9414-BT5009A-185-TOX-VGR	12	12	0	NA	NA	0.561055	0.224887	1.29013
GC-RM-9414-BT5009A-186-TOX-VGR	7	7	0.46291	8.10204	1.1874	0.287652	0.108584	1.12181
GC-RM-9414-BT5009A-187-TOX-VGR	6	7	2.22004	10.0889	1.71483	0.0526484	0.0156221	1.01587
GC-RM-9414-BT5009A-188-TOX-VGR	15	15	0.483046	15.4956	1.87524	0.137189	0.0375628	1.03903
GC-RM-9414-BT5009A-189-TOX-VGR	14	14.5	1.28402	15.3667	1.75468	0.34851	0.122399	1.13947
GC-RM-9414-BT5009A-190-TOX-VGR	7	7	0	7	1.30931	0.259456	0.0994888	1.11048
GC-RM-9414-BT5009A-191-TOX-VGR	12	13	2.27866	15.9	1.25799	0.499337	0.186529	1.2293
GC-RM-9414-BT5009A-192-TOX-VGR	14	14	0.481812	14.5342	1.40848	0.886403	0.344579	1.52574
GC-RM-9414-BT5009A-201-TOX-VI-GR	15	15.25	0.732506	16.8654	1.99005	0.789367	0.323229	1.4776
GC-RM-9414-BT5009A-202-TOX-VI-GR	12	12.5	1.2816	13.7867	1.39076	1.00539	0.461282	1.85626
GC-RM-9414-BT5009A-203-TOX-VI-GR	20	20	0	20	2.04939	0.635298	0.220487	1.28285
GC-RM-9414-BT5009A-204-TOX-VI-GR	8	8	0	8	1.36931	0.103088	0.0301289	1.03106
GC-RM-9414-BT5009A-205-TOX-VI-GR	7	7	0	7	0.92582	0.419558	0.169512	1.20411
GC-RM-9414-BT5009A-206-TOX-VI-GR	12	12	0.159571	12.4125	1.65171	0.096056	0.0276525	1.02844
GC-RM-9414-BT5009A-207-TOX-VI-GR	12	12	0	12	1.63299	0.534935	0.200189	1.2503
GC-RM-9414-BT5009A-208-TOX-VI-GR	10	10.5	1.27825	11.9114	1.73853	0.0954707	0.0285896	1.02943
GC-RM-9414-BT5009A-209-TOX-VI-GR	13	13	0.240192	13.4444	1.52166	0.319119	0.11181	1.12588
GC-RM-9414-BT5009A-210-TOX-VI-GR	12	12	0	12	1.70783	0.416552	0.155826	1.18459
GC-RM-9414-BT5009A-211-TOX-VI-GR	8	8	0	8	1.36931	0.343164	0.148715	1.17469
GC-RM-9414-BT5009A-212-TOX-VI-GR	15	15	0.483046	15.5452	1.34756	1.25527	0.498433	1.99375
GC-RM-9414-BT5009A-221-TOX-VI-GR	9	9	0	9	1.24722	0.484208	0.210289	1.26629
GC-RM-9414-BT5009A-222-TOX-VI-GR	15	15	0	15	1.89737	0.59845	0.254931	1.34216
GC-RM-9414-BT5009A-223-TOX-VI-GR	12	12	0.478714	13.0938	1.34611	0.565251	0.230025	1.29874
GC-RM-9414-BT5009A-224-TOX-VI-GR	18	19.5	2.57577	21.9059	1.93343	0.304248	0.0962679	1.10652
GC-RM-9414-BT5009A-225-TOX-VI-GR	10	10	0.474342	11.1111	1.02755	0.348088	0.120804	1.1374
GC-RM-9414-BT5009A-226-TOX-VI-GR	19	20	2.30217	20.4357	1.78316	0.616389	0.232099	1.30225
GC-RM-9414-BT5009A-227-TOX-VI-GR	12	12	0.239357	12.5564	1.76187	0.221656	0.0751036	1.0812
GC-RM-9414-BT5009A-228-TOX-VI-GR	10	11	2.26635	14.0476	1.368	0.38309	0.145004	1.1696
GC-RM-9414-BT5009A-229-TOX-VI-GR	15	15	0	15	1.54919	0.909707	0.356814	1.55476
GC-RM-9414-BT5009A-230-TOX-VI-GR	10	10	0	10	1.26491	0.270285	0.0928193	1.10232
GC-RM-9414-BT5009A-231-TOX-VI-GR	21	21	0.48795	21.4785	2.05622	0.799951	0.300293	1.42917
GC-RM-9414-BT5009A-232-TOX-VI-GR	24	24	0	24	2.22673	0.620515	0.209515	1.26505
GC-RM-9414-BT5009A-241-TOX-VII-GR	15	15	0.483046	15.5112	1.7097	1.03849	0.466894	1.8758
GC-RM-9414-BT5009A-242-TOX-VII-GR	15	15	0.483046	16.102	1.27868	0.872574	0.350023	1.53852
GC-RM-9414-BT5009A-243-TOX-VII-GR	10	10	0	10	1.58114	0.100883	0.0282158	1.02904
GC-RM-9414-BT5009A-244-TOX-VII-GR	8	8	0	8	1.22474	0.370096	0.170866	1.20608
GC-RM-9414-BT5009A-245-TOX-VII-GR	12	12	0	12	1.70783	0.36169	0.13838	1.1606
GC-RM-9414-BT5009A-246-TOX-VII-GR	17	17	0.16169	17.6502	1.61887	1.03395	0.384257	1.62405
GC-RM-9414-BT5009A-247-TOX-VII-GR	27	27	0.490653	27.302	1.98744	2.22475	0.781832	4.58362
GC-RM-9414-BT5009A-248-TOX-VII-GR	10	10	0	10	1.26491	1.00715	0.467622	1.87837
GC-RM-9414-BT5009A-249-TOX-VII-GR	24	24	0	24	2.12132	0.787896	0.275511	1.38028
GC-RM-9414-250	17	17	0.242536	17.4458	1.942	0.277598	0.0843523	1.09212
GC-RM-9414-251	31	31	0	31	1.36783	2.48098	0.83771	6.16182
GC-RM-9414-252	17	18	2.29734	21.0909	2.06854	1.83572	0.751714	4.02762
GC-RM-9414-BT5009A-261-TOX-VII-GR	17	17.5	1.28661	20.4618	1.83772	1.01359	0.377212	1.60568
GC-RM-9414-BT5009A-262-TOX-VII-GR	14	14	0	14	1.30931	0.706078	0.286155	1.40086
GC-RM-9414-BT5009A-263-TOX-VII-GR	21	21.2	0.619422	22.4341	2.32494	0.318346	0.0990447	1.10993
GC-RM-9414-BT5009A-264-TOX-VII-GR	26	26	0	26	1.83973	1.56783	0.557634	2.26057
GC-RM-9414-BT5009A-265-TOX-VII-GR	25	25	0	25	1.83303	1.44239	0.545686	2.20112
GC-RM-9414-BT5009A-266-TOX-VII-GR	16	16	0.484123	16.5444	1.54704	0.336206	0.103543	1.1155
GC-RM-9414-BT5009A-267-TOX-VII-GR	13	13	0	13	1.30089	0.741346	0.319297	1.46907
GC-RM-9414-BT5009A-268-TOX-VII-GR	18	18	0	18	2	0.378307	0.131181	1.15099
GC-RM-9414-BT5009A-269-TOX-VII-GR	10	10	0	10	1.44914	0.178833	0.0556687	1.05895
GC-RM-9414-BT5009A-270-TOX-VII-GR	14	14	0	14	0.963624	0.791628	0.342777	1.52155
GC-RM-9414-BT5009A-271-TOX-VII-GR	31	32	2.3184	35.0476	1.46906	1.38369	0.53996	2.17372
GC-RM-9414-BT5009A-272-TOX-VII-GR	31	31	0.491869	31.3926	2.02361	1.15693	0.389721	1.63859
GC-RM-9414-281	29	29	0.245652	29.2554	2.6241	0.641021	0.25288	1.33847
GC-RM-9414-282	11	11	0	11	1.4771	0.210979	0.0729404	1.07868
GC-RM-9414-283	7	7	0.46291	8.08642	1.3576	0.522668	0.228964	1.29696
GC-RM-9414-284	23	23	0	23	2.10589	0.783148	0.260676	1.35259
GC-RM-9414-285	14	14	0.481812	14.566	1.44306	0.673091	0.247223	1.32842
GC-RM-9414-286	11	11	0	11	1.2792	0.331561	0.1152	1.1302
GC-RM-9414-287	16	16	0.484123	17.1111	1.05246	1.25569	0.490645	1.96327
GC-RM-9414-288	18	18	0.242956	18.3832	2.09222	0.259729	0.0842673	1.09202
GC-RM-9414-289	13	13	0	13	1.6641	1.12289	0.495969	1.98401
GC-RM-9414-290	15	15	0.483046	15.5488	1.6593	0.362231	0.123687	1.14115
GC-RM-9414-291	12	12	0.239357	12.5562	1.5477	1.16204	0.503064	2.01233
GC-RM-9414-292	23	23	0	NA	NA	1.31517	0.480688	1.92562
GC-RM-9414-BT5009A-301-TOX-VIII-GR	18	18	0	18	1.76383	1.14665	0.537782	2.16348
GC-RM-9414-BT5009A-302-TOX-VIII-GR	12	12	0	12	1.5	0.103792	0.0272548	1.02802
GC-RM-9414-BT5009A-303-TOX-VIII-GR	23	23	0	23	1.81779	1.29952	0.503221	2.01297
GC-RM-9414-BT5009A-304-TOX-VIII-GR	12	12	0	12	1.5	0.35023	0.127642	1.14632
GC-RM-9414-BT5009A-305-TOX-VIII-GR	9	9	0	9	1.24722	0.633762	0.345807	1.5286
GC-RM-9414-BT5009A-306-TOX-VIII-GR	32	32	0	32	1.87083	1.42849	0.524995	2.10524
GC-RM-9414-BT5009A-307-TOX-VIII-GR	20	20	0	20	1.78885	0.42166	0.137317	1.15917
GC-RM-9414-BT5009A-308-TOX-VIII-GR	12	12	0.239357	13.1833	1.62853	1.09362	0.469569	1.88526
GC-RM-9414-BT5009A-309-TOX-VIII-GR	16	16	0.484123	17.1111	1.05246	1.13366	0.481014	1.92683
GC-RM-9414-BT5009A-310-TOX-VIII-GR	9	9	0.471405	9.24356	1.39576	0.0594836	0.0157157	1.01597
GC-RM-9414-BT5009A-311-TOX-VIII-GR	14	14	0	14	1.69031	0.591541	0.232148	1.30233
GC-RM-9414-BT5009A-312-TOX-VIII-GR	31	31	0	31	2.04782	1.06662	0.371473	1.59102
GC-RM-9414-321	11	11	0	11	0.953463	1.6982	0.748275	3.97258
GC-RM-9414-322	27	27	0.245327	27.629	2.02838	0.540632	0.161684	1.19287
GC-RM-9414-323	40	40	0	40	0.987421	2.28792	0.750513	4.00823
GC-RM-9414-324	17	17	0.242536	17.5444	1.99685	1.50862	0.643708	2.80669
GC-RM-9414-325	13	13	0.480384	13.4661	1.6027	0.639469	0.330619	1.49392
GC-RM-9414-326	18	18	0	18	1.90029	0.445946	0.150856	1.17766
GC-RM-9414-327	15	15	0	15	1.54919	0.404107	0.140289	1.16318
GC-RM-9414-328	19	19	0	19	1.33771	1.30054	0.492367	1.96993
GC-RM-9414-329	22	25	4.57602	23.6147	2.43762	0.369572	0.115854	1.13103
GC-RM-9414-330	24	24	0.489473	24.2819	1.9285	1.07103	0.439322	1.78355
GC-RM-9414-331	28	28	0	28	1.63663	1.68733	0.605455	2.53456
GC-RM-9414-332	12	13	2.27866	15.6667	1.17512	0.971597	0.43112	1.75784
GC-RM-9414-BT5009A-341-TOX-IX-GR	24	24	0.244736	24.2759	2.28638	0.644277	0.221192	1.28401
GC-RM-9414-BT5009A-342-TOX-IX-GR	13	13	0	13	1.6641	0.327336	0.10969	1.1232
GC-RM-9414-BT5009A-343-TOX-IX-GR	12	12	0	12	1.70783	0.397721	0.147411	1.1729
GC-RM-9414-BT5009A-344-TOX-IX-GR	25	25.5	1.29052	27.0684	2.35627	1.09996	0.399944	1.66651
GC-RM-9414-BT5009A-345-TOX-IX-GR	12	12	0.239357	12.3706	1.6217	0.783947	0.367868	1.58195
GC-RM-9414-BT5009A-346-TOX-IX-GR	13	13	0	13	1.30089	0.885992	0.497149	1.98866
GC-RM-9414-BT5009A-347-TOX-IX-GR	26	26	0.49029	26.4309	2.11357	0.627306	0.207712	1.26217
GC-RM-9414-BT5009A-348-TOX-IX-GR	16	16	0.161374	16.5714	1.57243	1.1875	0.517468	2.0724
GC-RM-9414-BT5009A-349-TOX-IX-GR	10	10	0	10	1.44914	0.115344	0.0358103	1.03714
GC-RM-9414-BT5009A-350TOX-IX-GR	8	8	0.233854	8.69444	1.2485	0.165718	0.0546237	1.05778
GC-RM-9414-BT5009A-351-TOX-IX-GR	31	31	0	31	2.60273	1.31385	0.579277	2.37686
GC-RM-9414-BT5009A-352-TOX-IX-GR	16	16	0.242061	16.6	1.35051	1.01821	0.392032	1.64482
GC-RM-9414-361	40	40	0.49371	NA	NA	2.09329	0.703778	3.37585
GC-RM-9414-362	9	9	0	9	0.942809	0.513717	0.200539	1.25084
GC-RM-9414-363	16	16	0.242061	16.236	1.92612	0.255003	0.089964	1.09886
GC-RM-9414-364	11	11	0.476731	11.7597	1.49729	0.609758	0.266419	1.36318
GC-RM-9414-365	16	16	0	16	1.32288	0.989653	0.381355	1.61644
GC-RM-9414-366	11	11	0.238366	11.6431	1.51704	0.768699	0.340666	1.51668
GC-RM-9414-367	35	35	0	35	2.0702	1.30771	0.464899	1.86881
GC-RM-9414-368	14	15	1.80534	17.75	1.34254	0.65802	0.253888	1.34028
GC-RM-9414-369	25	25	0	25	2.13542	0.544798	0.177314	1.21553
GC-RM-9414-370	20	20	0.162447	20.6883	1.91909	1.84108	0.719694	3.56753
GC-RM-9414-371	22	22.3333	0.92151	24.2498	2.26075	0.773531	0.288996	1.40646
GC-RM-9414-372	38	38	0.246689	38.6	1.41089	2.03808	0.725946	3.64892
GC-RM-9414-BT5009A-381-TOX-X-GR	12	12	0.119678	12.6667	1.52183	1.03213	0.503908	2.01576
GC-RM-9414-BT5009A-382-TOX-X-GR	21	21	0	21	1.60357	0.8975	0.384522	1.62475
GC-RM-9414-BT5009A-383-TOX-X-GR	21	21	0.243975	21.4455	2.21102	0.495589	0.16089	1.19174
GC-RM-9414-BT5009A-384-TOX-X-GR	13	13	0.480384	13.3378	1.5442	0.436886	0.187618	1.23095
GC-RM-9414-BT5009A-385-TOX-X-GR	13	13	0	13	1.30089	1.14866	0.546079	2.20303
GC-RM-9414-BT5009A-386-TOX-X-GR	18	18	0	18	2.12132	0.312833	0.0990744	1.10997
GC-RM-9414-BT5009A-387-TOX-X-GR	8	8	0.467707	9.12	1.05818	0.192762	0.0627048	1.0669
GC-RM-9414-BT5009A-388TOX-X-GR	11	11	0	11	1.59545	0.262841	0.0915436	1.10077
GC-RM-9414-BT5009A-389-TOX-X-GR	18	18	0	18	1.58114	1.99323	0.783419	4.61721
GC-RM-9414-BT5009A-390-TOX-X-GR	23	23	0	23	2.10589	1.31016	0.503565	2.01436
GC-RM-9414-BT5009A-391-TOX-X-GR	11	11	0	11	1.4771	0.165307	0.0497696	1.05238
GC-RM-9414-BT5009A-392-TOX-X-GR	19	19	0	19	1.33771	1.32232	0.568094	2.31532

## Sheet: Bray Curtis Bacteria
	GC-RM-9117-250	GC-RM-9117-252	GC-RM-9117-282	GC-RM-9117-283	GC-RM-9117-285	GC-RM-9117-287	GC-RM-9117-288	GC-RM-9117-289	GC-RM-9117-291	GC-RM-9117-292	GC-RM-9117-321	GC-RM-9117-324	GC-RM-9117-325	GC-RM-9117-326	GC-RM-9117-327	GC-RM-9117-328	GC-RM-9117-329	GC-RM-9117-331	GC-RM-9117-332	GC-RM-9117-362	GC-RM-9117-364	GC-RM-9117-365	GC-RM-9117-366	GC-RM-9117-367	GC-RM-9117-368	GC-RM-9117-369	GC-RM-9117-370	GC-RM-9117-371	GC-RM-9117-372	GC-RM-9117-BT5009A-1-TOX-IGR	GC-RM-9117-BT5009A-10-TOX-IGR	GC-RM-9117-BT5009A-101-TOX-IIIGR	GC-RM-9117-BT5009A-102-TOX-IIIGR	GC-RM-9117-BT5009A-103-TOX-IIIGR	GC-RM-9117-BT5009A-104-TOX-IIIGR	GC-RM-9117-BT5009A-105-TOX-IIIGR	GC-RM-9117-BT5009A-106-TOX-IIIGR	GC-RM-9117-BT5009A-107-TOX-IIIGR	GC-RM-9117-BT5009A-108-TOX-IIIGR	GC-RM-9117-BT5009A-109-TOX-IIIGR	GC-RM-9117-BT5009A-11-TOX-IGR	GC-RM-9117-BT5009A-110-TOX-IIIGR	GC-RM-9117-BT5009A-111-TOX-IIIGR	GC-RM-9117-BT5009A-112-TOX-IIIGR	GC-RM-9117-BT5009A-12-TOX-IGR	GC-RM-9117-BT5009A-121-TOX-IVGR	GC-RM-9117-BT5009A-122-TOX-IVGR-a	GC-RM-9117-BT5009A-122-TOX-IVGR-b	GC-RM-9117-BT5009A-123-TOX-IVGR
GC-RM-9117-250	0	0.786451	0.708526	0.86338	0.799903	0.662343	0.617029	0.662842	0.708002	0.557889	0.671692	0.78066	0.744571	0.647421	0.628919	0.72164	0.665015	0.596502	0.681841	0.654843	0.692478	0.641616	0.783579	0.906657	0.647254	0.671053	0.67322	0.557395	0.471704	0.786203	0.749992	0.900929	0.897992	0.89292	0.915419	0.886521	0.873848	0.902628	0.774517	0.794168	0.826568	0.791003	0.716904	0.726748	0.73689	0.840207	0.811322	0.630789	0.786575
GC-RM-9117-252	0.786451	0	0.937824	0.643188	0.438206	0.726642	0.71465	0.489853	0.431703	0.712716	0.642826	0.527038	0.568999	0.756802	0.683368	0.443271	0.843442	0.791503	0.451153	0.558797	0.459805	0.55419	0.402647	0.961808	0.563542	0.610391	0.492822	0.723933	0.710907	0.499351	0.546477	0.714002	0.717202	0.716184	0.713463	0.729133	0.723217	0.739829	0.76753	0.676441	0.698833	0.645686	0.853424	0.685587	0.531579	0.672145	0.679678	0.853465	0.511387
GC-RM-9117-282	0.708526	0.937824	0	0.923511	0.956192	0.922079	0.913096	0.899323	0.952824	0.459509	0.907371	0.945884	0.947791	0.84349	0.890302	0.947344	0.803875	0.802056	0.933423	0.906575	0.951067	0.935322	0.952278	0.901169	0.896299	0.521956	0.920356	0.82156	0.633924	0.95527	0.938219	0.968679	0.968171	0.957934	0.963127	0.964031	0.954065	0.970998	0.926325	0.942036	0.947327	0.968629	0.953524	0.910076	0.914805	0.946552	0.949141	0.613953	0.964915
GC-RM-9117-283	0.86338	0.643188	0.923511	0	0.654394	0.681108	0.849485	0.651485	0.770229	0.868306	0.703647	0.676088	0.69874	0.811004	0.740435	0.770295	0.881334	0.852955	0.700222	0.691486	0.785801	0.752136	0.695215	0.963422	0.729331	0.894153	0.800044	0.872076	0.801247	0.69115	0.649762	0.554262	0.611794	0.573294	0.567762	0.649164	0.629158	0.690298	0.714431	0.653792	0.680801	0.639253	0.804662	0.579634	0.667359	0.613111	0.58179	0.854528	0.644351
GC-RM-9117-285	0.799903	0.438206	0.956192	0.654394	0	0.749239	0.717515	0.475175	0.515947	0.750771	0.624874	0.483513	0.521052	0.78998	0.740659	0.555246	0.862738	0.828153	0.548881	0.566639	0.526932	0.567612	0.43887	0.963344	0.62081	0.659896	0.58558	0.734621	0.764094	0.427657	0.554671	0.68438	0.699197	0.688853	0.701398	0.726971	0.716933	0.617347	0.767051	0.603316	0.691945	0.52891	0.860844	0.679809	0.492862	0.650437	0.605191	0.90155	0.445055
GC-RM-9117-287	0.662343	0.726642	0.922079	0.681108	0.749239	0	0.799025	0.597836	0.655555	0.795793	0.59343	0.766946	0.681111	0.671743	0.558023	0.651459	0.815205	0.697965	0.632873	0.564443	0.685265	0.665871	0.738937	0.952323	0.58722	0.832819	0.728383	0.761468	0.683605	0.717411	0.678695	0.728583	0.730532	0.676483	0.730397	0.707867	0.675062	0.809451	0.493891	0.660051	0.748926	0.662176	0.596582	0.549788	0.712472	0.734893	0.710724	0.688646	0.690547
GC-RM-9117-288	0.617029	0.71465	0.913096	0.849485	0.717515	0.799025	0	0.637988	0.69394	0.656437	0.640273	0.687412	0.641035	0.729863	0.607563	0.677412	0.606207	0.756353	0.696346	0.623899	0.698891	0.624703	0.72457	0.894276	0.651429	0.751614	0.67487	0.549147	0.619726	0.701023	0.685956	0.896614	0.89034	0.895146	0.889469	0.888593	0.872491	0.890027	0.839677	0.778791	0.799942	0.760364	0.813264	0.825545	0.683371	0.812272	0.769255	0.839486	0.704616
GC-RM-9117-289	0.662842	0.489853	0.899323	0.651485	0.475175	0.597836	0.637988	0	0.55939	0.595351	0.496515	0.455941	0.481384	0.641595	0.572107	0.556557	0.768021	0.710076	0.514605	0.482225	0.514558	0.460956	0.488543	0.94221	0.466079	0.638161	0.573167	0.636488	0.644988	0.482452	0.496853	0.646236	0.650769	0.618819	0.677977	0.677732	0.670744	0.731609	0.648423	0.634522	0.682556	0.575365	0.779036	0.605464	0.481106	0.69414	0.639381	0.738665	0.52466
GC-RM-9117-291	0.708002	0.431703	0.952824	0.770229	0.515947	0.655555	0.69394	0.55939	0	0.718834	0.622252	0.602783	0.566729	0.787696	0.708571	0.367581	0.835647	0.802451	0.399202	0.511947	0.387643	0.496585	0.433032	0.963911	0.574581	0.618717	0.428359	0.662465	0.678849	0.53	0.598638	0.835487	0.828292	0.823388	0.820375	0.814757	0.803393	0.790117	0.680937	0.719266	0.743356	0.64215	0.663765	0.669108	0.578868	0.737699	0.705189	0.821715	0.572691
GC-RM-9117-292	0.557889	0.712716	0.459509	0.868306	0.750771	0.795793	0.656437	0.595351	0.718834	0	0.675753	0.712842	0.663853	0.625014	0.628588	0.709512	0.712242	0.63074	0.694818	0.631963	0.69283	0.638695	0.727862	0.936771	0.60832	0.390522	0.690614	0.573977	0.43458	0.719517	0.676207	0.892924	0.881763	0.846395	0.907645	0.877137	0.883291	0.909694	0.795623	0.790836	0.831734	0.809874	0.855554	0.816913	0.671988	0.861447	0.822046	0.555602	0.723262
GC-RM-9117-321	0.671692	0.642826	0.907371	0.703647	0.624874	0.59343	0.640273	0.496515	0.622252	0.675753	0	0.576179	0.555251	0.693024	0.612866	0.613791	0.753413	0.698647	0.615133	0.492425	0.653226	0.579112	0.604236	0.939155	0.60388	0.752087	0.665285	0.646279	0.601781	0.645963	0.617559	0.691749	0.710152	0.667026	0.74333	0.731034	0.712494	0.781387	0.591922	0.667788	0.711521	0.565302	0.700189	0.659925	0.648883	0.712225	0.63629	0.794368	0.607392
GC-RM-9117-324	0.78066	0.527038	0.945884	0.676088	0.483513	0.766946	0.687412	0.455941	0.602783	0.712842	0.576179	0	0.447303	0.771509	0.71778	0.579622	0.831698	0.777951	0.578862	0.571484	0.566463	0.512891	0.486483	0.970198	0.638169	0.704367	0.599305	0.698017	0.739241	0.502618	0.500256	0.66983	0.696514	0.681582	0.670909	0.644608	0.642311	0.688594	0.73432	0.699529	0.660156	0.591031	0.85312	0.678017	0.562543	0.666018	0.644726	0.879588	0.518784
GC-RM-9117-325	0.744571	0.568999	0.947791	0.69874	0.521052	0.681111	0.641035	0.481384	0.566729	0.663853	0.555251	0.447303	0	0.744176	0.674195	0.575279	0.813582	0.75569	0.570584	0.520751	0.521547	0.484963	0.519043	0.965016	0.590483	0.701723	0.612995	0.685028	0.712437	0.533058	0.464512	0.696738	0.694383	0.686406	0.710798	0.680157	0.655612	0.676034	0.690021	0.664604	0.619667	0.578289	0.785256	0.637847	0.523907	0.612693	0.669064	0.818603	0.497726
GC-RM-9117-326	0.647421	0.756802	0.84349	0.811004	0.78998	0.671743	0.729863	0.641595	0.787696	0.625014	0.693024	0.771509	0.744176	0	0.49291	0.783805	0.658613	0.531974	0.732456	0.662407	0.763877	0.724773	0.796755	0.905321	0.572704	0.718709	0.760934	0.585258	0.645188	0.751906	0.705841	0.826994	0.817407	0.751333	0.851784	0.829924	0.836208	0.861671	0.744172	0.705239	0.790003	0.809726	0.829555	0.77255	0.724319	0.809294	0.760847	0.663628	0.801024
GC-RM-9117-327	0.628919	0.683368	0.890302	0.740435	0.740659	0.558023	0.607563	0.572107	0.708571	0.628588	0.612866	0.71778	0.674195	0.49291	0	0.674729	0.644372	0.587575	0.66644	0.576173	0.691212	0.61683	0.707606	0.944383	0.521899	0.71648	0.706114	0.64735	0.57734	0.703606	0.633542	0.791414	0.793492	0.709869	0.797682	0.770841	0.767539	0.849504	0.681669	0.678614	0.742521	0.7279	0.747633	0.700052	0.660614	0.757889	0.708967	0.641971	0.696312
GC-RM-9117-328	0.72164	0.443271	0.947344	0.770295	0.555246	0.651459	0.677412	0.556557	0.367581	0.709512	0.613791	0.579622	0.575279	0.783805	0.674729	0	0.813882	0.783558	0.349273	0.542966	0.453091	0.50301	0.411614	0.975096	0.597405	0.624927	0.332573	0.658704	0.669482	0.560636	0.585131	0.838953	0.832884	0.824788	0.814196	0.810734	0.787709	0.830242	0.704255	0.755599	0.751296	0.684983	0.732991	0.713676	0.595547	0.772853	0.761952	0.827724	0.603575
GC-RM-9117-329	0.665015	0.843442	0.803875	0.881334	0.862738	0.815205	0.606207	0.768021	0.835647	0.712242	0.753413	0.831698	0.813582	0.658613	0.644372	0.813882	0	0.606476	0.817962	0.771022	0.844783	0.786932	0.843054	0.800354	0.769307	0.786924	0.799372	0.654806	0.719909	0.825298	0.816291	0.923325	0.926113	0.905546	0.927336	0.901255	0.896694	0.917718	0.853802	0.810309	0.817169	0.873538	0.850218	0.814778	0.796475	0.836349	0.820905	0.708116	0.852486
GC-RM-9117-331	0.596502	0.791503	0.802056	0.852955	0.828153	0.697965	0.756353	0.710076	0.802451	0.63074	0.698647	0.777951	0.75569	0.531974	0.587575	0.783558	0.606476	0	0.743015	0.649265	0.778523	0.694047	0.783877	0.923072	0.681635	0.735369	0.754938	0.623092	0.577683	0.807738	0.755318	0.869155	0.860677	0.841426	0.887341	0.84064	0.846738	0.885012	0.794995	0.77446	0.802569	0.813486	0.830352	0.784451	0.751938	0.827192	0.812962	0.683411	0.805004
GC-RM-9117-332	0.681841	0.451153	0.933423	0.700222	0.548881	0.632873	0.696346	0.514605	0.399202	0.694818	0.615133	0.578862	0.570584	0.732456	0.66644	0.349273	0.817962	0.743015	0	0.531296	0.42811	0.49973	0.42156	0.965761	0.586459	0.629412	0.395028	0.659939	0.65655	0.537802	0.559149	0.769454	0.780262	0.776061	0.769646	0.771531	0.781507	0.812048	0.717629	0.701902	0.729423	0.68118	0.728729	0.656174	0.557069	0.728492	0.721807	0.815386	0.601567
GC-RM-9117-362	0.654843	0.558797	0.906575	0.691486	0.566639	0.564443	0.623899	0.482225	0.511947	0.631963	0.492425	0.571484	0.520751	0.662407	0.576173	0.542966	0.771022	0.649265	0.531296	0	0.554172	0.488194	0.577731	0.949641	0.4803	0.701413	0.576138	0.58366	0.58038	0.57017	0.552164	0.733216	0.739517	0.700672	0.757692	0.752567	0.736654	0.748756	0.630499	0.670842	0.701938	0.596016	0.677004	0.637059	0.550813	0.718525	0.645016	0.774899	0.554129
GC-RM-9117-364	0.692478	0.459805	0.951067	0.785801	0.526932	0.685265	0.698891	0.514558	0.387643	0.69283	0.653226	0.566463	0.521547	0.763877	0.691212	0.453091	0.844783	0.778523	0.42811	0.554172	0	0.429912	0.447676	0.977985	0.575524	0.608844	0.491117	0.665625	0.682223	0.527269	0.562379	0.807455	0.802033	0.810895	0.80439	0.781391	0.760878	0.772584	0.725179	0.705227	0.710235	0.684795	0.738183	0.662847	0.531678	0.712469	0.74252	0.813302	0.559259
GC-RM-9117-365	0.641616	0.55419	0.935322	0.752136	0.567612	0.665871	0.624703	0.460956	0.496585	0.638695	0.579112	0.512891	0.484963	0.724773	0.61683	0.50301	0.786932	0.694047	0.49973	0.488194	0.429912	0	0.486383	0.964288	0.537296	0.649332	0.516331	0.599707	0.609752	0.557855	0.541599	0.777151	0.770371	0.74329	0.785555	0.7461	0.76481	0.788815	0.695968	0.674729	0.697377	0.678373	0.696033	0.634185	0.532681	0.742415	0.749122	0.770053	0.579153
GC-RM-9117-366	0.783579	0.402647	0.952278	0.695215	0.43887	0.738937	0.72457	0.488543	0.433032	0.727862	0.604236	0.486483	0.519043	0.796755	0.707606	0.411614	0.843054	0.783877	0.42156	0.577731	0.447676	0.486383	0	0.973019	0.600239	0.637092	0.44276	0.727764	0.722704	0.508154	0.528555	0.722091	0.694718	0.706811	0.674748	0.707792	0.701713	0.707014	0.766582	0.690302	0.690213	0.603417	0.84745	0.724964	0.546779	0.657679	0.699073	0.862802	0.494881
GC-RM-9117-367	0.906657	0.961808	0.901169	0.963422	0.963344	0.952323	0.894276	0.94221	0.963911	0.936771	0.939155	0.970198	0.965016	0.905321	0.944383	0.975096	0.800354	0.923072	0.965761	0.949641	0.977985	0.964288	0.973019	0	0.934066	0.944447	0.957152	0.910781	0.92947	0.971736	0.964649	0.978353	0.975874	0.977733	0.983748	0.981857	0.97599	0.977266	0.945475	0.957739	0.971544	0.979184	0.963465	0.943554	0.947913	0.96988	0.968632	0.925282	0.975573
GC-RM-9117-368	0.647254	0.563542	0.896299	0.729331	0.62081	0.58722	0.651429	0.466079	0.574581	0.60832	0.60388	0.638169	0.590483	0.572704	0.521899	0.597405	0.769307	0.681635	0.586459	0.4803	0.575524	0.537296	0.600239	0.934066	0	0.599451	0.59467	0.588068	0.558535	0.619891	0.555861	0.77811	0.767583	0.710767	0.781423	0.779555	0.768088	0.80137	0.680979	0.641271	0.718399	0.670236	0.776406	0.652859	0.544031	0.713081	0.689108	0.665365	0.580208
GC-RM-9117-369	0.671053	0.610391	0.521956	0.894153	0.659896	0.832819	0.751614	0.638161	0.618717	0.390522	0.752087	0.704367	0.701723	0.718709	0.71648	0.624927	0.786924	0.735369	0.629412	0.701413	0.608844	0.649332	0.637092	0.944447	0.599451	0	0.621013	0.669448	0.526742	0.665879	0.69915	0.912301	0.909891	0.875357	0.919075	0.89621	0.906359	0.923774	0.843965	0.827555	0.85843	0.852287	0.923523	0.864858	0.655918	0.874918	0.845497	0.639088	0.750402
GC-RM-9117-370	0.67322	0.492822	0.920356	0.800044	0.58558	0.728383	0.67487	0.573167	0.428359	0.690614	0.665285	0.599305	0.612995	0.760934	0.706114	0.332573	0.799372	0.754938	0.395028	0.576138	0.491117	0.516331	0.44276	0.957152	0.59467	0.621013	0	0.608887	0.620924	0.576032	0.609115	0.846686	0.861844	0.832903	0.847813	0.824722	0.823418	0.846726	0.762642	0.771145	0.772612	0.759211	0.772366	0.726076	0.586428	0.776899	0.774152	0.818641	0.64787
GC-RM-9117-371	0.557395	0.723933	0.82156	0.872076	0.734621	0.761468	0.549147	0.636488	0.662465	0.573977	0.646279	0.698017	0.685028	0.585258	0.64735	0.658704	0.654806	0.623092	0.659939	0.58366	0.665625	0.599707	0.727764	0.910781	0.588068	0.669448	0.608887	0	0.499639	0.722474	0.696215	0.904165	0.910636	0.892326	0.915711	0.890631	0.891404	0.893853	0.777762	0.755901	0.810756	0.766748	0.746587	0.770221	0.679432	0.839078	0.818997	0.738992	0.724681
GC-RM-9117-372	0.471704	0.710907	0.633924	0.801247	0.764094	0.683605	0.619726	0.644988	0.678849	0.43458	0.601781	0.739241	0.712437	0.645188	0.57734	0.669482	0.719909	0.577683	0.65655	0.58038	0.682223	0.609752	0.722704	0.92947	0.558535	0.526742	0.620924	0.499639	0	0.749465	0.68002	0.868046	0.871193	0.843611	0.869033	0.852218	0.84152	0.891451	0.7212	0.728846	0.802672	0.749535	0.73935	0.733872	0.685266	0.815091	0.791166	0.514396	0.724073
GC-RM-9117-BT5009A-1-TOX-IGR	0.786203	0.499351	0.95527	0.69115	0.427657	0.717411	0.701023	0.482452	0.53	0.719517	0.645963	0.502618	0.533058	0.751906	0.703606	0.560636	0.825298	0.807738	0.537802	0.57017	0.527269	0.557855	0.508154	0.971736	0.619891	0.665879	0.576032	0.722474	0.749465	0	0.520824	0.702107	0.727882	0.68378	0.723584	0.719598	0.726015	0.737968	0.751458	0.658203	0.65126	0.623742	0.838192	0.696736	0.489893	0.704604	0.60585	0.850948	0.536714
GC-RM-9117-BT5009A-10-TOX-IGR	0.749992	0.546477	0.938219	0.649762	0.554671	0.678695	0.685956	0.496853	0.598638	0.676207	0.617559	0.500256	0.464512	0.705841	0.633542	0.585131	0.816291	0.755318	0.559149	0.552164	0.562379	0.541599	0.528555	0.964649	0.555861	0.69915	0.609115	0.696215	0.68002	0.520824	0	0.702725	0.722797	0.693552	0.716755	0.664783	0.666812	0.701323	0.707409	0.686365	0.51705	0.64469	0.824216	0.669389	0.496789	0.651684	0.644345	0.802068	0.490288
GC-RM-9117-BT5009A-101-TOX-IIIGR	0.900929	0.714002	0.968679	0.554262	0.68438	0.728583	0.896614	0.646236	0.835487	0.892924	0.691749	0.66983	0.696738	0.826994	0.791414	0.838953	0.923325	0.869155	0.769454	0.733216	0.807455	0.777151	0.722091	0.978353	0.77811	0.912301	0.846686	0.904165	0.868046	0.702107	0.702725	0	0.407091	0.370821	0.459482	0.549412	0.566374	0.626645	0.746537	0.628159	0.693856	0.541555	0.81916	0.567395	0.706782	0.692853	0.57433	0.879397	0.68454
GC-RM-9117-BT5009A-102-TOX-IIIGR	0.897992	0.717202	0.968171	0.611794	0.699197	0.730532	0.89034	0.650769	0.828292	0.881763	0.710152	0.696514	0.694383	0.817407	0.793492	0.832884	0.926113	0.860677	0.780262	0.739517	0.802033	0.770371	0.694718	0.975874	0.767583	0.909891	0.861844	0.910636	0.871193	0.727882	0.722797	0.407091	0	0.429027	0.460214	0.609534	0.612246	0.629972	0.746803	0.610796	0.719104	0.566103	0.803462	0.563005	0.747848	0.702743	0.686441	0.874093	0.706654
GC-RM-9117-BT5009A-103-TOX-IIIGR	0.89292	0.716184	0.957934	0.573294	0.688853	0.676483	0.895146	0.618819	0.823388	0.846395	0.667026	0.681582	0.686406	0.751333	0.709869	0.824788	0.905546	0.841426	0.776061	0.700672	0.810895	0.74329	0.706811	0.977733	0.710767	0.875357	0.832903	0.892326	0.843611	0.68378	0.693552	0.370821	0.429027	0	0.523096	0.597825	0.613531	0.698642	0.692362	0.594795	0.721391	0.58546	0.81941	0.601788	0.705541	0.717302	0.598133	0.806994	0.714991
GC-RM-9117-BT5009A-104-TOX-IIIGR	0.915419	0.713463	0.963127	0.567762	0.701398	0.730397	0.889469	0.677977	0.820375	0.907645	0.74333	0.670909	0.710798	0.851784	0.797682	0.814196	0.927336	0.887341	0.769646	0.757692	0.80439	0.785555	0.674748	0.983748	0.781423	0.919075	0.847813	0.915711	0.869033	0.723584	0.716755	0.459482	0.460214	0.523096	0	0.5512	0.500706	0.603536	0.738298	0.654973	0.725113	0.554404	0.82054	0.556223	0.748083	0.633738	0.67847	0.886439	0.639886
GC-RM-9117-BT5009A-105-TOX-IIIGR	0.886521	0.729133	0.964031	0.649164	0.726971	0.707867	0.888593	0.677732	0.814757	0.877137	0.731034	0.644608	0.680157	0.829924	0.770841	0.810734	0.901255	0.84064	0.771531	0.752567	0.781391	0.7461	0.707792	0.981857	0.779555	0.89621	0.824722	0.890631	0.852218	0.719598	0.664783	0.549412	0.609534	0.597825	0.5512	0	0.481721	0.640264	0.698543	0.706814	0.655844	0.645158	0.830065	0.613867	0.782909	0.702332	0.716981	0.809886	0.639817
GC-RM-9117-BT5009A-106-TOX-IIIGR	0.873848	0.723217	0.954065	0.629158	0.716933	0.675062	0.872491	0.670744	0.803393	0.883291	0.712494	0.642311	0.655612	0.836208	0.767539	0.787709	0.896694	0.846738	0.781507	0.736654	0.760878	0.76481	0.701713	0.97599	0.768088	0.906359	0.823418	0.891404	0.84152	0.726015	0.666812	0.566374	0.612246	0.613531	0.500706	0.481721	0	0.654155	0.669741	0.710214	0.672335	0.645203	0.819195	0.577251	0.76084	0.634838	0.671303	0.823974	0.609869
GC-RM-9117-BT5009A-107-TOX-IIIGR	0.902628	0.739829	0.970998	0.690298	0.617347	0.809451	0.890027	0.731609	0.790117	0.909694	0.781387	0.688594	0.676034	0.861671	0.849504	0.830242	0.917718	0.885012	0.812048	0.748756	0.772584	0.788815	0.707014	0.977266	0.80137	0.923774	0.846726	0.893853	0.891451	0.737968	0.701323	0.626645	0.629972	0.698642	0.603536	0.640264	0.654155	0	0.774563	0.600903	0.687849	0.541121	0.839526	0.627617	0.74172	0.631272	0.732172	0.905433	0.594902
GC-RM-9117-BT5009A-108-TOX-IIIGR	0.774517	0.76753	0.926325	0.714431	0.767051	0.493891	0.839677	0.648423	0.680937	0.795623	0.591922	0.73432	0.690021	0.744172	0.681669	0.704255	0.853802	0.794995	0.717629	0.630499	0.725179	0.695968	0.766582	0.945475	0.680979	0.843965	0.762642	0.777762	0.7212	0.751458	0.707409	0.746537	0.746803	0.692362	0.738298	0.698543	0.669741	0.774563	0	0.62893	0.773917	0.668061	0.591256	0.602911	0.750618	0.749407	0.726936	0.73041	0.703583
GC-RM-9117-BT5009A-109-TOX-IIIGR	0.794168	0.676441	0.942036	0.653792	0.603316	0.660051	0.778791	0.634522	0.719266	0.790836	0.667788	0.699529	0.664604	0.705239	0.678614	0.755599	0.810309	0.77446	0.701902	0.670842	0.705227	0.674729	0.690302	0.957739	0.641271	0.827555	0.771145	0.755901	0.728846	0.658203	0.686365	0.628159	0.610796	0.594795	0.654973	0.706814	0.710214	0.600903	0.62893	0	0.682846	0.557474	0.754383	0.5739	0.620695	0.647234	0.663375	0.779417	0.624826
GC-RM-9117-BT5009A-11-TOX-IGR	0.826568	0.698833	0.947327	0.680801	0.691945	0.748926	0.799942	0.682556	0.743356	0.831734	0.711521	0.660156	0.619667	0.790003	0.742521	0.751296	0.817169	0.802569	0.729423	0.701938	0.710235	0.697377	0.690213	0.971544	0.718399	0.85843	0.772612	0.810756	0.802672	0.65126	0.51705	0.693856	0.719104	0.721391	0.725113	0.655844	0.672335	0.687849	0.773917	0.682846	0	0.704738	0.850298	0.678301	0.621822	0.646181	0.666938	0.837975	0.629486
GC-RM-9117-BT5009A-110-TOX-IIIGR	0.791003	0.645686	0.968629	0.639253	0.52891	0.662176	0.760364	0.575365	0.64215	0.809874	0.565302	0.591031	0.578289	0.809726	0.7279	0.684983	0.873538	0.813486	0.68118	0.596016	0.684795	0.678373	0.603417	0.979184	0.670236	0.852287	0.759211	0.766748	0.749535	0.623742	0.64469	0.541555	0.566103	0.58546	0.554404	0.645158	0.645203	0.541121	0.668061	0.557474	0.704738	0	0.696569	0.518431	0.660083	0.633984	0.635832	0.862936	0.515266
GC-RM-9117-BT5009A-111-TOX-IIIGR	0.716904	0.853424	0.953524	0.804662	0.860844	0.596582	0.813264	0.779036	0.663765	0.855554	0.700189	0.85312	0.785256	0.829555	0.747633	0.732991	0.850218	0.830352	0.728729	0.677004	0.738183	0.696033	0.84745	0.963465	0.776406	0.923523	0.772366	0.746587	0.73935	0.838192	0.824216	0.81916	0.803462	0.81941	0.82054	0.830065	0.819195	0.839526	0.591256	0.754383	0.850298	0.696569	0	0.613431	0.8388	0.816337	0.836882	0.82593	0.825591
GC-RM-9117-BT5009A-112-TOX-IIIGR	0.726748	0.685587	0.910076	0.579634	0.679809	0.549788	0.825545	0.605464	0.669108	0.816913	0.659925	0.678017	0.637847	0.77255	0.700052	0.713676	0.814778	0.784451	0.656174	0.637059	0.662847	0.634185	0.724964	0.943554	0.652859	0.864858	0.726076	0.770221	0.733872	0.696736	0.669389	0.567395	0.563005	0.601788	0.556223	0.613867	0.577251	0.627617	0.602911	0.5739	0.678301	0.518431	0.613431	0	0.672736	0.663175	0.678935	0.728997	0.641177
GC-RM-9117-BT5009A-12-TOX-IGR	0.73689	0.531579	0.914805	0.667359	0.492862	0.712472	0.683371	0.481106	0.578868	0.671988	0.648883	0.562543	0.523907	0.724319	0.660614	0.595547	0.796475	0.751938	0.557069	0.550813	0.531678	0.532681	0.546779	0.947913	0.544031	0.655918	0.586428	0.679432	0.685266	0.489893	0.496789	0.706782	0.747848	0.705541	0.748083	0.782909	0.76084	0.74172	0.750618	0.620695	0.621822	0.660083	0.8388	0.672736	0	0.695551	0.647817	0.82599	0.556631
GC-RM-9117-BT5009A-121-TOX-IVGR	0.840207	0.672145	0.946552	0.613111	0.650437	0.734893	0.812272	0.69414	0.737699	0.861447	0.712225	0.666018	0.612693	0.809294	0.757889	0.772853	0.836349	0.827192	0.728492	0.718525	0.712469	0.742415	0.657679	0.96988	0.713081	0.874918	0.776899	0.839078	0.815091	0.704604	0.651684	0.692853	0.702743	0.717302	0.633738	0.702332	0.634838	0.631272	0.749407	0.647234	0.646181	0.633984	0.816337	0.663175	0.695551	0	0.62021	0.857739	0.527076
GC-RM-9117-BT5009A-122-TOX-IVGR-a	0.811322	0.679678	0.949141	0.58179	0.605191	0.710724	0.769255	0.639381	0.705189	0.822046	0.63629	0.644726	0.669064	0.760847	0.708967	0.761952	0.820905	0.812962	0.721807	0.645016	0.74252	0.749122	0.699073	0.968632	0.689108	0.845497	0.774152	0.818997	0.791166	0.60585	0.644345	0.57433	0.686441	0.598133	0.67847	0.716981	0.671303	0.732172	0.726936	0.663375	0.666938	0.635832	0.836882	0.678935	0.647817	0.62021	0	0.883267	0.567495
GC-RM-9117-BT5009A-122-TOX-IVGR-b	0.630789	0.853465	0.613953	0.854528	0.90155	0.688646	0.839486	0.738665	0.821715	0.555602	0.794368	0.879588	0.818603	0.663628	0.641971	0.827724	0.708116	0.683411	0.815386	0.774899	0.813302	0.770053	0.862802	0.925282	0.665365	0.639088	0.818641	0.738992	0.514396	0.850948	0.802068	0.879397	0.874093	0.806994	0.886439	0.809886	0.823974	0.905433	0.73041	0.779417	0.837975	0.862936	0.82593	0.728997	0.82599	0.857739	0.883267	0	0.846336
GC-RM-9117-BT5009A-123-TOX-IVGR	0.786575	0.511387	0.964915	0.644351	0.445055	0.690547	0.704616	0.52466	0.572691	0.723262	0.607392	0.518784	0.497726	0.801024	0.696312	0.603575	0.852486	0.805004	0.601567	0.554129	0.559259	0.579153	0.494881	0.975573	0.580208	0.750402	0.64787	0.724681	0.724073	0.536714	0.490288	0.68454	0.706654	0.714991	0.639886	0.639817	0.609869	0.594902	0.703583	0.624826	0.629486	0.515266	0.825591	0.641177	0.556631	0.527076	0.567495	0.846336	0
GC-RM-9117-BT5009A-124-TOX-IVGR	0.876833	0.690465	0.958398	0.646363	0.706068	0.65042	0.874128	0.648961	0.760211	0.847615	0.71133	0.663209	0.678627	0.740932	0.719969	0.764122	0.909981	0.848588	0.775468	0.708835	0.745296	0.749543	0.684868	0.9785	0.665526	0.877527	0.789199	0.874067	0.818491	0.717177	0.603558	0.671044	0.688513	0.642009	0.636529	0.602561	0.596053	0.687281	0.65179	0.699122	0.667561	0.677613	0.844867	0.660271	0.724573	0.681415	0.674486	0.764504	0.589806
GC-RM-9117-BT5009A-125-TOX-IVGR	0.853234	0.68904	0.941323	0.635811	0.69049	0.692161	0.859585	0.609783	0.744574	0.814456	0.643702	0.655849	0.657855	0.751577	0.703462	0.791904	0.880364	0.832141	0.786974	0.657167	0.761569	0.714988	0.680764	0.967482	0.632541	0.848606	0.780867	0.855544	0.794467	0.736389	0.644759	0.644095	0.662635	0.592428	0.702512	0.64061	0.636192	0.715953	0.66497	0.687718	0.673892	0.64892	0.852478	0.656753	0.720701	0.699239	0.653489	0.740111	0.632992
GC-RM-9117-BT5009A-126-TOX-IVGR	0.724876	0.750216	0.817742	0.764969	0.781798	0.711421	0.845622	0.662335	0.75767	0.695266	0.648161	0.730061	0.736186	0.716879	0.698618	0.806192	0.844674	0.755894	0.79701	0.665543	0.799449	0.747071	0.758162	0.943827	0.590292	0.683572	0.757052	0.777989	0.624205	0.78444	0.717268	0.786682	0.787018	0.709893	0.799834	0.74777	0.748724	0.814887	0.647946	0.734164	0.7748	0.77201	0.841291	0.745941	0.764712	0.782499	0.68616	0.62705	0.728688
GC-RM-9117-BT5009A-127-TOX-IVGR	0.829444	0.740744	0.927137	0.679523	0.76948	0.644709	0.854603	0.648724	0.786374	0.770453	0.646909	0.707481	0.682452	0.676674	0.654447	0.778671	0.842221	0.744458	0.753207	0.658784	0.770153	0.685568	0.711671	0.96394	0.673438	0.844394	0.786798	0.815927	0.738299	0.737275	0.661909	0.683975	0.695479	0.591931	0.730797	0.638523	0.660699	0.766751	0.631624	0.698777	0.723484	0.716075	0.785398	0.685812	0.771591	0.734382	0.729901	0.694802	0.703464
GC-RM-9117-BT5009A-128-TOX-IVGR	0.516538	0.677751	0.79937	0.755101	0.727927	0.555084	0.675238	0.607514	0.635623	0.615225	0.586704	0.715492	0.681742	0.608784	0.524801	0.651947	0.729337	0.545765	0.64259	0.528077	0.676753	0.618653	0.709753	0.937575	0.503514	0.6815	0.651865	0.602567	0.523719	0.707386	0.663764	0.811108	0.810637	0.772967	0.8167	0.802953	0.793967	0.844169	0.672098	0.697379	0.764129	0.714579	0.733029	0.667776	0.664158	0.771878	0.718449	0.64373	0.678767
GC-RM-9117-BT5009A-129-TOX-IVGR	0.455066	0.573481	0.824583	0.780693	0.624614	0.584233	0.584542	0.489688	0.531659	0.537596	0.606906	0.605011	0.577171	0.614529	0.53195	0.560233	0.656133	0.587784	0.538657	0.514008	0.52685	0.457946	0.602484	0.931559	0.496958	0.61065	0.530848	0.488554	0.494906	0.614817	0.586484	0.835817	0.821861	0.821002	0.831687	0.814964	0.795312	0.834634	0.725381	0.693069	0.773361	0.714736	0.671055	0.619616	0.567746	0.763404	0.76128	0.664483	0.604617
GC-RM-9117-BT5009A-130-TOX-IVGR	0.757489	0.449855	0.937829	0.701885	0.44801	0.700173	0.684292	0.459623	0.501308	0.676959	0.604977	0.521169	0.489299	0.714113	0.646903	0.545245	0.820182	0.77088	0.551419	0.507439	0.503522	0.529732	0.470957	0.957857	0.511369	0.647443	0.55617	0.692765	0.697721	0.495724	0.491851	0.727206	0.735668	0.701644	0.748524	0.727062	0.723063	0.679166	0.723543	0.630647	0.647098	0.607884	0.824594	0.676705	0.488418	0.653727	0.651442	0.803681	0.46341
GC-RM-9117-BT5009A-131-TOX-IVGR	0.716631	0.429919	0.916578	0.708237	0.490333	0.624961	0.657939	0.432992	0.453174	0.62785	0.615086	0.534352	0.560803	0.621586	0.579365	0.483941	0.795929	0.750499	0.499494	0.506391	0.470178	0.523388	0.496605	0.945251	0.460865	0.569629	0.516813	0.646939	0.656763	0.51012	0.540523	0.752517	0.734868	0.706758	0.750503	0.736369	0.725396	0.791962	0.663399	0.667074	0.732586	0.671458	0.799764	0.658913	0.520148	0.73942	0.682441	0.698057	0.546899
GC-RM-9117-BT5009A-141-TOX-IVGR	0.872015	0.7034	0.940527	0.563365	0.649349	0.741717	0.884342	0.639086	0.808055	0.871875	0.697026	0.672621	0.687367	0.810941	0.798268	0.825045	0.896068	0.854145	0.766902	0.724039	0.794522	0.792155	0.718189	0.959106	0.751392	0.903778	0.837088	0.871691	0.852458	0.682406	0.705051	0.46536	0.520498	0.52385	0.497133	0.607647	0.557922	0.609928	0.731506	0.613653	0.6832	0.572258	0.809763	0.558686	0.692264	0.645061	0.62343	0.8736	0.675503
GC-RM-9117-BT5009A-142-TOX-IVGR	0.848238	0.541494	0.977739	0.658693	0.486027	0.817786	0.741449	0.5727	0.647573	0.777907	0.720347	0.56425	0.544972	0.828103	0.773802	0.680451	0.88753	0.859668	0.631547	0.652062	0.632105	0.648362	0.565564	0.984966	0.652228	0.765276	0.715215	0.764319	0.793024	0.540003	0.582515	0.634714	0.660318	0.690217	0.577569	0.734728	0.70935	0.608506	0.827153	0.610683	0.696397	0.548283	0.873085	0.658599	0.535215	0.588216	0.67097	0.927289	0.4851
GC-RM-9117-BT5009A-143-TOX-IVGR	0.795084	0.529469	0.954687	0.646027	0.536481	0.75307	0.711677	0.506647	0.636655	0.721542	0.630284	0.554046	0.523916	0.772405	0.70882	0.647373	0.843688	0.789911	0.578919	0.573126	0.584152	0.58913	0.55689	0.977716	0.601173	0.736773	0.680857	0.736308	0.73503	0.531347	0.506661	0.580948	0.591474	0.621033	0.558442	0.682483	0.672483	0.627752	0.771068	0.615788	0.670407	0.537376	0.837319	0.607764	0.520222	0.653325	0.642299	0.871706	0.514849
GC-RM-9117-BT5009A-144-TOX-IVGR	0.713195	0.753603	0.925352	0.715334	0.772622	0.491852	0.814225	0.625753	0.652285	0.781624	0.657995	0.784755	0.690929	0.647725	0.584082	0.681472	0.848376	0.764292	0.679562	0.628618	0.665939	0.655535	0.767805	0.966988	0.58339	0.841837	0.748915	0.76579	0.707045	0.758926	0.703567	0.729289	0.704433	0.638378	0.723939	0.735296	0.719398	0.752085	0.521886	0.594529	0.752287	0.681982	0.544562	0.582305	0.71772	0.750754	0.738008	0.658313	0.724489
GC-RM-9117-BT5009A-145-TOX-IVGR	0.864401	0.774988	0.949892	0.748513	0.772018	0.688661	0.888657	0.689111	0.776776	0.837292	0.703724	0.739294	0.703896	0.748561	0.736041	0.78109	0.897034	0.816879	0.769235	0.721772	0.767482	0.768068	0.756226	0.97838	0.732365	0.881202	0.822327	0.869325	0.834401	0.744573	0.672704	0.712549	0.706364	0.650533	0.737296	0.662992	0.664725	0.745545	0.658021	0.719752	0.747645	0.710163	0.778204	0.697521	0.788986	0.756238	0.745773	0.761509	0.715051
GC-RM-9117-BT5009A-146-TOX-IVGR	0.752173	0.771735	0.907786	0.733421	0.788299	0.606513	0.851742	0.661596	0.770766	0.747831	0.643034	0.760055	0.735441	0.612883	0.609513	0.795223	0.817404	0.630491	0.75342	0.630963	0.77127	0.708315	0.760006	0.940644	0.634714	0.831423	0.778103	0.777917	0.720738	0.761276	0.692339	0.728799	0.723337	0.631403	0.781809	0.722443	0.731248	0.789977	0.627586	0.703381	0.760214	0.744726	0.755772	0.699141	0.746831	0.756898	0.73928	0.706358	0.750907
GC-RM-9117-BT5009A-147-TOX-IVGR	0.78662	0.606512	0.957564	0.544948	0.610441	0.666981	0.746284	0.579802	0.700849	0.78492	0.635572	0.622268	0.61166	0.740475	0.650396	0.703665	0.824663	0.770181	0.64084	0.651948	0.692992	0.66566	0.628582	0.971893	0.65554	0.819041	0.764972	0.79094	0.749875	0.628736	0.62284	0.527732	0.539502	0.570296	0.517757	0.627277	0.630253	0.632568	0.702709	0.546459	0.665156	0.492324	0.764142	0.542993	0.624222	0.580512	0.606235	0.831416	0.557479
GC-RM-9117-BT5009A-148-TOX-IVGR	0.816358	0.817355	0.977109	0.767151	0.790112	0.586376	0.870355	0.692748	0.71662	0.900979	0.631117	0.727596	0.723045	0.885435	0.807599	0.728294	0.914117	0.875966	0.756313	0.686228	0.781622	0.732511	0.780605	0.985379	0.793623	0.935529	0.811721	0.822922	0.808613	0.81776	0.796909	0.682808	0.680245	0.684933	0.647983	0.662914	0.664451	0.734995	0.525422	0.742069	0.805994	0.612728	0.554726	0.613213	0.839453	0.763887	0.774476	0.845742	0.725586
GC-RM-9117-BT5009A-149-TOX-IVGR	0.857961	0.715285	0.942892	0.564289	0.708529	0.633748	0.8894	0.630633	0.816256	0.83164	0.649318	0.691009	0.722174	0.734451	0.687108	0.814537	0.875652	0.789213	0.695195	0.673299	0.800111	0.754426	0.743857	0.976501	0.733112	0.870916	0.821202	0.86853	0.797844	0.68463	0.67435	0.527137	0.588113	0.500733	0.59474	0.592472	0.613846	0.692662	0.634302	0.621364	0.726508	0.645021	0.791948	0.615618	0.709726	0.684555	0.605603	0.802608	0.686646
GC-RM-9117-BT5009A-150-TOX-IVGR	0.775437	0.552232	0.967117	0.670987	0.576137	0.619209	0.691139	0.546141	0.543352	0.741349	0.580442	0.568047	0.50218	0.802056	0.695876	0.577813	0.852955	0.819989	0.601439	0.543098	0.572725	0.597125	0.570571	0.979497	0.583733	0.771828	0.662237	0.700067	0.716766	0.569887	0.557342	0.73469	0.744645	0.740893	0.675171	0.705376	0.672908	0.66781	0.617366	0.652124	0.657909	0.531923	0.692518	0.626269	0.600881	0.611818	0.662812	0.837145	0.467888
GC-RM-9117-BT5009A-151-TOX-IVGR	0.805871	0.380236	0.951734	0.658569	0.454598	0.73113	0.751368	0.468898	0.489761	0.71396	0.674373	0.527317	0.545899	0.736959	0.700247	0.510494	0.866852	0.811688	0.481798	0.60884	0.473704	0.572408	0.42628	0.958791	0.585065	0.632159	0.557396	0.764799	0.754762	0.467868	0.558311	0.658335	0.656373	0.656875	0.624224	0.686415	0.699162	0.659106	0.749199	0.638904	0.696301	0.579767	0.860839	0.640518	0.521596	0.67327	0.678363	0.827622	0.507614
GC-RM-9117-BT5009A-152-TOX-IVGR	0.826457	0.902321	0.877326	0.896847	0.906992	0.833803	0.817842	0.866806	0.891159	0.877882	0.841838	0.922806	0.885913	0.820466	0.843021	0.890798	0.68832	0.816893	0.891101	0.858928	0.896272	0.87431	0.911138	0.649081	0.846666	0.904353	0.899261	0.841498	0.852501	0.917282	0.885411	0.8987	0.890048	0.895466	0.912018	0.901339	0.857025	0.901966	0.846366	0.850354	0.871418	0.91414	0.852493	0.830843	0.862608	0.880446	0.904473	0.833345	0.888813
GC-RM-9117-BT5009A-161-TOX-VGR	0.675581	0.546438	0.917096	0.604272	0.571895	0.665694	0.660306	0.488468	0.602828	0.642548	0.544774	0.532031	0.540195	0.658006	0.584858	0.590849	0.785179	0.698507	0.539071	0.467788	0.600912	0.537474	0.542788	0.967809	0.557096	0.722396	0.628214	0.664737	0.648279	0.551481	0.474174	0.675415	0.675004	0.648842	0.671167	0.673747	0.667141	0.69913	0.706483	0.658593	0.614249	0.605353	0.76288	0.634138	0.562486	0.664093	0.625416	0.824253	0.524465
GC-RM-9117-BT5009A-162-TOX-VGR	0.623633	0.744137	0.895819	0.846445	0.776826	0.673726	0.618597	0.637625	0.735063	0.615782	0.65464	0.734894	0.6807	0.500426	0.489145	0.693358	0.686318	0.545013	0.703258	0.631682	0.685465	0.63658	0.738317	0.946344	0.576852	0.710155	0.719371	0.602506	0.611018	0.737671	0.647517	0.88677	0.877681	0.808332	0.899504	0.854146	0.856192	0.885518	0.766784	0.762723	0.797357	0.796107	0.84322	0.802138	0.690187	0.831518	0.794702	0.716193	0.739807
GC-RM-9117-BT5009A-163-TOX-VGR	0.805248	0.409255	0.954402	0.707331	0.452221	0.737799	0.742462	0.527828	0.396226	0.747035	0.61136	0.54309	0.520446	0.800476	0.743523	0.436395	0.8494	0.815787	0.463871	0.563846	0.472145	0.569298	0.35782	0.967282	0.605957	0.654659	0.512181	0.729877	0.755731	0.52862	0.586711	0.727022	0.714898	0.746527	0.72435	0.77274	0.766338	0.683854	0.740563	0.667621	0.710799	0.561148	0.787594	0.704579	0.545079	0.676867	0.717539	0.882136	0.531674
GC-RM-9117-BT5009A-164-TOX-VGR	0.672943	0.788658	0.912995	0.785983	0.836239	0.536805	0.813593	0.68554	0.701372	0.744393	0.692574	0.810837	0.751127	0.570515	0.554281	0.737344	0.812269	0.667898	0.685904	0.629055	0.705559	0.614462	0.806562	0.947203	0.591996	0.81588	0.715894	0.702994	0.6354	0.809416	0.718622	0.810042	0.80358	0.729744	0.833191	0.782191	0.806937	0.832716	0.644185	0.700059	0.800968	0.784317	0.646808	0.634079	0.76495	0.810259	0.801468	0.643137	0.791804
GC-RM-9117-BT5009A-165-TOX-VGR	0.784504	0.677753	0.907722	0.706037	0.750623	0.620348	0.756466	0.649452	0.730689	0.722684	0.692036	0.736867	0.712051	0.576448	0.505828	0.700464	0.739882	0.689924	0.703567	0.62774	0.739743	0.701557	0.723253	0.958762	0.578168	0.770099	0.728939	0.692995	0.67514	0.736502	0.642966	0.798561	0.804294	0.728213	0.763238	0.744211	0.736374	0.779194	0.674959	0.667538	0.710872	0.769167	0.800181	0.703829	0.707018	0.723141	0.734828	0.696128	0.677451
GC-RM-9117-BT5009A-166-TOX-VGR	0.745897	0.625744	0.914348	0.709162	0.694852	0.651599	0.732081	0.596658	0.667993	0.708764	0.637421	0.700656	0.653263	0.566179	0.509828	0.698731	0.717193	0.634635	0.665952	0.576123	0.670699	0.649321	0.677011	0.949871	0.514054	0.75641	0.697582	0.703416	0.672235	0.694597	0.599978	0.762405	0.770867	0.697169	0.769472	0.77014	0.766841	0.766012	0.713285	0.648518	0.688739	0.714092	0.822992	0.687678	0.627528	0.690113	0.686458	0.677682	0.643001
GC-RM-9117-BT5009A-167-TOX-VGR	0.658059	0.712143	0.895353	0.788738	0.761676	0.70226	0.652198	0.63014	0.726326	0.633435	0.633373	0.723458	0.679606	0.526695	0.514144	0.714675	0.728254	0.630233	0.714762	0.615615	0.703299	0.625207	0.710021	0.938158	0.554696	0.72277	0.707649	0.614623	0.606021	0.731051	0.663033	0.846996	0.842838	0.765921	0.866195	0.806419	0.824534	0.873109	0.711119	0.725843	0.780716	0.778875	0.847766	0.801116	0.689322	0.805138	0.745735	0.705257	0.733549
GC-RM-9117-BT5009A-168-TOX-VGR	0.800853	0.392887	0.957161	0.744295	0.459507	0.759253	0.714393	0.511797	0.412556	0.700271	0.674883	0.544614	0.538983	0.739289	0.665776	0.419763	0.846166	0.791129	0.458782	0.608761	0.424464	0.529415	0.354625	0.972823	0.542615	0.603787	0.478259	0.699533	0.723918	0.516491	0.563543	0.792808	0.783678	0.759598	0.780676	0.746838	0.75626	0.720378	0.753561	0.651944	0.704909	0.657921	0.858876	0.739486	0.528287	0.693817	0.737168	0.796949	0.504326
GC-RM-9117-BT5009A-169-TOX-VGR	0.56917	0.659622	0.596369	0.825248	0.717534	0.747661	0.649283	0.601761	0.671853	0.396449	0.673861	0.704836	0.658515	0.700556	0.634921	0.65155	0.751572	0.693541	0.652523	0.601337	0.65711	0.614508	0.680156	0.931978	0.501754	0.390214	0.640011	0.556946	0.359659	0.709449	0.634553	0.873003	0.868039	0.842179	0.863769	0.860517	0.843255	0.885109	0.767795	0.731006	0.811508	0.783254	0.843825	0.771977	0.634764	0.807166	0.794351	0.552943	0.669742
GC-RM-9117-BT5009A-170-TOX-VGR	0.644983	0.529633	0.819045	0.704241	0.598509	0.67627	0.660362	0.475142	0.588792	0.536118	0.623637	0.619127	0.588933	0.556723	0.529324	0.603257	0.738735	0.639326	0.550172	0.536918	0.578942	0.531682	0.58691	0.934928	0.453292	0.568252	0.595108	0.563861	0.524604	0.585743	0.532708	0.795879	0.799393	0.73905	0.784122	0.81086	0.793766	0.828733	0.722557	0.674578	0.742876	0.718165	0.827907	0.718568	0.510905	0.728924	0.707943	0.628878	0.598127
GC-RM-9117-BT5009A-171-TOX-VGR	0.733649	0.478056	0.938934	0.672746	0.526065	0.632959	0.686838	0.463404	0.494133	0.662977	0.620724	0.535593	0.495482	0.691245	0.589285	0.536766	0.810173	0.756664	0.523033	0.526734	0.472889	0.500452	0.50984	0.971521	0.490639	0.653487	0.567044	0.667666	0.658363	0.499213	0.472197	0.739617	0.746047	0.700034	0.709486	0.708032	0.689607	0.718497	0.663751	0.638208	0.660507	0.624587	0.774607	0.639428	0.493752	0.602582	0.650291	0.738439	0.453718
GC-RM-9117-BT5009A-172-TOX-VGR	0.509363	0.802377	0.780511	0.835513	0.838459	0.591872	0.77003	0.668548	0.700761	0.601194	0.644419	0.825903	0.731775	0.542242	0.572327	0.722188	0.715789	0.570146	0.675941	0.633259	0.680764	0.577357	0.81205	0.932978	0.590501	0.716051	0.718766	0.585918	0.4876	0.815999	0.749978	0.861941	0.851362	0.803862	0.880179	0.85962	0.853904	0.874642	0.665526	0.693614	0.803418	0.752535	0.627237	0.657064	0.748198	0.826909	0.819684	0.530539	0.807266
GC-RM-9117-BT5009A-181-TOX-VGR	0.909719	0.675658	0.969665	0.600262	0.606593	0.734401	0.910933	0.655026	0.810856	0.886896	0.720235	0.635665	0.697255	0.853098	0.810377	0.825255	0.932568	0.873257	0.764161	0.744932	0.810329	0.794589	0.663242	0.980358	0.772658	0.909508	0.840396	0.922629	0.869318	0.72212	0.706371	0.554563	0.547737	0.603714	0.526012	0.604841	0.589121	0.457945	0.70769	0.638644	0.731328	0.511358	0.83745	0.61726	0.76347	0.596945	0.696152	0.879083	0.580685
GC-RM-9117-BT5009A-182-TOX-VGR	0.790483	0.680368	0.941233	0.681762	0.671307	0.712495	0.802874	0.541135	0.779783	0.756553	0.587179	0.591921	0.626554	0.67131	0.666768	0.754712	0.827595	0.752761	0.72171	0.656167	0.732895	0.667466	0.66702	0.971609	0.687365	0.833266	0.783225	0.806868	0.784849	0.643632	0.635509	0.594204	0.604809	0.581419	0.625112	0.585447	0.58301	0.67441	0.667809	0.678004	0.67678	0.592656	0.795439	0.651289	0.719909	0.707517	0.610467	0.813722	0.638943
GC-RM-9117-BT5009A-183-TOX-VGR	0.797142	0.702106	0.908333	0.573914	0.670242	0.613847	0.826644	0.58955	0.769151	0.802624	0.64728	0.679454	0.657886	0.75906	0.684323	0.772821	0.837395	0.800644	0.7213	0.669589	0.742154	0.717843	0.728292	0.940685	0.678857	0.848758	0.786608	0.824786	0.771557	0.704725	0.670941	0.512638	0.536629	0.526076	0.502061	0.569356	0.570068	0.602535	0.613488	0.546837	0.707075	0.54987	0.74813	0.484591	0.65986	0.67432	0.661788	0.768678	0.652506
GC-RM-9117-BT5009A-184-TOX-VGR	0.840733	0.727902	0.917518	0.648048	0.705439	0.71677	0.870157	0.663916	0.768316	0.850298	0.701286	0.669947	0.696063	0.832407	0.80674	0.798377	0.867731	0.841876	0.77807	0.739424	0.800334	0.780635	0.69674	0.95646	0.747931	0.858925	0.79885	0.825478	0.802418	0.741993	0.684343	0.639539	0.633592	0.666945	0.556472	0.647378	0.616606	0.615724	0.675275	0.683506	0.724405	0.621516	0.83178	0.607993	0.756007	0.621798	0.733102	0.827843	0.651212
GC-RM-9117-BT5009A-185-TOX-VGR	0.865825	0.7034	0.92693	0.669742	0.768695	0.654956	0.881023	0.705482	0.78399	0.827787	0.769866	0.748712	0.741957	0.739916	0.689326	0.809012	0.872325	0.831811	0.770975	0.757486	0.782149	0.787638	0.751055	0.961285	0.656057	0.837485	0.799588	0.857778	0.811547	0.732113	0.680123	0.756924	0.744182	0.660813	0.70902	0.689377	0.671558	0.765466	0.65151	0.644078	0.709432	0.768359	0.856669	0.676545	0.747827	0.681198	0.737528	0.736947	0.672413
GC-RM-9117-BT5009A-186-TOX-VGR	0.780683	0.542945	0.933233	0.655675	0.580285	0.717431	0.697196	0.541737	0.647301	0.715371	0.646192	0.587972	0.572051	0.741802	0.65855	0.674008	0.818714	0.782522	0.628357	0.607023	0.605348	0.636906	0.60534	0.944427	0.542144	0.718855	0.673947	0.697734	0.681247	0.579678	0.52997	0.670642	0.671861	0.691371	0.628263	0.613497	0.646352	0.639344	0.699517	0.619565	0.634452	0.593758	0.823837	0.600441	0.552387	0.636185	0.673416	0.792761	0.517692
GC-RM-9117-BT5009A-187-TOX-VGR	0.899874	0.7748	0.959739	0.751111	0.800078	0.778328	0.902008	0.74144	0.811653	0.86967	0.792215	0.759211	0.73417	0.831492	0.783307	0.850598	0.915526	0.854309	0.83044	0.808428	0.790022	0.786086	0.788729	0.981784	0.783324	0.885683	0.864266	0.895847	0.859224	0.796191	0.719654	0.690545	0.690346	0.68004	0.708607	0.69233	0.678085	0.722471	0.743189	0.70442	0.751454	0.741162	0.88634	0.692867	0.806602	0.752551	0.772879	0.842973	0.731617
GC-RM-9117-BT5009A-188-TOX-VGR	0.829564	0.711115	0.942246	0.718604	0.80367	0.59006	0.829982	0.680361	0.713435	0.800609	0.676521	0.794002	0.691377	0.733575	0.651349	0.722678	0.854485	0.785755	0.709021	0.692297	0.70862	0.691574	0.757392	0.970149	0.663925	0.848629	0.804505	0.83069	0.766805	0.795561	0.687838	0.723996	0.717237	0.66476	0.734187	0.724443	0.700144	0.770325	0.543628	0.647363	0.729947	0.68523	0.590349	0.676633	0.737693	0.724356	0.793585	0.741528	0.690255
GC-RM-9117-BT5009A-189-TOX-VGR	0.820846	0.73998	0.925616	0.745581	0.771693	0.661834	0.852398	0.678124	0.711483	0.815249	0.692556	0.757147	0.675928	0.753411	0.719449	0.768613	0.864579	0.790515	0.743513	0.697179	0.702644	0.716173	0.769927	0.951345	0.686214	0.834636	0.793116	0.817343	0.783073	0.758198	0.692894	0.702461	0.710921	0.677982	0.711482	0.699281	0.689209	0.6864	0.611576	0.622566	0.727088	0.68576	0.772349	0.608146	0.727172	0.711785	0.763919	0.774184	0.683948
GC-RM-9117-BT5009A-190-TOX-VGR	0.623094	0.795272	0.907129	0.80339	0.807134	0.620271	0.778558	0.6703	0.79935	0.698059	0.682194	0.776474	0.709297	0.601715	0.580587	0.779707	0.705309	0.537797	0.745336	0.648773	0.751978	0.717334	0.778267	0.959901	0.679047	0.814912	0.783809	0.757202	0.706794	0.783494	0.723294	0.8085	0.791321	0.736049	0.838327	0.779071	0.763472	0.831544	0.688426	0.715811	0.773561	0.764303	0.728006	0.738905	0.758404	0.766847	0.781432	0.747778	0.772413
GC-RM-9117-BT5009A-192-TOX-VGR	0.882263	0.691879	0.954911	0.586577	0.658172	0.675798	0.890606	0.646634	0.802077	0.874501	0.643529	0.628556	0.691006	0.821828	0.771994	0.80757	0.90579	0.855699	0.764326	0.717937	0.808695	0.773096	0.724812	0.966113	0.770402	0.901967	0.825728	0.874348	0.836531	0.671784	0.693441	0.535369	0.602303	0.551994	0.55522	0.570009	0.555169	0.669261	0.593505	0.622505	0.698793	0.583494	0.807786	0.555804	0.723921	0.702479	0.614244	0.855493	0.663539
GC-RM-9117-BT5009A-2-TOX-IGR	0.804875	0.437281	0.962873	0.686012	0.429043	0.698432	0.732247	0.527904	0.500139	0.746718	0.688478	0.544677	0.543268	0.773974	0.710132	0.516386	0.858561	0.809519	0.513004	0.605301	0.48982	0.577338	0.467978	0.976792	0.625109	0.639184	0.550579	0.741265	0.74868	0.407991	0.565482	0.711874	0.742133	0.717497	0.698028	0.745217	0.723898	0.706185	0.735541	0.652176	0.676874	0.638616	0.849484	0.67207	0.491278	0.658154	0.663744	0.878472	0.523977
GC-RM-9117-BT5009A-201-TOX-VI-GR	0.738316	0.656933	0.906214	0.633389	0.661945	0.634142	0.743547	0.535204	0.703591	0.736636	0.499903	0.575796	0.584291	0.686362	0.598614	0.692659	0.77738	0.676234	0.670922	0.564002	0.700119	0.601468	0.587201	0.968201	0.637923	0.803857	0.722953	0.768009	0.699842	0.655528	0.579744	0.630139	0.627658	0.589728	0.671764	0.627616	0.647313	0.718147	0.650959	0.676231	0.624538	0.603915	0.805452	0.643799	0.665903	0.675488	0.60366	0.789466	0.616086
GC-RM-9117-BT5009A-202-TOX-VI-GR	0.778406	0.413814	0.946867	0.682576	0.479812	0.640707	0.705447	0.475634	0.442381	0.686216	0.579469	0.549534	0.515593	0.724634	0.633037	0.462786	0.834037	0.768591	0.442135	0.495297	0.443639	0.508475	0.461015	0.974991	0.521368	0.61459	0.526205	0.706214	0.700669	0.517291	0.536931	0.697698	0.704576	0.67299	0.717381	0.725138	0.747902	0.760871	0.677945	0.646725	0.684968	0.592652	0.755709	0.669459	0.496535	0.702774	0.676134	0.804418	0.541791
GC-RM-9117-BT5009A-203-TOX-VI-GR	0.690125	0.821461	0.881685	0.803522	0.867047	0.571671	0.78345	0.741696	0.806016	0.750325	0.73766	0.828768	0.768424	0.622424	0.551178	0.785422	0.7093	0.546949	0.7497	0.695111	0.760027	0.708568	0.824607	0.945288	0.672855	0.824216	0.794315	0.713305	0.674062	0.853713	0.750258	0.822826	0.828326	0.789556	0.846467	0.777333	0.780542	0.862239	0.702445	0.71945	0.79636	0.832557	0.747604	0.720558	0.779692	0.812502	0.834879	0.64205	0.809236
GC-RM-9117-BT5009A-204-TOX-VI-GR	0.694609	0.766437	0.89649	0.741777	0.829483	0.463169	0.791848	0.69746	0.621746	0.773141	0.673741	0.826857	0.721783	0.641395	0.552519	0.693804	0.803731	0.743891	0.664778	0.591347	0.656698	0.635472	0.798349	0.938812	0.586234	0.815906	0.715868	0.718274	0.640522	0.78615	0.717333	0.805557	0.803853	0.745076	0.808129	0.78699	0.787984	0.831699	0.579153	0.674227	0.796409	0.736906	0.545243	0.603589	0.73369	0.770493	0.769085	0.676032	0.758115
GC-RM-9117-BT5009A-205-TOX-VI-GR	0.73258	0.542258	0.934915	0.583661	0.54335	0.566944	0.647298	0.502712	0.509714	0.675415	0.526209	0.592237	0.52179	0.710786	0.594542	0.53376	0.803337	0.755635	0.528018	0.448048	0.5807	0.541576	0.566188	0.964891	0.523872	0.710573	0.610859	0.675778	0.654608	0.518722	0.528772	0.627932	0.698727	0.623013	0.70638	0.743081	0.719037	0.760841	0.636235	0.605087	0.681943	0.557336	0.689594	0.628039	0.501828	0.705153	0.551509	0.798979	0.530997
GC-RM-9117-BT5009A-206-TOX-VI-GR	0.557241	0.881398	0.558962	0.894434	0.91827	0.708841	0.853143	0.789842	0.887979	0.533281	0.778073	0.901706	0.851647	0.577337	0.679222	0.875938	0.700928	0.560898	0.849775	0.797196	0.853475	0.827529	0.88916	0.896373	0.752689	0.635126	0.847229	0.655278	0.510687	0.905233	0.825992	0.913881	0.891833	0.871101	0.933961	0.891297	0.888602	0.917645	0.79366	0.800647	0.879956	0.89433	0.85359	0.815662	0.807753	0.89781	0.90677	0.51731	0.893305
GC-RM-9117-BT5009A-207-TOX-VI-GR	0.806045	0.365866	0.951423	0.620912	0.448337	0.712775	0.738887	0.483673	0.449195	0.703035	0.631413	0.525531	0.535546	0.699387	0.659039	0.434976	0.848491	0.783682	0.386196	0.5604	0.475314	0.539009	0.38997	0.971033	0.536677	0.61822	0.483906	0.732043	0.720727	0.486374	0.503022	0.657268	0.693544	0.638948	0.692958	0.731057	0.732254	0.726977	0.741478	0.639823	0.674078	0.617458	0.84106	0.671274	0.501106	0.668929	0.636584	0.801468	0.527492
GC-RM-9117-BT5009A-208-TOX-VI-GR	0.632653	0.512311	0.861472	0.708142	0.505385	0.634412	0.659578	0.433456	0.500711	0.585817	0.63488	0.593371	0.565034	0.597286	0.572546	0.554084	0.751427	0.680751	0.504378	0.515673	0.514765	0.514689	0.552444	0.943315	0.429628	0.580918	0.55607	0.59204	0.595489	0.500604	0.551739	0.75987	0.76808	0.701498	0.794007	0.802261	0.807924	0.788053	0.705713	0.612306	0.745199	0.661433	0.800169	0.659556	0.464515	0.722092	0.628309	0.639996	0.580707
GC-RM-9117-BT5009A-209-TOX-VI-GR	0.79555	0.458396	0.957605	0.773954	0.472347	0.771247	0.722802	0.544156	0.4552	0.750502	0.639833	0.565962	0.533867	0.805992	0.732565	0.366105	0.84361	0.807398	0.413921	0.57437	0.476561	0.55829	0.404008	0.980492	0.627221	0.656306	0.418102	0.720248	0.747952	0.535758	0.603685	0.77114	0.772207	0.769524	0.778393	0.803334	0.799579	0.778807	0.784948	0.702559	0.708274	0.672147	0.84507	0.728151	0.524578	0.721185	0.738115	0.87434	0.5891
GC-RM-9117-BT5009A-210-TOX-VI-GR	0.565585	0.611538	0.880476	0.795302	0.656994	0.622206	0.634633	0.479939	0.579718	0.561652	0.613147	0.646365	0.599608	0.540127	0.51365	0.593582	0.74135	0.616017	0.545047	0.476931	0.562491	0.495124	0.639695	0.934864	0.437401	0.639185	0.576627	0.541668	0.530038	0.629051	0.586457	0.834563	0.820146	0.758734	0.849314	0.817427	0.828535	0.870579	0.719606	0.72491	0.788538	0.732703	0.724704	0.701931	0.579105	0.807994	0.751212	0.655972	0.657494
GC-RM-9117-BT5009A-211-TOX-VI-GR	0.748502	0.578788	0.955889	0.695163	0.549089	0.645759	0.624401	0.540824	0.522531	0.71522	0.606504	0.601099	0.519289	0.780694	0.658633	0.557265	0.808554	0.797886	0.55526	0.511516	0.560725	0.572139	0.610083	0.972119	0.556919	0.753416	0.646995	0.661901	0.701003	0.515183	0.571371	0.730495	0.761787	0.74041	0.708525	0.7575	0.733084	0.746734	0.686406	0.650538	0.65678	0.569282	0.678839	0.644229	0.511941	0.68934	0.662573	0.833231	0.540717
GC-RM-9117-BT5009A-212-TOX-VI-GR	0.633139	0.593575	0.933004	0.777453	0.592671	0.608239	0.598352	0.536517	0.478694	0.666996	0.577341	0.603811	0.556197	0.737677	0.642058	0.494097	0.771194	0.744836	0.494669	0.472446	0.527836	0.475389	0.626226	0.968412	0.573047	0.685906	0.572625	0.58894	0.622675	0.571701	0.613827	0.823346	0.823917	0.79732	0.827186	0.850438	0.841514	0.851585	0.644329	0.716655	0.770815	0.647711	0.542109	0.687538	0.571111	0.789842	0.710238	0.820673	0.64102
GC-RM-9117-BT5009A-22-TOX-IGR	0.851874	0.682023	0.949096	0.607308	0.722017	0.640621	0.873118	0.639371	0.775497	0.85579	0.676422	0.661449	0.643987	0.820142	0.722309	0.752973	0.832547	0.782031	0.729423	0.72215	0.721715	0.704276	0.643702	0.977753	0.718695	0.871273	0.802737	0.873352	0.806143	0.723049	0.63064	0.57578	0.587721	0.60433	0.510693	0.535379	0.506247	0.618272	0.652863	0.651222	0.666608	0.594672	0.804052	0.535646	0.720339	0.600596	0.720792	0.773846	0.573105
GC-RM-9117-BT5009A-221-TOX-VI-GR	0.868804	0.675867	0.945257	0.517753	0.668667	0.687347	0.883384	0.649155	0.799148	0.834	0.722211	0.714782	0.686188	0.756245	0.691962	0.811894	0.891324	0.82072	0.716003	0.710691	0.738043	0.742423	0.715593	0.977876	0.691251	0.867725	0.825864	0.886526	0.802767	0.682377	0.650532	0.507666	0.591865	0.49088	0.560387	0.631145	0.625177	0.630085	0.696909	0.580054	0.672993	0.617004	0.834965	0.586036	0.638833	0.619559	0.599785	0.805901	0.646779
GC-RM-9117-BT5009A-222-TOX-VI-GR	0.84618	0.725921	0.928672	0.707725	0.751904	0.68882	0.890259	0.660116	0.793518	0.793023	0.639224	0.701922	0.730054	0.689563	0.674684	0.80138	0.868946	0.778734	0.772571	0.689611	0.810371	0.757256	0.730671	0.960527	0.671969	0.829938	0.798344	0.844434	0.776253	0.752289	0.689941	0.68159	0.671148	0.611473	0.692697	0.645587	0.70339	0.755338	0.606288	0.690412	0.737755	0.723245	0.83409	0.685296	0.768055	0.746476	0.69424	0.72513	0.710791
GC-RM-9117-BT5009A-223-TOX-VI-GR	0.877155	0.706779	0.922238	0.627544	0.628854	0.78883	0.892249	0.695679	0.766708	0.87312	0.756496	0.698778	0.683734	0.81436	0.814492	0.834609	0.881964	0.846876	0.799216	0.756126	0.781061	0.779181	0.715386	0.951856	0.731679	0.861588	0.828228	0.869199	0.832052	0.706572	0.733579	0.611312	0.643401	0.641809	0.615138	0.712041	0.710232	0.599898	0.779695	0.588979	0.705754	0.618169	0.874497	0.634251	0.665981	0.621552	0.663056	0.869887	0.675748
GC-RM-9117-BT5009A-224-TOX-VI-GR	0.744964	0.466015	0.931011	0.788062	0.524297	0.705708	0.709429	0.527614	0.471807	0.638033	0.656791	0.595835	0.580531	0.614313	0.564475	0.490736	0.742122	0.675137	0.476259	0.578401	0.45714	0.552057	0.479925	0.971198	0.53436	0.544365	0.540188	0.676495	0.684138	0.551355	0.580621	0.810242	0.807191	0.762609	0.810663	0.784217	0.781223	0.761021	0.715337	0.637848	0.749899	0.693607	0.817097	0.733012	0.554377	0.72089	0.745434	0.712863	0.593129
GC-RM-9117-BT5009A-225-TOX-VI-GR	0.84816	0.654557	0.959697	0.600429	0.59961	0.677959	0.831572	0.584814	0.753922	0.850462	0.651024	0.552491	0.607327	0.80082	0.745684	0.756753	0.859911	0.821771	0.739278	0.680542	0.740971	0.710074	0.620396	0.97432	0.718405	0.875233	0.778783	0.856826	0.812341	0.603637	0.632759	0.560209	0.575902	0.57786	0.5348	0.574897	0.573558	0.598557	0.675977	0.633545	0.628714	0.534459	0.83514	0.564115	0.657403	0.630303	0.619779	0.859468	0.58587
GC-RM-9117-BT5009A-226-TOX-VI-GR	0.881649	0.701127	0.964187	0.620219	0.658595	0.623007	0.879077	0.637148	0.765667	0.851409	0.70852	0.666194	0.642379	0.781538	0.727565	0.769524	0.903192	0.844946	0.740128	0.691656	0.726248	0.723024	0.713475	0.973095	0.68942	0.878084	0.792595	0.876374	0.821728	0.644951	0.632995	0.597102	0.641717	0.572297	0.579913	0.597263	0.603375	0.616536	0.612851	0.582558	0.644582	0.615258	0.801525	0.554171	0.655813	0.635887	0.626734	0.79396	0.614562
GC-RM-9117-BT5009A-227-TOX-VI-GR	0.803211	0.481131	0.963032	0.650929	0.46638	0.710624	0.744864	0.474013	0.552093	0.732543	0.623007	0.477004	0.513392	0.773805	0.715496	0.58365	0.865941	0.80754	0.566167	0.563923	0.55669	0.55993	0.519906	0.979108	0.61494	0.689168	0.628854	0.747092	0.753006	0.474988	0.543859	0.599403	0.583808	0.620158	0.581367	0.591648	0.596036	0.624235	0.705114	0.609329	0.664443	0.511644	0.82126	0.587076	0.543945	0.653777	0.64673	0.868851	0.490192
GC-RM-9117-BT5009A-228-TOX-VI-GR	0.84042	0.644084	0.963314	0.638893	0.594653	0.745302	0.825363	0.675703	0.743463	0.856212	0.730872	0.677103	0.645726	0.821465	0.768165	0.769514	0.848285	0.837138	0.742191	0.721131	0.740986	0.762088	0.669963	0.972619	0.717318	0.880024	0.80264	0.847767	0.825439	0.687092	0.673377	0.637056	0.635711	0.694645	0.586658	0.657564	0.610198	0.52351	0.727969	0.571194	0.660875	0.535163	0.81852	0.575277	0.678279	0.559402	0.681654	0.868973	0.561635
GC-RM-9117-BT5009A-229-TOX-VI-GR	0.742859	0.68413	0.853215	0.692025	0.709916	0.66719	0.854657	0.607794	0.757478	0.720369	0.683094	0.701407	0.698696	0.650691	0.651944	0.775446	0.808847	0.705772	0.764447	0.666274	0.752439	0.710737	0.715269	0.94251	0.626854	0.777823	0.767139	0.778575	0.71591	0.683002	0.66187	0.698708	0.677983	0.606252	0.699265	0.648086	0.677349	0.685685	0.648597	0.615639	0.711668	0.705869	0.822742	0.648367	0.702827	0.718682	0.719287	0.685111	0.670539
GC-RM-9117-BT5009A-23-TOX-IGR	0.8036	0.819964	0.91765	0.806179	0.836713	0.713592	0.853418	0.688896	0.790372	0.78524	0.660315	0.797963	0.718749	0.748693	0.70575	0.774554	0.837381	0.704481	0.747225	0.663774	0.773943	0.704763	0.753209	0.963765	0.720717	0.874302	0.824077	0.793848	0.720173	0.856855	0.786543	0.735034	0.652095	0.652468	0.711931	0.762082	0.786679	0.790983	0.707017	0.636566	0.820212	0.670698	0.742777	0.669164	0.810128	0.814541	0.845353	0.73825	0.802607
GC-RM-9117-BT5009A-230-TOX-VI-GR	0.880459	0.704172	0.958535	0.615051	0.700287	0.66574	0.888994	0.627747	0.797844	0.83807	0.71349	0.721578	0.690889	0.705305	0.712652	0.799376	0.881678	0.83925	0.737487	0.727158	0.763445	0.75003	0.723538	0.9786	0.682521	0.868413	0.823964	0.883454	0.834221	0.658531	0.643636	0.571901	0.576967	0.531556	0.612176	0.614989	0.64719	0.662431	0.694015	0.620098	0.661134	0.654637	0.812683	0.591742	0.715389	0.682018	0.667908	0.735286	0.677314
GC-RM-9117-BT5009A-231-TOX-VI-GR	0.752904	0.709056	0.621865	0.673343	0.735766	0.684576	0.884678	0.661525	0.796288	0.567433	0.711798	0.729582	0.739866	0.736856	0.735592	0.810435	0.848097	0.768489	0.76193	0.730175	0.788474	0.769074	0.742616	0.950923	0.671079	0.575057	0.791777	0.817359	0.570635	0.693529	0.701439	0.667743	0.671872	0.641149	0.662947	0.691816	0.686217	0.725506	0.689976	0.634436	0.746059	0.696819	0.828016	0.639314	0.718842	0.728384	0.718223	0.603411	0.690741
GC-RM-9117-BT5009A-232-TOX-VI-GR	0.60442	0.6667	0.795609	0.853991	0.636673	0.669392	0.687497	0.604944	0.564288	0.557419	0.634815	0.690933	0.61059	0.703848	0.673826	0.610628	0.777778	0.704851	0.624799	0.586836	0.582578	0.565761	0.650028	0.945767	0.551086	0.586109	0.646673	0.566547	0.497604	0.669905	0.646422	0.853924	0.849029	0.828678	0.860393	0.841653	0.837252	0.788113	0.646038	0.642082	0.790243	0.647018	0.661909	0.719443	0.636941	0.768928	0.784686	0.64865	0.59593
GC-RM-9117-BT5009A-24-TOX-IGR	0.834135	0.705572	0.945091	0.585779	0.744517	0.564006	0.868415	0.612566	0.765147	0.815282	0.668427	0.711987	0.65413	0.735278	0.640731	0.746172	0.874516	0.787444	0.697016	0.675285	0.736157	0.705083	0.719537	0.97987	0.650421	0.861041	0.80729	0.867738	0.788265	0.75362	0.645253	0.590499	0.559513	0.545558	0.570496	0.581915	0.560176	0.660225	0.572755	0.634396	0.695352	0.617442	0.739498	0.530377	0.724358	0.653108	0.701192	0.762206	0.637145
GC-RM-9117-BT5009A-241-TOX-VII-GR	0.838241	0.700595	0.925852	0.577929	0.68849	0.582934	0.865578	0.589783	0.76361	0.786845	0.63555	0.682542	0.711527	0.674942	0.58854	0.781951	0.849887	0.740278	0.69949	0.637117	0.783454	0.72224	0.739573	0.971332	0.655707	0.848406	0.784099	0.859575	0.7695	0.652392	0.682335	0.627697	0.666079	0.552065	0.67043	0.647708	0.660084	0.76881	0.62824	0.639089	0.739333	0.697952	0.811281	0.630424	0.705684	0.739845	0.582798	0.746763	0.695508
GC-RM-9117-BT5009A-242-TOX-VII-GR	0.587378	0.496676	0.884051	0.793976	0.560203	0.611219	0.624258	0.482357	0.43638	0.59646	0.574582	0.600307	0.552736	0.620122	0.546749	0.444221	0.73192	0.636364	0.436168	0.505388	0.420109	0.463132	0.518967	0.936097	0.517329	0.517776	0.481019	0.567753	0.580627	0.563442	0.579301	0.844646	0.838595	0.807631	0.854601	0.826653	0.824935	0.867109	0.681701	0.710264	0.760411	0.721876	0.756306	0.7058	0.52127	0.771339	0.758103	0.721394	0.623045
GC-RM-9117-BT5009A-244-TOX-VII-GR	0.698986	0.466028	0.931162	0.577781	0.497432	0.592156	0.671974	0.412999	0.578694	0.654945	0.58417	0.490601	0.487734	0.673466	0.598415	0.563322	0.811383	0.714943	0.533632	0.476029	0.540929	0.538072	0.492382	0.964794	0.501534	0.686912	0.604868	0.692598	0.677455	0.498848	0.44663	0.652067	0.637482	0.640359	0.655257	0.671097	0.651311	0.706144	0.685447	0.636116	0.658802	0.575058	0.804827	0.598746	0.475307	0.663908	0.606477	0.818294	0.479664
GC-RM-9117-BT5009A-245-TOX-VII-GR	0.76027	0.402503	0.927777	0.702167	0.520451	0.708123	0.734724	0.547201	0.439326	0.696597	0.67905	0.558091	0.584821	0.735578	0.669885	0.397225	0.829729	0.748904	0.404899	0.583035	0.498456	0.591204	0.393289	0.967815	0.561359	0.62003	0.413549	0.695956	0.706921	0.544804	0.551293	0.792762	0.801212	0.787312	0.774601	0.780088	0.773223	0.781609	0.763843	0.713986	0.704812	0.714063	0.881745	0.740568	0.54081	0.696955	0.707203	0.833383	0.555254
GC-RM-9117-BT5009A-246-TOX-VII-GR	0.802004	0.44598	0.939886	0.768285	0.498516	0.767788	0.729483	0.544696	0.483593	0.695369	0.705732	0.582791	0.582808	0.72029	0.668906	0.371912	0.813118	0.781653	0.444533	0.635022	0.529294	0.586006	0.415109	0.960948	0.598244	0.607399	0.380621	0.715307	0.743367	0.556223	0.597258	0.813099	0.809409	0.783574	0.814646	0.806904	0.808779	0.769217	0.794377	0.69911	0.746863	0.719767	0.887585	0.750538	0.55748	0.731765	0.736942	0.790813	0.591103
GC-RM-9117-BT5009A-247-TOX-VII-GR	0.459641	0.846968	0.733924	0.855102	0.891576	0.617472	0.784452	0.689773	0.748268	0.595852	0.706725	0.862355	0.782307	0.599352	0.585093	0.773603	0.705762	0.567486	0.715695	0.702864	0.703231	0.618914	0.838757	0.902984	0.640991	0.735851	0.726746	0.593846	0.513915	0.855974	0.791195	0.887693	0.866179	0.815148	0.908406	0.844566	0.850723	0.894768	0.694274	0.738064	0.848114	0.848006	0.646398	0.667102	0.786637	0.858837	0.881341	0.534143	0.844869
GC-RM-9117-BT5009A-248-TOX-VII-GR	0.62343	0.835065	0.321903	0.86108	0.893414	0.734122	0.846526	0.752172	0.853046	0.375241	0.778557	0.869378	0.83753	0.655692	0.667914	0.848451	0.780033	0.646064	0.808971	0.762881	0.83416	0.799436	0.84644	0.938379	0.685451	0.487815	0.80971	0.770324	0.545394	0.86212	0.80942	0.905045	0.896896	0.832332	0.917987	0.873172	0.886717	0.926799	0.806991	0.817822	0.865839	0.888684	0.875425	0.825177	0.809792	0.882963	0.865184	0.529291	0.861653
GC-RM-9117-BT5009A-249-TOX-VII-GR	0.832124	0.945488	0.814254	0.94475	0.959027	0.928703	0.873286	0.901611	0.956885	0.875563	0.900234	0.956406	0.954907	0.832046	0.904185	0.957643	0.673612	0.852935	0.948918	0.924334	0.965039	0.941493	0.962625	0.506893	0.897479	0.909087	0.928453	0.82466	0.86744	0.96783	0.949371	0.969156	0.967361	0.957726	0.976043	0.965925	0.954011	0.971636	0.918423	0.935389	0.951575	0.969208	0.947291	0.906229	0.924408	0.953972	0.949058	0.851049	0.970862
GC-RM-9117-BT5009A-25-TOX-IGR	0.791263	0.742575	0.931224	0.675803	0.751703	0.547986	0.861739	0.624554	0.813886	0.781926	0.649725	0.715232	0.71835	0.669451	0.57575	0.78638	0.777778	0.662153	0.759796	0.676668	0.770835	0.725561	0.726518	0.975595	0.645401	0.847014	0.805185	0.828877	0.747328	0.759983	0.67821	0.676437	0.67107	0.596479	0.662139	0.645719	0.623784	0.757601	0.584392	0.672156	0.748513	0.705957	0.747456	0.619624	0.750284	0.701385	0.730942	0.713587	0.698995
GC-RM-9117-BT5009A-26-TOX-IGR	0.847702	0.635443	0.93823	0.584407	0.647863	0.739438	0.836701	0.632185	0.751072	0.854906	0.705859	0.646541	0.643041	0.803111	0.783073	0.781831	0.840115	0.835292	0.740086	0.744519	0.769947	0.757972	0.652673	0.951575	0.719677	0.860934	0.793363	0.833586	0.814341	0.692797	0.666528	0.602003	0.591537	0.642686	0.528122	0.631232	0.60963	0.566937	0.744917	0.659181	0.652026	0.540971	0.847576	0.573597	0.689658	0.541976	0.689141	0.865485	0.592225
GC-RM-9117-BT5009A-261-TOX-VII-GR	0.718432	0.505799	0.91212	0.792842	0.555658	0.751597	0.731368	0.525159	0.554548	0.628724	0.620099	0.587693	0.605811	0.640045	0.639698	0.561692	0.813057	0.697259	0.545968	0.580925	0.533265	0.574468	0.527465	0.954184	0.597264	0.590376	0.567001	0.673718	0.614615	0.541139	0.593182	0.802162	0.770389	0.732011	0.81569	0.800281	0.800088	0.813185	0.734981	0.667736	0.781662	0.712752	0.819393	0.759317	0.590008	0.773339	0.746237	0.775024	0.644204
GC-RM-9117-BT5009A-262-TOX-VII-GR	0.649829	0.653679	0.768363	0.642451	0.719611	0.616816	0.772485	0.565312	0.716717	0.616651	0.571389	0.695329	0.65228	0.60911	0.589501	0.699731	0.764155	0.647008	0.654183	0.637512	0.724582	0.660139	0.669234	0.939307	0.587955	0.693338	0.74553	0.711639	0.558753	0.729166	0.659734	0.674813	0.650373	0.614861	0.650233	0.699834	0.706805	0.776225	0.606458	0.631342	0.720706	0.612426	0.741746	0.616985	0.680246	0.682697	0.720078	0.603479	0.660869
GC-RM-9117-BT5009A-263-TOX-VII-GR	0.771203	0.553322	0.932057	0.587471	0.586501	0.70483	0.700724	0.510701	0.683871	0.71277	0.582942	0.581456	0.55707	0.692359	0.622636	0.688963	0.815294	0.76656	0.626604	0.6287	0.64741	0.642007	0.593067	0.954882	0.558469	0.773659	0.708292	0.73351	0.685959	0.610595	0.572779	0.572886	0.58788	0.587597	0.54156	0.626439	0.611195	0.608537	0.688669	0.579628	0.657708	0.500768	0.818664	0.560126	0.572056	0.586844	0.655973	0.770983	0.533162
GC-RM-9117-BT5009A-264-TOX-VII-GR	0.835651	0.510169	0.967652	0.650916	0.489825	0.745925	0.763654	0.55597	0.56136	0.771871	0.695252	0.541663	0.537404	0.831337	0.752065	0.606764	0.870082	0.84096	0.60285	0.604373	0.60121	0.612788	0.516937	0.978043	0.648075	0.730022	0.669067	0.761279	0.783837	0.546262	0.577849	0.685895	0.693746	0.725834	0.633383	0.708735	0.680609	0.59042	0.77208	0.651088	0.685559	0.534472	0.828913	0.624943	0.537289	0.62248	0.688441	0.895093	0.485766
GC-RM-9117-BT5009A-265-TOX-VII-GR	0.818752	0.477159	0.962316	0.639689	0.442674	0.716659	0.757014	0.500038	0.541213	0.726231	0.640449	0.531609	0.513617	0.768263	0.686273	0.536742	0.867461	0.804057	0.548302	0.599122	0.517959	0.547008	0.469445	0.980286	0.616623	0.662877	0.619839	0.758514	0.75124	0.530035	0.535451	0.649031	0.6189	0.651951	0.618206	0.666405	0.671985	0.603536	0.73535	0.630124	0.682948	0.539769	0.80725	0.629547	0.534369	0.633651	0.682902	0.844027	0.48098
GC-RM-9117-BT5009A-266-TOX-VII-GR	0.680935	0.541627	0.850418	0.615407	0.541944	0.630218	0.713223	0.474882	0.648045	0.621455	0.562175	0.604358	0.559431	0.657922	0.621403	0.642263	0.783077	0.689906	0.612087	0.575971	0.65697	0.620305	0.563818	0.943429	0.532483	0.674851	0.69087	0.674411	0.639663	0.601131	0.58068	0.615247	0.595284	0.586691	0.606769	0.66912	0.680407	0.666422	0.678251	0.563453	0.713849	0.503727	0.775716	0.567557	0.581638	0.646285	0.656342	0.694354	0.515909
GC-RM-9117-BT5009A-267-TOX-VII-GR	0.878429	0.740959	0.954996	0.657417	0.750621	0.734865	0.88963	0.630986	0.850265	0.844496	0.673334	0.70566	0.713845	0.799337	0.755896	0.823419	0.906675	0.845322	0.78582	0.752647	0.823358	0.757159	0.699122	0.98289	0.763065	0.893756	0.831629	0.907136	0.844303	0.741907	0.701893	0.505901	0.502765	0.523961	0.565406	0.597274	0.650444	0.701195	0.708743	0.708243	0.761283	0.623832	0.816649	0.647681	0.787526	0.755018	0.747559	0.845413	0.735118
GC-RM-9117-BT5009A-268-TOX-VII-GR	0.765177	0.806266	0.897907	0.811359	0.847869	0.641389	0.842769	0.730096	0.824973	0.747247	0.72037	0.809846	0.764247	0.570864	0.590522	0.820096	0.76338	0.611766	0.784644	0.713295	0.787348	0.746036	0.812428	0.942625	0.665102	0.831507	0.836995	0.773008	0.719157	0.842302	0.760206	0.806999	0.799647	0.741644	0.834489	0.767598	0.76752	0.832587	0.704913	0.678111	0.801281	0.795381	0.775346	0.715205	0.783215	0.800549	0.84725	0.650987	0.803706
GC-RM-9117-BT5009A-269-TOX-VII-GR	0.812618	0.628364	0.949137	0.56389	0.664169	0.654194	0.806888	0.567523	0.767377	0.789676	0.609549	0.625497	0.648713	0.699635	0.662781	0.733037	0.848525	0.77169	0.676585	0.658841	0.736714	0.687343	0.632219	0.973524	0.648516	0.845341	0.770044	0.818779	0.770468	0.686419	0.617409	0.510569	0.500197	0.508881	0.506731	0.587193	0.590297	0.668987	0.649664	0.626368	0.675265	0.516655	0.785136	0.558406	0.685726	0.665668	0.659469	0.799221	0.607156
GC-RM-9117-BT5009A-27-TOX-IGR	0.912997	0.693632	0.975284	0.626394	0.687808	0.760282	0.904571	0.71261	0.798961	0.906546	0.750834	0.6807	0.701517	0.875159	0.829878	0.812637	0.946309	0.895658	0.788074	0.770826	0.802514	0.808567	0.718937	0.984293	0.785109	0.909274	0.827797	0.904724	0.866589	0.726504	0.682456	0.644457	0.668924	0.662364	0.618397	0.62789	0.61921	0.637875	0.740337	0.695842	0.705202	0.659297	0.870179	0.660999	0.767516	0.588851	0.743433	0.87893	0.621835
GC-RM-9117-BT5009A-270-TOX-VII-GR	0.751235	0.577002	0.961532	0.626712	0.592823	0.612087	0.718552	0.597762	0.542613	0.753861	0.634518	0.63259	0.566717	0.809969	0.719466	0.600173	0.859345	0.837287	0.568211	0.553385	0.584873	0.626874	0.647344	0.968713	0.602084	0.780335	0.669349	0.676234	0.709367	0.584328	0.585504	0.717676	0.720175	0.733507	0.685195	0.74166	0.725941	0.721299	0.63308	0.684147	0.690755	0.560289	0.675504	0.586034	0.575387	0.64988	0.675559	0.844598	0.546138
GC-RM-9117-BT5009A-271-TOX-VII-GR	0.57254	0.919329	0.501141	0.931329	0.941065	0.778728	0.854509	0.849473	0.82707	0.541085	0.817154	0.932636	0.897885	0.805448	0.79781	0.859848	0.747013	0.68777	0.824392	0.761694	0.820866	0.77042	0.922518	0.911323	0.80634	0.634306	0.804571	0.675118	0.433302	0.940772	0.90218	0.949857	0.948335	0.931569	0.958301	0.935808	0.923064	0.943464	0.818121	0.818309	0.918358	0.885469	0.729778	0.724421	0.881089	0.923987	0.94414	0.505038	0.917747
GC-RM-9117-BT5009A-272-TOX-VII-GR	0.580322	0.832608	0.916995	0.851545	0.86332	0.615144	0.763621	0.742781	0.684954	0.736928	0.639436	0.828161	0.734026	0.690327	0.650966	0.71086	0.766086	0.614436	0.70836	0.623378	0.695155	0.578996	0.818814	0.959798	0.729335	0.834196	0.722442	0.663117	0.624419	0.842429	0.774267	0.867312	0.848407	0.812447	0.889359	0.846247	0.849577	0.896707	0.599434	0.74251	0.821508	0.750828	0.481462	0.698319	0.798721	0.839321	0.847517	0.765675	0.819261
GC-RM-9117-BT5009A-28-TOX-IGR	0.862921	0.71499	0.974913	0.57523	0.701518	0.69577	0.8558	0.694194	0.773212	0.903618	0.737188	0.713184	0.696806	0.88504	0.770687	0.773761	0.905596	0.885023	0.708471	0.728216	0.783916	0.750344	0.754797	0.983552	0.743784	0.92393	0.817784	0.85256	0.820483	0.733359	0.704651	0.510597	0.629955	0.574904	0.528836	0.627439	0.635983	0.643395	0.720482	0.631478	0.715626	0.552267	0.768905	0.539309	0.704847	0.651691	0.666018	0.816005	0.657154
GC-RM-9117-BT5009A-29-TOX-IGR	0.896745	0.679202	0.965028	0.591078	0.691816	0.710617	0.89371	0.641591	0.795775	0.858583	0.726802	0.645775	0.630333	0.811249	0.767334	0.786408	0.92432	0.863901	0.757113	0.746785	0.757156	0.75186	0.67814	0.978473	0.736318	0.886618	0.817925	0.905039	0.844661	0.714557	0.61831	0.609912	0.620828	0.60682	0.563245	0.598311	0.568394	0.605297	0.680918	0.660599	0.666101	0.629587	0.856157	0.629311	0.732745	0.593989	0.723678	0.819016	0.599649
GC-RM-9117-BT5009A-3-TOX-IGR	0.801715	0.541741	0.961527	0.658019	0.522142	0.68414	0.693682	0.484245	0.597886	0.7003	0.626762	0.529797	0.485164	0.729996	0.656076	0.609959	0.843431	0.784513	0.581464	0.560742	0.577424	0.565245	0.595927	0.974041	0.583878	0.718004	0.657878	0.722588	0.734473	0.471135	0.496471	0.650494	0.657183	0.663824	0.647224	0.64341	0.656012	0.688481	0.708355	0.6409	0.591804	0.597987	0.820562	0.598108	0.487138	0.659671	0.637163	0.816309	0.477814
GC-RM-9117-BT5009A-30-TOX-IGR	0.88168	0.713548	0.963807	0.66553	0.719763	0.645968	0.888232	0.620913	0.770093	0.842277	0.671107	0.683273	0.688201	0.755609	0.719155	0.801327	0.904905	0.838085	0.780583	0.708477	0.797018	0.749578	0.695068	0.970541	0.690849	0.865008	0.814937	0.897258	0.834611	0.732519	0.701263	0.583201	0.584089	0.530774	0.587018	0.593183	0.609435	0.6922	0.607855	0.681683	0.733503	0.63364	0.836596	0.60973	0.766632	0.686342	0.68943	0.757989	0.64659
GC-RM-9117-BT5009A-301-TOX-VIII-GR	0.847138	0.67822	0.944045	0.546037	0.67202	0.571126	0.872843	0.575002	0.74732	0.816665	0.640639	0.648743	0.663353	0.727409	0.650488	0.756948	0.877806	0.804536	0.700698	0.657408	0.747367	0.718025	0.681719	0.974074	0.659442	0.850811	0.78641	0.867151	0.791942	0.664864	0.611295	0.576118	0.575825	0.52368	0.576487	0.578429	0.574357	0.678142	0.570546	0.631723	0.682868	0.618756	0.79342	0.533862	0.686238	0.670603	0.632894	0.765568	0.633416
GC-RM-9117-BT5009A-302-TOX-VIII-GR	0.742329	0.816995	0.52732	0.772882	0.886887	0.756522	0.908414	0.787012	0.862683	0.58374	0.833878	0.879714	0.851648	0.677663	0.698196	0.862589	0.848668	0.73815	0.809022	0.815963	0.862577	0.85119	0.854432	0.951845	0.694764	0.593973	0.846727	0.815704	0.603924	0.867019	0.792831	0.86289	0.859306	0.808286	0.841819	0.850864	0.835263	0.904267	0.77402	0.795383	0.861336	0.894952	0.896627	0.793339	0.820905	0.759424	0.862922	0.528422	0.836858
GC-RM-9117-BT5009A-303-TOX-VIII-GR	0.818942	0.429652	0.965619	0.677053	0.434851	0.783943	0.76479	0.575552	0.476439	0.775733	0.689549	0.560501	0.567227	0.830063	0.770045	0.487797	0.872778	0.841711	0.466109	0.630512	0.526198	0.620896	0.399623	0.977719	0.662883	0.680007	0.535762	0.770993	0.782459	0.555931	0.592684	0.728281	0.72884	0.7495	0.716185	0.768142	0.757228	0.576454	0.813373	0.682824	0.717834	0.583053	0.847443	0.688639	0.571033	0.64841	0.716536	0.907559	0.502606
GC-RM-9117-BT5009A-304-TOX-VIII-GR	0.747188	0.564418	0.931889	0.596187	0.566905	0.648151	0.755183	0.53021	0.678756	0.72167	0.599709	0.628592	0.608039	0.61679	0.576587	0.695834	0.831293	0.741857	0.648905	0.602294	0.66065	0.654567	0.601356	0.973021	0.532063	0.765956	0.720035	0.736473	0.694688	0.618339	0.577889	0.633123	0.647407	0.60254	0.649921	0.672635	0.671667	0.641382	0.686977	0.545855	0.652427	0.547891	0.825836	0.634219	0.61602	0.62221	0.607612	0.786068	0.530878
GC-RM-9117-BT5009A-305-TOX-VIII-GR	0.692199	0.705882	0.932059	0.845778	0.742703	0.689526	0.706221	0.63186	0.687095	0.648109	0.656443	0.726284	0.662025	0.597255	0.588179	0.691467	0.820662	0.634011	0.677493	0.610474	0.665508	0.641307	0.72492	0.972332	0.566645	0.702679	0.704897	0.620887	0.666152	0.720957	0.679068	0.865707	0.862261	0.814293	0.885667	0.851921	0.859246	0.878227	0.743746	0.749834	0.806279	0.759066	0.816072	0.800869	0.683873	0.824089	0.800199	0.761254	0.700429
GC-RM-9117-BT5009A-306-TOX-VIII-GR	0.722073	0.639753	0.933155	0.892882	0.672616	0.824005	0.706182	0.608377	0.644039	0.643115	0.704303	0.678732	0.673459	0.690977	0.670194	0.630688	0.808665	0.661503	0.633723	0.621511	0.619842	0.606111	0.64999	0.966236	0.640823	0.612473	0.640989	0.65991	0.616481	0.658682	0.693668	0.90151	0.886278	0.850388	0.91401	0.886709	0.890234	0.912166	0.817184	0.75932	0.863401	0.799877	0.847109	0.852407	0.660423	0.878688	0.850707	0.778473	0.73961
GC-RM-9117-BT5009A-307-TOX-VIII-GR	0.658102	0.743704	0.686427	0.702449	0.78348	0.660787	0.861953	0.641612	0.803019	0.60334	0.688449	0.744966	0.751907	0.603643	0.643343	0.792259	0.807346	0.669461	0.790079	0.717043	0.804193	0.763375	0.768024	0.938581	0.656152	0.670473	0.78392	0.759758	0.597273	0.765637	0.705232	0.743272	0.729683	0.673539	0.749038	0.715532	0.691414	0.811364	0.645664	0.711355	0.771879	0.760761	0.833327	0.691862	0.754453	0.775118	0.758505	0.578027	0.737804
GC-RM-9117-BT5009A-308-TOX-VIII-GR	0.801468	0.767379	0.937058	0.712967	0.789803	0.650835	0.85725	0.62329	0.80197	0.793815	0.622841	0.70411	0.686205	0.736952	0.691125	0.782474	0.876196	0.753451	0.746445	0.687774	0.763527	0.723046	0.672183	0.978655	0.693992	0.87151	0.802497	0.809268	0.703646	0.781279	0.689027	0.639163	0.609276	0.566611	0.663174	0.658179	0.677291	0.740349	0.647406	0.676802	0.755113	0.614117	0.776577	0.65248	0.784056	0.749151	0.76945	0.748048	0.728255
GC-RM-9117-BT5009A-309-TOX-VIII-GR	0.727316	0.601294	0.915785	0.599595	0.663618	0.617155	0.727473	0.565106	0.712068	0.753961	0.568513	0.613509	0.65006	0.729901	0.64682	0.68725	0.790564	0.732376	0.657972	0.593021	0.719712	0.665266	0.651073	0.948363	0.662044	0.815399	0.725485	0.760238	0.708335	0.66571	0.598263	0.660029	0.678412	0.648352	0.646119	0.648738	0.592138	0.712248	0.626241	0.668621	0.660088	0.622279	0.788659	0.623677	0.680074	0.656097	0.65058	0.822821	0.583313
GC-RM-9117-BT5009A-31-TOX-IGR	0.732667	0.693286	0.858222	0.65594	0.758931	0.532328	0.821695	0.613286	0.707968	0.738312	0.62381	0.747801	0.665845	0.703849	0.649986	0.711904	0.824351	0.742777	0.694216	0.644237	0.74959	0.712663	0.739163	0.942582	0.626952	0.799226	0.757709	0.762745	0.689795	0.737931	0.689293	0.687112	0.656106	0.605036	0.655002	0.674227	0.668453	0.755821	0.515236	0.596029	0.750281	0.648849	0.669151	0.560954	0.721212	0.677593	0.729831	0.645771	0.658607
GC-RM-9117-BT5009A-310-TOX-VIII-GR	0.792625	0.778248	0.920941	0.770014	0.838526	0.622383	0.844201	0.73013	0.808093	0.750623	0.733422	0.828139	0.801507	0.567866	0.548764	0.800181	0.826763	0.715755	0.7995	0.700346	0.809713	0.771311	0.820886	0.962304	0.662902	0.813423	0.815539	0.744615	0.680948	0.829782	0.762897	0.818649	0.821329	0.747675	0.796378	0.801613	0.762325	0.860349	0.653054	0.67971	0.819983	0.810125	0.786497	0.714383	0.780009	0.80504	0.823011	0.661861	0.79601
GC-RM-9117-BT5009A-311-TOX-VIII-GR	0.780207	0.675666	0.948353	0.633061	0.703692	0.59718	0.827543	0.653546	0.681317	0.82705	0.613671	0.712855	0.717962	0.75305	0.668953	0.695147	0.866925	0.788257	0.679792	0.582523	0.74485	0.666921	0.679547	0.970129	0.61935	0.855871	0.722729	0.748782	0.65443	0.726683	0.711058	0.647824	0.624321	0.612657	0.614355	0.701896	0.713799	0.736091	0.617984	0.580393	0.738004	0.62122	0.687297	0.56115	0.730589	0.718871	0.707148	0.780768	0.67979
GC-RM-9117-BT5009A-312-TOX-VIII-GR	0.666331	0.809158	0.803132	0.818005	0.858283	0.708227	0.818006	0.767323	0.77485	0.713687	0.730856	0.837163	0.827155	0.715554	0.720456	0.794375	0.802145	0.742303	0.785317	0.727534	0.807645	0.762619	0.825033	0.932806	0.705304	0.763508	0.771058	0.669955	0.56105	0.842551	0.809119	0.836991	0.834957	0.817564	0.848614	0.823419	0.828595	0.870504	0.712291	0.706281	0.849288	0.830442	0.779616	0.718391	0.815608	0.835511	0.83638	0.642854	0.818431
GC-RM-9117-BT5009A-32-TOX-IGR	0.868393	0.680724	0.947231	0.653744	0.710773	0.70375	0.887171	0.62186	0.79701	0.834606	0.675929	0.666361	0.667477	0.785387	0.752982	0.815632	0.899153	0.844798	0.778371	0.738579	0.788255	0.771365	0.708551	0.955558	0.721192	0.862815	0.810353	0.881283	0.805975	0.727825	0.647339	0.602639	0.606859	0.578678	0.593393	0.580209	0.582475	0.678942	0.629222	0.66129	0.70214	0.636524	0.834982	0.579936	0.750582	0.639067	0.713211	0.789622	0.634269
GC-RM-9117-BT5009A-342-TOX-IX-GR	0.866828	0.667589	0.949548	0.536283	0.713965	0.687738	0.87608	0.6167	0.802068	0.827928	0.68091	0.680132	0.6643	0.719261	0.71648	0.784176	0.8915	0.833448	0.714786	0.726971	0.787266	0.736395	0.695339	0.965078	0.682353	0.868773	0.821912	0.883083	0.822286	0.714706	0.644815	0.54376	0.53939	0.519086	0.527083	0.606121	0.597951	0.641876	0.682945	0.671081	0.691855	0.612264	0.817982	0.594978	0.71826	0.623614	0.687616	0.757504	0.664181
GC-RM-9117-BT5009A-343-TOX-IX-GR	0.853037	0.752274	0.945925	0.652358	0.729914	0.639076	0.865316	0.621421	0.823829	0.834319	0.671947	0.719023	0.693347	0.75782	0.711205	0.819839	0.877561	0.815775	0.803457	0.709499	0.797323	0.75398	0.750113	0.96676	0.734867	0.875803	0.836351	0.89092	0.823744	0.726255	0.705108	0.619604	0.58716	0.560121	0.657893	0.634544	0.567565	0.720573	0.624878	0.693464	0.735697	0.697066	0.803051	0.647347	0.765695	0.712342	0.685281	0.795209	0.711532
GC-RM-9117-BT5009A-344-TOX-IX-GR	0.802917	0.406941	0.955584	0.727803	0.512287	0.792653	0.721556	0.560494	0.463046	0.737493	0.680713	0.555728	0.612631	0.772696	0.720743	0.427839	0.859143	0.805847	0.406869	0.626142	0.499104	0.592351	0.399808	0.974916	0.609692	0.622091	0.450626	0.705426	0.712524	0.494473	0.608832	0.792466	0.807067	0.792754	0.774433	0.806635	0.804038	0.78169	0.811249	0.677214	0.726235	0.711109	0.865828	0.776485	0.570082	0.714993	0.734344	0.892852	0.603784
GC-RM-9117-BT5009A-345-TOX-IX-GR	0.817213	0.640832	0.933469	0.561265	0.690831	0.550488	0.830792	0.552112	0.742101	0.792573	0.600854	0.652057	0.593897	0.738426	0.6344	0.716012	0.843191	0.765429	0.65947	0.64917	0.703822	0.656096	0.624793	0.968529	0.657455	0.862641	0.775433	0.849155	0.7697	0.6999	0.610196	0.571678	0.569089	0.533516	0.55002	0.595083	0.558715	0.661239	0.560866	0.639601	0.666781	0.596063	0.738752	0.539534	0.677277	0.597568	0.691095	0.778028	0.602784
GC-RM-9117-BT5009A-346-TOX-IX-GR	0.878721	0.6413	0.954803	0.538657	0.663507	0.657951	0.884288	0.658046	0.772213	0.868194	0.697343	0.658893	0.669831	0.793655	0.737752	0.779219	0.900949	0.836667	0.711387	0.679944	0.784661	0.742309	0.690113	0.970572	0.715436	0.883302	0.796717	0.879071	0.810883	0.655694	0.631428	0.574452	0.609704	0.558646	0.598936	0.606756	0.595009	0.674874	0.665112	0.637039	0.630636	0.640637	0.832163	0.576098	0.698079	0.582783	0.628	0.839875	0.623903
GC-RM-9117-BT5009A-347-TOX-IX-GR	0.849461	0.863234	0.915248	0.883227	0.908942	0.799677	0.883662	0.834578	0.891128	0.766453	0.812181	0.884401	0.853695	0.568048	0.666005	0.875393	0.768239	0.657364	0.867976	0.805386	0.869938	0.827816	0.881415	0.954473	0.808061	0.810983	0.861235	0.70838	0.698374	0.857493	0.840413	0.898136	0.87341	0.834777	0.904624	0.867436	0.865625	0.91498	0.785963	0.783297	0.874637	0.888069	0.864251	0.85071	0.869633	0.896389	0.889424	0.756667	0.892287
GC-RM-9117-BT5009A-348-TOX-IX-GR	0.877869	0.632742	0.958212	0.614565	0.655597	0.683618	0.874591	0.618178	0.728272	0.866318	0.629302	0.647325	0.70596	0.807353	0.744533	0.765447	0.908402	0.854073	0.765664	0.661039	0.777557	0.753153	0.644972	0.976528	0.685648	0.894797	0.776807	0.869587	0.765638	0.654634	0.679261	0.626208	0.609373	0.622212	0.620094	0.631241	0.648803	0.693089	0.686124	0.653879	0.693739	0.58929	0.832738	0.632227	0.751725	0.696822	0.661463	0.829013	0.619509
GC-RM-9117-BT5009A-349-TOX-IX-GR	0.770631	0.849172	0.882845	0.834644	0.897631	0.677834	0.872125	0.786135	0.875576	0.771937	0.802803	0.888181	0.839444	0.54061	0.591404	0.867978	0.789926	0.63241	0.84832	0.784277	0.84172	0.81786	0.875681	0.934668	0.701379	0.822303	0.860883	0.795863	0.766963	0.888303	0.802804	0.885667	0.864886	0.793262	0.889036	0.854895	0.847046	0.909045	0.741237	0.784607	0.866121	0.899792	0.878743	0.798015	0.830318	0.883993	0.885407	0.661583	0.885169
GC-RM-9117-BT5009A-350TOX-IX-GR	0.825344	0.731751	0.888535	0.627411	0.728483	0.68857	0.858463	0.634209	0.814882	0.757169	0.685295	0.735481	0.722238	0.621418	0.640837	0.817431	0.795038	0.726621	0.743928	0.680848	0.81557	0.729127	0.759543	0.937805	0.651238	0.818369	0.798564	0.791811	0.739637	0.732	0.716116	0.624719	0.607202	0.532576	0.65807	0.693665	0.722411	0.728765	0.698361	0.621211	0.749646	0.703998	0.81251	0.627402	0.696984	0.751815	0.685379	0.677505	0.746581
GC-RM-9117-BT5009A-351-TOX-IX-GR	0.668671	0.868423	0.342134	0.855205	0.898222	0.794799	0.841002	0.803045	0.88039	0.495107	0.833387	0.919755	0.901884	0.783983	0.778216	0.878618	0.78964	0.785742	0.851732	0.820425	0.887935	0.875842	0.904801	0.91365	0.72232	0.465233	0.850192	0.753054	0.532499	0.89569	0.87623	0.894358	0.897679	0.881996	0.89715	0.919069	0.902255	0.915659	0.821047	0.801854	0.894262	0.887002	0.856341	0.782294	0.834321	0.887577	0.883481	0.567208	0.896584
GC-RM-9117-BT5009A-352-TOX-IX-GR	0.628468	0.796417	0.701087	0.792029	0.805146	0.622917	0.839711	0.737845	0.654109	0.649898	0.686108	0.833545	0.758471	0.770807	0.728085	0.715974	0.825592	0.769931	0.733828	0.662207	0.730985	0.67702	0.786726	0.94099	0.640114	0.642943	0.726723	0.710602	0.527506	0.795261	0.78033	0.830464	0.845456	0.804291	0.835569	0.839632	0.844991	0.81921	0.649991	0.742142	0.795879	0.743001	0.639061	0.672198	0.76129	0.800181	0.790866	0.609874	0.787195
GC-RM-9117-BT5009A-381-TOX-X-GR	0.867641	0.625206	0.940768	0.491478	0.636774	0.625657	0.878172	0.640732	0.761981	0.868182	0.710707	0.678319	0.68503	0.796061	0.743363	0.771364	0.878116	0.84283	0.714416	0.649017	0.787828	0.767317	0.686339	0.954427	0.684891	0.874922	0.784517	0.877171	0.82605	0.656779	0.670981	0.57086	0.624747	0.58976	0.566696	0.625773	0.591378	0.625183	0.679763	0.647623	0.673228	0.629308	0.820875	0.563897	0.669418	0.596665	0.630266	0.819452	0.618401
GC-RM-9117-BT5009A-382-TOX-X-GR	0.841602	0.727087	0.933153	0.715586	0.790158	0.640371	0.874536	0.722129	0.769051	0.801424	0.710688	0.761219	0.78394	0.659152	0.643982	0.799714	0.880055	0.759215	0.796844	0.667812	0.801266	0.749832	0.767749	0.966286	0.665952	0.826814	0.776059	0.808251	0.743259	0.749069	0.71397	0.766248	0.77368	0.694089	0.761462	0.723484	0.716751	0.822961	0.625117	0.686285	0.794279	0.794318	0.829742	0.718978	0.765962	0.783709	0.749883	0.738894	0.750139
GC-RM-9117-BT5009A-383-TOX-X-GR	0.693987	0.878734	0.44091	0.870847	0.915437	0.787849	0.904806	0.78985	0.890871	0.460484	0.845917	0.900145	0.872026	0.649066	0.689957	0.896901	0.739036	0.682721	0.877887	0.841898	0.871547	0.852991	0.896353	0.923973	0.747033	0.521883	0.877791	0.794688	0.568443	0.881223	0.845362	0.894387	0.881569	0.815374	0.9163	0.866962	0.888862	0.925946	0.799117	0.837506	0.880568	0.929192	0.923916	0.824219	0.842897	0.889778	0.872491	0.433501	0.898903
GC-RM-9117-BT5009A-384-TOX-X-GR	0.602047	0.753182	0.719165	0.737268	0.82857	0.54225	0.820283	0.678416	0.805339	0.618281	0.711896	0.812049	0.778816	0.623748	0.562846	0.773783	0.695191	0.612243	0.76864	0.714897	0.791212	0.753342	0.789692	0.913301	0.638796	0.687193	0.789711	0.740038	0.586728	0.817154	0.731241	0.79334	0.77305	0.740546	0.764415	0.7499	0.702826	0.84501	0.611812	0.715025	0.787783	0.804701	0.7835	0.65259	0.750736	0.790118	0.818269	0.523645	0.765861
GC-RM-9117-BT5009A-385-TOX-X-GR	0.749836	0.592895	0.961022	0.582561	0.600974	0.604788	0.70167	0.541238	0.649069	0.779686	0.566073	0.61146	0.591124	0.758622	0.649398	0.610005	0.835351	0.793876	0.626223	0.549591	0.658742	0.610547	0.609295	0.97576	0.610331	0.818238	0.700178	0.755007	0.723158	0.607259	0.596141	0.594195	0.61762	0.610378	0.564644	0.64077	0.608024	0.673363	0.646708	0.619723	0.648073	0.504089	0.740741	0.554795	0.600487	0.667116	0.599253	0.842583	0.537339
GC-RM-9117-BT5009A-386-TOX-X-GR	0.693055	0.456089	0.901793	0.764547	0.587105	0.7456	0.714381	0.523033	0.525292	0.6102	0.64713	0.600624	0.639691	0.654916	0.632844	0.476577	0.798709	0.692635	0.489011	0.591567	0.528461	0.577767	0.492514	0.948364	0.591625	0.570652	0.519914	0.655498	0.596335	0.591061	0.592027	0.839631	0.816194	0.788779	0.800194	0.795485	0.794339	0.854315	0.744061	0.736349	0.794779	0.753951	0.838986	0.76902	0.595293	0.78774	0.790242	0.807737	0.648793
GC-RM-9117-BT5009A-387-TOX-X-GR	0.847866	0.70597	0.972351	0.624676	0.65423	0.556084	0.83753	0.587714	0.684762	0.881612	0.565124	0.634249	0.63501	0.836321	0.755454	0.704127	0.887837	0.859234	0.710164	0.625574	0.73647	0.701838	0.690207	0.980126	0.698095	0.901871	0.796071	0.837745	0.81373	0.693596	0.703608	0.583673	0.594324	0.578063	0.590889	0.626595	0.613702	0.670743	0.544687	0.634232	0.68986	0.521707	0.615211	0.56318	0.728242	0.658263	0.617451	0.822415	0.638935
GC-RM-9117-BT5009A-388TOX-X-GR	0.864236	0.661131	0.942244	0.539405	0.652329	0.641952	0.883231	0.56825	0.746967	0.815674	0.633652	0.626272	0.665909	0.705882	0.674573	0.771738	0.879808	0.805323	0.730494	0.642981	0.775479	0.702185	0.664303	0.972006	0.628774	0.850353	0.780286	0.859857	0.786088	0.641211	0.656547	0.54097	0.570217	0.482713	0.581541	0.596334	0.629555	0.66945	0.653751	0.626745	0.68369	0.597593	0.811583	0.606651	0.677021	0.678916	0.576234	0.748428	0.633649
GC-RM-9117-BT5009A-389-TOX-X-GR	0.600352	0.78164	0.813087	0.767627	0.860524	0.578343	0.823553	0.703396	0.693432	0.695279	0.710054	0.829865	0.763437	0.66865	0.601835	0.739507	0.781182	0.698448	0.696782	0.697541	0.685344	0.655013	0.80419	0.927339	0.599458	0.729738	0.727032	0.652497	0.573174	0.849884	0.73626	0.840625	0.833515	0.774353	0.813413	0.800857	0.797991	0.856691	0.637196	0.712468	0.817488	0.792523	0.665583	0.629721	0.765667	0.774252	0.816333	0.570251	0.752762
GC-RM-9117-BT5009A-390-TOX-X-GR	0.589538	0.746808	0.832827	0.759304	0.814376	0.525415	0.804109	0.640319	0.690214	0.675039	0.669847	0.76464	0.749867	0.602873	0.578629	0.732295	0.764617	0.630808	0.716497	0.621173	0.698294	0.58686	0.760747	0.928349	0.580606	0.776321	0.669261	0.644895	0.580894	0.784585	0.715921	0.803234	0.79849	0.717363	0.804886	0.749344	0.751639	0.836345	0.592957	0.70401	0.79748	0.776893	0.662615	0.603736	0.748605	0.774947	0.785651	0.629236	0.748853
GC-RM-9117-BT5009A-391-TOX-X-GR	0.639182	0.488985	0.814906	0.744081	0.553358	0.673856	0.67023	0.471247	0.554255	0.536199	0.62619	0.579023	0.609776	0.60627	0.568138	0.525516	0.748558	0.677218	0.540093	0.571046	0.541656	0.536157	0.543756	0.933178	0.49864	0.49334	0.556488	0.572167	0.501345	0.538513	0.550495	0.807081	0.800939	0.756839	0.783874	0.764055	0.774706	0.827645	0.698984	0.660972	0.731424	0.7343	0.826827	0.709566	0.525584	0.762888	0.736499	0.680359	0.601377
GC-RM-9117-BT5009A-392-TOX-X-GR	0.730372	0.757986	0.943384	0.728265	0.789062	0.539318	0.801235	0.702036	0.628859	0.831718	0.617185	0.740779	0.717953	0.797891	0.687819	0.658071	0.833513	0.812982	0.675576	0.633038	0.690786	0.546021	0.751421	0.959809	0.698487	0.88625	0.726453	0.744017	0.700624	0.790968	0.752821	0.731331	0.740375	0.71359	0.712614	0.723982	0.717616	0.78846	0.600448	0.707196	0.761744	0.674245	0.520429	0.573154	0.791683	0.735275	0.78588	0.771324	0.725364
GC-RM-9117-BT5009A-4-TOX-IGR	0.816288	0.675074	0.923253	0.580803	0.669367	0.600375	0.803747	0.596368	0.710217	0.774785	0.626868	0.681048	0.623566	0.682603	0.623226	0.723857	0.820544	0.769601	0.66591	0.611882	0.699466	0.636623	0.701171	0.951606	0.588232	0.82408	0.754342	0.796866	0.742219	0.661734	0.656641	0.588888	0.621136	0.526875	0.644251	0.664956	0.680031	0.708509	0.602388	0.538189	0.669841	0.634857	0.752353	0.562076	0.626861	0.6802	0.59853	0.692369	0.636241
GC-RM-9117-BT5009A-41-TOX-IIGR	0.530031	0.688987	0.832113	0.737599	0.716864	0.532025	0.621722	0.580338	0.660907	0.640373	0.606698	0.731503	0.665669	0.521139	0.465879	0.66297	0.639945	0.538838	0.617754	0.535369	0.662749	0.614677	0.73384	0.914914	0.523472	0.713191	0.673166	0.536492	0.545838	0.696837	0.665884	0.770777	0.763717	0.748619	0.789132	0.805057	0.786643	0.822835	0.671893	0.629505	0.731571	0.686675	0.714945	0.622954	0.624115	0.744757	0.691319	0.671472	0.70917
GC-RM-9117-BT5009A-42-TOX-IIGR	0.735412	0.369851	0.924738	0.707009	0.482133	0.691332	0.692229	0.478407	0.408318	0.653789	0.617119	0.538916	0.545656	0.711345	0.631943	0.407079	0.803519	0.745998	0.404388	0.508406	0.461449	0.518404	0.378442	0.95614	0.542243	0.588433	0.426526	0.696102	0.683282	0.493425	0.52142	0.760831	0.744712	0.707875	0.772151	0.725445	0.742716	0.772133	0.732679	0.691475	0.669114	0.684172	0.816979	0.709279	0.507401	0.717946	0.681098	0.796254	0.562035
GC-RM-9117-BT5009A-43-TOX-IIGR	0.678492	0.619706	0.927273	0.710579	0.660974	0.596548	0.610726	0.513077	0.615505	0.655057	0.598777	0.65398	0.582198	0.627887	0.506812	0.613104	0.771266	0.701367	0.592875	0.496299	0.598086	0.547785	0.635655	0.967982	0.47251	0.735301	0.641599	0.656265	0.627483	0.614448	0.565878	0.765705	0.759659	0.70358	0.766102	0.75573	0.747888	0.796947	0.676735	0.658356	0.69349	0.670902	0.734936	0.668949	0.576451	0.71225	0.673638	0.69545	0.604835
GC-RM-9117-BT5009A-45-TOX-IIGR	0.678143	0.507305	0.929446	0.687442	0.517603	0.630362	0.641593	0.396543	0.548783	0.637869	0.501565	0.45639	0.494452	0.711012	0.595279	0.540559	0.796598	0.714081	0.52853	0.483445	0.540206	0.474536	0.492442	0.966533	0.552036	0.659	0.573129	0.665194	0.6558	0.538038	0.490607	0.697412	0.687133	0.666918	0.731342	0.693514	0.686255	0.785668	0.661403	0.684761	0.708761	0.631674	0.775933	0.688724	0.530461	0.7158	0.640804	0.798392	0.532651
GC-RM-9117-BT5009A-46-TOX-IIGR	0.786569	0.379194	0.954382	0.584318	0.445997	0.737793	0.726569	0.516546	0.480458	0.742582	0.650772	0.52473	0.58736	0.783316	0.71377	0.480434	0.845738	0.815053	0.435754	0.552459	0.517066	0.550477	0.386484	0.975746	0.623524	0.651427	0.51825	0.742598	0.74584	0.486057	0.55479	0.686049	0.70462	0.681776	0.687457	0.707531	0.72727	0.718505	0.781592	0.657169	0.682211	0.599777	0.815097	0.688553	0.531472	0.638599	0.654797	0.874631	0.541704
GC-RM-9117-BT5009A-47-TOX-IIGR	0.497697	0.689682	0.904431	0.818176	0.698246	0.598153	0.618092	0.560587	0.659561	0.634303	0.556009	0.642086	0.637755	0.678051	0.597537	0.639827	0.749671	0.621963	0.606003	0.528236	0.621143	0.567285	0.680676	0.960854	0.593369	0.740792	0.640089	0.581868	0.570652	0.671104	0.644044	0.833126	0.836602	0.804843	0.861179	0.812015	0.786333	0.862535	0.68941	0.74676	0.786707	0.728521	0.73247	0.722993	0.681474	0.801524	0.730374	0.776231	0.67016
GC-RM-9117-BT5009A-48-TOX-IIGR	0.698606	0.841722	0.339838	0.841862	0.879518	0.798302	0.878168	0.812243	0.879629	0.415922	0.793489	0.854622	0.862601	0.700541	0.72992	0.881463	0.791716	0.673204	0.840908	0.777881	0.878961	0.830278	0.867042	0.937284	0.791413	0.50019	0.833906	0.755878	0.541962	0.851789	0.849442	0.86134	0.864813	0.839725	0.862292	0.849458	0.856707	0.892888	0.79117	0.804419	0.876086	0.880184	0.862034	0.816847	0.838039	0.870008	0.860613	0.571029	0.869529
GC-RM-9117-BT5009A-5-TOX-IGR	0.734933	0.557892	0.92034	0.623857	0.516519	0.697314	0.676801	0.455266	0.621441	0.64815	0.598243	0.521128	0.496544	0.684102	0.622151	0.60716	0.800536	0.72966	0.558707	0.503317	0.59289	0.536664	0.569205	0.969777	0.571226	0.704106	0.630301	0.678045	0.695536	0.517521	0.521114	0.627337	0.68579	0.591535	0.697417	0.700242	0.701935	0.718788	0.722102	0.603882	0.684781	0.600232	0.802542	0.657228	0.497571	0.692895	0.578781	0.817427	0.5499
GC-RM-9117-BT5009A-50-TOX-IIGR	0.763114	0.704914	0.86972	0.576744	0.713457	0.597733	0.827865	0.597711	0.762542	0.792164	0.624082	0.647915	0.68843	0.743569	0.689419	0.764371	0.82829	0.749052	0.731472	0.648447	0.760827	0.728614	0.707593	0.942435	0.685887	0.848809	0.773506	0.803148	0.744264	0.715094	0.677002	0.594622	0.620716	0.621679	0.581188	0.616241	0.580956	0.686311	0.585715	0.678332	0.715298	0.635385	0.774887	0.544224	0.723318	0.712414	0.689667	0.7751	0.656298
GC-RM-9117-BT5009A-51-TOX-IIGR	0.764094	0.533	0.943445	0.624572	0.513505	0.623815	0.680229	0.518859	0.533399	0.714278	0.576132	0.540187	0.485456	0.780459	0.68342	0.565565	0.826431	0.79355	0.56982	0.484353	0.548131	0.561484	0.549639	0.959292	0.565494	0.757385	0.648689	0.690748	0.712796	0.559037	0.544782	0.697825	0.680783	0.711173	0.665998	0.687085	0.667745	0.630818	0.636504	0.580331	0.652076	0.51887	0.726125	0.552087	0.540966	0.646563	0.668949	0.825434	0.458911
GC-RM-9117-BT5009A-52-TOX-IIGR	0.791007	0.569953	0.967494	0.714317	0.561767	0.760298	0.634315	0.576705	0.577891	0.719003	0.647505	0.576921	0.52142	0.788573	0.683723	0.622246	0.826569	0.790666	0.654882	0.56782	0.586587	0.587635	0.602091	0.973664	0.585367	0.744353	0.679333	0.693031	0.720869	0.603925	0.563047	0.767655	0.780315	0.789301	0.751887	0.74382	0.712629	0.720568	0.757268	0.688713	0.643973	0.644897	0.83796	0.701504	0.552128	0.687225	0.670485	0.867246	0.50495
GC-RM-9117-BT5009A-6-TOX-IGR	0.794215	0.536548	0.957628	0.644553	0.448909	0.737561	0.695698	0.483767	0.624465	0.69009	0.625379	0.549472	0.494184	0.732017	0.659769	0.632137	0.841126	0.804065	0.603744	0.582977	0.586734	0.564603	0.501909	0.974355	0.575243	0.722208	0.653909	0.72235	0.7267	0.534818	0.537986	0.600697	0.650863	0.590196	0.639495	0.738012	0.739951	0.653336	0.766306	0.560592	0.667871	0.552427	0.849919	0.682802	0.487756	0.608468	0.602096	0.827281	0.477623
GC-RM-9117-BT5009A-61-TOX-IIGR	0.925051	0.741995	0.970545	0.627958	0.691187	0.767702	0.899295	0.695115	0.8423	0.889585	0.757016	0.707186	0.700089	0.840216	0.782305	0.84174	0.920523	0.865457	0.800596	0.776621	0.819719	0.797773	0.761339	0.982096	0.788978	0.910976	0.867514	0.904998	0.865662	0.711686	0.725663	0.548436	0.538183	0.545858	0.514599	0.61792	0.633796	0.638265	0.76269	0.614017	0.724676	0.615221	0.860335	0.607188	0.716812	0.709975	0.697055	0.860988	0.713952
GC-RM-9117-BT5009A-62-TOX-IIGR	0.894571	0.688549	0.969366	0.544753	0.687847	0.714916	0.884481	0.6588	0.825175	0.883024	0.741865	0.647213	0.671182	0.834301	0.781306	0.804997	0.920643	0.862582	0.755751	0.739117	0.799876	0.748951	0.711257	0.981214	0.759185	0.909793	0.833741	0.901901	0.853454	0.691894	0.676069	0.458209	0.476793	0.513952	0.470472	0.534914	0.551009	0.590389	0.724501	0.644179	0.667702	0.561431	0.818742	0.543955	0.709919	0.64114	0.689375	0.849442	0.656789
GC-RM-9117-BT5009A-63-TOX-IIGR	0.865734	0.69308	0.959272	0.610712	0.722425	0.67016	0.875917	0.644745	0.799519	0.847831	0.693469	0.649204	0.652337	0.829638	0.749227	0.783858	0.894836	0.838167	0.751594	0.73789	0.756037	0.731943	0.687098	0.982394	0.739828	0.882291	0.818748	0.885371	0.831431	0.743439	0.645638	0.543323	0.520644	0.569164	0.493002	0.518907	0.533076	0.610089	0.6521	0.674324	0.672615	0.583705	0.798274	0.54997	0.729894	0.631997	0.728543	0.819937	0.625112
GC-RM-9117-BT5009A-64-TOX-IIGR	0.8705	0.701319	0.932392	0.585667	0.687673	0.684222	0.874593	0.650445	0.802219	0.871391	0.70363	0.686127	0.704821	0.807697	0.776194	0.804426	0.863707	0.850048	0.780706	0.731626	0.828154	0.796604	0.743951	0.942972	0.75905	0.888292	0.840469	0.87555	0.844793	0.720657	0.734633	0.509137	0.485207	0.544642	0.491879	0.599765	0.594789	0.642404	0.669389	0.640003	0.745414	0.586791	0.794437	0.50253	0.738913	0.697238	0.692384	0.837805	0.696892
GC-RM-9117-BT5009A-65-TOX-IIGR	0.848455	0.684495	0.928603	0.572677	0.72068	0.598815	0.861607	0.650513	0.78204	0.826276	0.716478	0.697954	0.682776	0.746544	0.663749	0.784068	0.861899	0.808107	0.740578	0.681062	0.754486	0.754336	0.713389	0.969926	0.664397	0.848948	0.794884	0.869896	0.78803	0.720189	0.659093	0.592796	0.569854	0.552194	0.541737	0.615115	0.593629	0.674204	0.632453	0.598205	0.693075	0.643423	0.795563	0.525678	0.70204	0.651266	0.675299	0.77444	0.659152
GC-RM-9117-BT5009A-66-TOX-IIGR	0.815847	0.684536	0.953504	0.625341	0.702482	0.710654	0.833044	0.670598	0.781107	0.858964	0.696833	0.641335	0.68831	0.817581	0.75578	0.77168	0.858982	0.813223	0.753781	0.709714	0.782159	0.750505	0.678846	0.969226	0.770085	0.884478	0.789897	0.860105	0.809429	0.71877	0.650968	0.602238	0.605703	0.645685	0.566334	0.566303	0.595624	0.636725	0.696321	0.656377	0.697409	0.583122	0.793093	0.610575	0.760128	0.649341	0.710868	0.869224	0.627152
GC-RM-9117-BT5009A-67-TOX-IIGR	0.829668	0.760641	0.948556	0.693277	0.756229	0.734981	0.852561	0.695813	0.80136	0.841436	0.643403	0.743343	0.735838	0.815331	0.769355	0.794123	0.865424	0.795948	0.77607	0.710374	0.811204	0.76528	0.744427	0.969001	0.772318	0.904369	0.832082	0.834146	0.762839	0.785289	0.750441	0.606592	0.574776	0.619083	0.632927	0.682324	0.693913	0.695921	0.717304	0.635222	0.765401	0.595162	0.721609	0.633211	0.78905	0.726045	0.751664	0.864702	0.730237
GC-RM-9117-BT5009A-68-TOX-IIGR	0.923507	0.72564	0.977557	0.574586	0.691574	0.757749	0.919344	0.696198	0.824504	0.927368	0.755425	0.716907	0.748254	0.879918	0.834155	0.846229	0.949657	0.906415	0.764825	0.772351	0.843689	0.830771	0.727265	0.986951	0.812132	0.945222	0.859345	0.932065	0.895558	0.730328	0.740165	0.507134	0.567918	0.561031	0.523967	0.603544	0.660573	0.661968	0.756333	0.69377	0.770353	0.58133	0.833516	0.626973	0.771166	0.675442	0.647752	0.921914	0.687129
GC-RM-9117-BT5009A-69-TOX-IIGR	0.836955	0.715584	0.975434	0.639392	0.66939	0.634252	0.853661	0.638365	0.729808	0.885436	0.66001	0.730737	0.68445	0.862526	0.785604	0.750936	0.902828	0.86814	0.725895	0.651882	0.757463	0.726204	0.705038	0.985531	0.729442	0.925514	0.814131	0.855445	0.828324	0.712116	0.748708	0.530645	0.526222	0.545596	0.566934	0.603051	0.648267	0.667636	0.639035	0.6066	0.761295	0.487504	0.681921	0.547683	0.737731	0.688716	0.683086	0.845061	0.6722
GC-RM-9117-BT5009A-7-TOX-IGR	0.750564	0.449383	0.928059	0.674909	0.455426	0.774199	0.680303	0.47772	0.535072	0.690911	0.581382	0.45487	0.562401	0.747884	0.690421	0.528684	0.819924	0.748526	0.474705	0.534794	0.541567	0.522603	0.469943	0.955233	0.617123	0.639834	0.548658	0.69448	0.68111	0.504275	0.561498	0.67428	0.699285	0.702749	0.694025	0.716292	0.732463	0.743558	0.771147	0.701045	0.718183	0.606844	0.828755	0.684839	0.538523	0.747038	0.68214	0.882453	0.589172
GC-RM-9117-BT5009A-70-TOX-IIGR	0.82766	0.729028	0.939136	0.679407	0.746738	0.754533	0.851594	0.674668	0.830257	0.863261	0.703801	0.715452	0.73007	0.82193	0.78152	0.80517	0.858141	0.835103	0.770801	0.741541	0.818204	0.752055	0.708542	0.965077	0.783734	0.905805	0.829027	0.869596	0.833839	0.75887	0.725581	0.551794	0.523846	0.585647	0.575286	0.584919	0.664646	0.674365	0.766707	0.694269	0.750563	0.630859	0.778366	0.632835	0.767028	0.728236	0.76613	0.86021	0.732784
GC-RM-9117-BT5009A-71-TOX-IIGR	0.7936	0.602831	0.940524	0.522687	0.623623	0.687167	0.784009	0.578017	0.755025	0.810879	0.622725	0.621945	0.638617	0.757698	0.696566	0.741013	0.825108	0.782737	0.67042	0.669812	0.754289	0.699715	0.63951	0.951959	0.693221	0.851964	0.766107	0.818374	0.763798	0.642584	0.624703	0.486966	0.528759	0.532157	0.512076	0.569129	0.606193	0.675537	0.70068	0.610271	0.661547	0.539791	0.797058	0.564806	0.645657	0.640895	0.615932	0.840856	0.600719
GC-RM-9117-BT5009A-72-TOX-IIGR	0.839479	0.620296	0.916584	0.51983	0.666266	0.694581	0.836949	0.604396	0.778523	0.823474	0.671886	0.669318	0.675558	0.771354	0.748308	0.778219	0.834857	0.804669	0.703392	0.731351	0.781063	0.751075	0.682923	0.935312	0.704296	0.860874	0.791874	0.842342	0.791705	0.71319	0.669816	0.526683	0.515833	0.550859	0.522198	0.604844	0.625032	0.62792	0.714902	0.601127	0.699558	0.578029	0.799105	0.549821	0.686718	0.588083	0.680545	0.822892	0.636812
GC-RM-9117-BT5009A-8-TOX-IGR	0.742263	0.676064	0.91114	0.559095	0.688339	0.555624	0.801485	0.632992	0.693936	0.802448	0.672617	0.731047	0.739032	0.728539	0.606025	0.701822	0.826821	0.774674	0.644914	0.583413	0.7054	0.677346	0.721551	0.961806	0.60767	0.857236	0.720618	0.774439	0.703781	0.678199	0.694629	0.652621	0.711463	0.631541	0.660863	0.698162	0.686105	0.759843	0.615557	0.59742	0.716707	0.672948	0.729068	0.562267	0.648705	0.720704	0.627149	0.743364	0.661242
GC-RM-9117-BT5009A-81-TOX-IIIGR	0.648522	0.462241	0.79161	0.696427	0.486062	0.745274	0.715182	0.52997	0.480252	0.598335	0.677058	0.591506	0.62931	0.704087	0.676564	0.516424	0.785318	0.709693	0.496318	0.57341	0.525074	0.595312	0.487791	0.951694	0.569232	0.530767	0.507787	0.658738	0.622491	0.521712	0.60589	0.763247	0.805668	0.750968	0.783204	0.823387	0.818843	0.803124	0.800554	0.679883	0.761337	0.714206	0.860581	0.740348	0.504761	0.753303	0.625438	0.74255	0.628216
GC-RM-9117-BT5009A-82-TOX-IIIGR	0.803796	0.588344	0.963725	0.549944	0.514781	0.6423	0.77928	0.579904	0.674777	0.784331	0.665415	0.635325	0.5737	0.712473	0.646102	0.704723	0.8565	0.78193	0.651419	0.62175	0.650909	0.652887	0.592588	0.975642	0.615778	0.818841	0.736643	0.812034	0.763153	0.589653	0.566441	0.620653	0.630076	0.618992	0.611558	0.650502	0.62468	0.558712	0.664502	0.541703	0.628374	0.500837	0.802216	0.583774	0.596775	0.591669	0.585213	0.814662	0.458047
GC-RM-9117-BT5009A-84-TOX-IIIGR	0.653892	0.754754	0.496641	0.794157	0.772288	0.712467	0.788567	0.67329	0.7497	0.376114	0.670044	0.753654	0.698906	0.620197	0.617643	0.758803	0.753805	0.642624	0.755836	0.670328	0.756424	0.705172	0.743083	0.950321	0.635001	0.467176	0.739261	0.703502	0.527185	0.75572	0.694722	0.836718	0.843242	0.771	0.840006	0.798105	0.790646	0.853058	0.719244	0.747159	0.774542	0.778939	0.84508	0.756634	0.727018	0.781883	0.74602	0.514297	0.728298
GC-RM-9117-BT5009A-85-TOX-IIIGR	0.752975	0.763137	0.908507	0.726769	0.841995	0.577072	0.824328	0.704502	0.816238	0.764154	0.753508	0.793636	0.778524	0.618308	0.56705	0.802159	0.811277	0.669847	0.751066	0.748777	0.79678	0.757648	0.802065	0.930474	0.636298	0.82935	0.797242	0.82969	0.746586	0.800125	0.728792	0.812002	0.816114	0.738638	0.77277	0.752792	0.749645	0.856391	0.666332	0.72344	0.806335	0.843616	0.8431	0.720399	0.758996	0.784858	0.805308	0.654047	0.764465
GC-RM-9117-BT5009A-86-TOX-IIIGR	0.739642	0.512072	0.932955	0.609859	0.495399	0.593621	0.669086	0.436167	0.582735	0.639554	0.549222	0.534154	0.477526	0.666496	0.58642	0.589323	0.797863	0.746692	0.556554	0.480025	0.576563	0.547401	0.55151	0.956021	0.486842	0.706681	0.627743	0.689107	0.675911	0.491916	0.492317	0.636176	0.66431	0.59482	0.656608	0.625869	0.628088	0.717737	0.624989	0.584183	0.640022	0.567166	0.780434	0.560828	0.502312	0.668818	0.570191	0.716983	0.477866
GC-RM-9117-BT5009A-87-TOX-IIIGR	0.801068	0.461368	0.963483	0.617611	0.426247	0.67368	0.72769	0.444332	0.534766	0.730055	0.609752	0.460669	0.493509	0.754652	0.693146	0.566057	0.858431	0.798037	0.554692	0.533755	0.549291	0.542557	0.48219	0.97721	0.575061	0.677597	0.589567	0.741302	0.744888	0.464354	0.504308	0.635197	0.636291	0.643193	0.624398	0.649571	0.648526	0.662699	0.701247	0.629237	0.638552	0.583605	0.830053	0.627091	0.49158	0.632783	0.592046	0.865739	0.464978
GC-RM-9117-BT5009A-88-TOX-IIIGR	0.773311	0.521806	0.965161	0.67107	0.542219	0.668616	0.697858	0.487795	0.570304	0.684289	0.627835	0.548909	0.496558	0.718864	0.650087	0.608345	0.84632	0.793006	0.604063	0.545106	0.554645	0.554902	0.5386	0.975492	0.526922	0.723791	0.640236	0.718166	0.718326	0.537512	0.507998	0.714898	0.703829	0.687098	0.704451	0.655284	0.64719	0.675741	0.648716	0.600415	0.655064	0.61751	0.817459	0.637388	0.549155	0.662456	0.65425	0.742519	0.442555
GC-RM-9117-BT5009A-89-TOX-IIIGR	0.705068	0.551098	0.959978	0.591011	0.504461	0.596907	0.66926	0.502375	0.550613	0.72584	0.595099	0.548316	0.492958	0.783518	0.669062	0.586687	0.83657	0.798569	0.535565	0.504607	0.539136	0.534156	0.563698	0.969647	0.556024	0.775946	0.603486	0.661609	0.669663	0.517917	0.506028	0.62376	0.668758	0.638744	0.623466	0.647435	0.618028	0.673402	0.646527	0.601894	0.595932	0.551863	0.719309	0.513234	0.494524	0.643598	0.591799	0.817927	0.459494
GC-RM-9117-BT5009A-9-TOX-IGR	0.675028	0.663655	0.907895	0.778325	0.702314	0.66921	0.642921	0.611994	0.631539	0.674332	0.615342	0.689204	0.649265	0.65922	0.573777	0.633575	0.685272	0.62539	0.606889	0.562732	0.631749	0.603928	0.681722	0.942572	0.574708	0.719451	0.672967	0.586459	0.613792	0.689266	0.626196	0.84151	0.858279	0.820364	0.814521	0.819047	0.803479	0.845884	0.713268	0.72011	0.748075	0.703919	0.771131	0.696132	0.652335	0.727502	0.748817	0.713498	0.638807
GC-RM-9117-BT5009A-90-TOX-IIIGR	0.645984	0.474352	0.835696	0.776915	0.544922	0.729129	0.672962	0.481614	0.47607	0.56139	0.652581	0.584078	0.571338	0.646597	0.625095	0.484391	0.774526	0.711035	0.489595	0.557266	0.487102	0.549698	0.501835	0.948932	0.493364	0.517851	0.486293	0.627961	0.610125	0.553083	0.54619	0.820003	0.810759	0.770665	0.838704	0.79764	0.798429	0.80839	0.744332	0.724649	0.752537	0.7196	0.837454	0.724464	0.542117	0.76175	0.725475	0.651314	0.609426
GC-RM-9117-BT5009A-91-TOX-IIIGR	0.820478	0.6921	0.955196	0.56557	0.667297	0.5885	0.819645	0.566534	0.710774	0.809371	0.604949	0.679889	0.63452	0.730882	0.665658	0.709745	0.86263	0.808312	0.66984	0.603935	0.705184	0.676887	0.70288	0.976857	0.645074	0.863733	0.755615	0.82307	0.771488	0.662662	0.660956	0.572409	0.634891	0.547429	0.619991	0.629172	0.629408	0.714509	0.588491	0.589168	0.694478	0.575616	0.714798	0.565764	0.655256	0.680038	0.540152	0.750184	0.594909
GC-RM-9117-BT5009A-92-TOX-IIIGR	0.584011	0.625641	0.919938	0.775552	0.652186	0.584296	0.646348	0.484403	0.57726	0.58715	0.53207	0.620289	0.605283	0.572794	0.524435	0.611966	0.782957	0.61526	0.592213	0.420203	0.590879	0.533423	0.631672	0.962762	0.454556	0.696303	0.587258	0.551403	0.540057	0.614241	0.584495	0.805497	0.795319	0.73473	0.833819	0.772845	0.780767	0.837181	0.636999	0.688093	0.75139	0.675429	0.695521	0.686863	0.620701	0.775067	0.673092	0.67923	0.620254
[truncated: 174 more columns]

## Sheet: Bray Curtis Fungi
	GC-RM-9414-BT5009A-1-TOX-IGR	GC-RM-9414-BT5009A-2-TOX-IGR	GC-RM-9414-BT5009A-3-TOX-IGR	GC-RM-9414-BT5009A-4-TOX-IGR	GC-RM-9414-BT5009A-5-TOX-IGR	GC-RM-9414-BT5009A-6-TOX-IGR	GC-RM-9414-BT5009A-7-TOX-IGR	GC-RM-9414-BT5009A-8-TOX-IGR	GC-RM-9414-BT5009A-9-TOX-IGR	GC-RM-9414-BT5009A-10-TOX-IGR	GC-RM-9414-BT5009A-11-TOX-IGR	GC-RM-9414-BT5009A-12-TOX-IGR	GC-RM-9414-BT5009A-21-TOX-IGR	GC-RM-9414-BT5009A-22-TOX-IGR	GC-RM-9414-BT5009A-23-TOX-IGR	GC-RM-9414-BT5009A-24-TOX-IGR	GC-RM-9414-BT5009A-25-TOX-IGR	GC-RM-9414-BT5009A-26-TOX-IGR	GC-RM-9414-BT5009A-27-TOX-IGR	GC-RM-9414-BT5009A-28-TOX-IGR	GC-RM-9414-BT5009A-29-TOX-IGR	GC-RM-9414-BT5009A-30-TOX-IGR	GC-RM-9414-BT5009A-31-TOX-IGR	GC-RM-9414-BT5009A-32-TOX-IGR	GC-RM-9414-BT5009A-41-TOX-IIGR	GC-RM-9414-BT5009A-42-TOX-IIGR	GC-RM-9414-BT5009A-43-TOX-IIGR	GC-RM-9414-BT5009A-44-TOX-IIGR	GC-RM-9414-BT5009A-45-TOX-IIGR	GC-RM-9414-BT5009A-46-TOX-IIGR	GC-RM-9414-BT5009A-47-TOX-IIGR	GC-RM-9414-BT5009A-48-TOX-IIGR	GC-RM-9414-BT5009A-49-TOX-IIGR	GC-RM-9414-BT5009A-50-TOX-IIGR	GC-RM-9414-BT5009A-51-TOX-IIGR	GC-RM-9414-BT5009A-52-TOX-IIGR	GC-RM-9414-BT5009A-61-TOX-IIGR	GC-RM-9414-BT5009A-62-TOX-IIGR	GC-RM-9414-BT5009A-63-TOX-IIGR	GC-RM-9414-BT5009A-64-TOX-IIGR	GC-RM-9414-BT5009A-65-TOX-IIGR	GC-RM-9414-BT5009A-66-TOX-IIGR	GC-RM-9414-BT5009A-68-TOX-IIGR	GC-RM-9414-BT5009A-69-TOX-IIGR	GC-RM-9414-BT5009A-70-TOX-IIGR	GC-RM-9414-BT5009A-71-TOX-IIGR	GC-RM-9414-BT5009A-72-TOX-IIGR	GC-RM-9414-BT5009A-81-TOX-IIIGR	GC-RM-9414-BT5009A-82-TOX-IIIGR
GC-RM-9414-BT5009A-1-TOX-IGR	0	0.147174	0.152549	0.245549	0.212352	0.154393	0.171006	0.16105	0.16205	0.243898	0.192549	0.247351	0.252096	0.380839	0.393507	0.25774	0.271409	0.282772	0.306479	0.376897	0.318341	0.478969	0.370057	0.268478	0.172913	0.169907	0.316289	0.167932	0.225912	0.206651	0.262808	0.182859	0.144303	0.238882	0.261717	0.232895	0.242533	0.139707	0.22059	0.201785	0.264623	0.276927	0.117235	0.241099	0.319655	0.239085	0.325115	0.171983	0.296041
GC-RM-9414-BT5009A-2-TOX-IGR	0.147174	0	0.141974	0.181068	0.145593	0.0711131	0.107481	0.119729	0.117563	0.18703	0.124064	0.182102	0.196216	0.344775	0.340233	0.194258	0.210334	0.223224	0.292861	0.319784	0.266619	0.439925	0.316897	0.188222	0.093915	0.1624	0.256915	0.0894257	0.132424	0.134539	0.203626	0.118968	0.0779867	0.171927	0.194708	0.188037	0.172592	0.0666492	0.15294	0.13926	0.199017	0.203266	0.137312	0.200426	0.238395	0.181194	0.272681	0.0980491	0.23497
GC-RM-9414-BT5009A-3-TOX-IGR	0.152549	0.141974	0	0.247634	0.213265	0.156484	0.177769	0.188489	0.186009	0.275461	0.192635	0.250659	0.26114	0.401403	0.399991	0.261311	0.274532	0.289809	0.353455	0.380204	0.329539	0.492967	0.396422	0.28037	0.172135	0.129577	0.320408	0.166667	0.227002	0.198604	0.279288	0.18738	0.147565	0.240716	0.264388	0.279462	0.244505	0.135201	0.221345	0.211678	0.267396	0.293447	0.128904	0.264929	0.323875	0.249055	0.334484	0.171034	0.299532
GC-RM-9414-BT5009A-4-TOX-IGR	0.245549	0.181068	0.247634	0	0.0679332	0.122203	0.140359	0.167799	0.155861	0.106696	0.10466	0.0522939	0.0592753	0.218439	0.21528	0.0592634	0.0742141	0.0939006	0.163462	0.196929	0.136216	0.325865	0.212247	0.145672	0.0977921	0.265097	0.125593	0.104484	0.12546	0.197658	0.0797904	0.0777668	0.129734	0.0368416	0.0630758	0.2351	0.133849	0.149968	0.0325104	0.090705	0.0704254	0.0983337	0.241616	0.0633459	0.129984	0.210947	0.141896	0.110503	0.168893
GC-RM-9414-BT5009A-5-TOX-IGR	0.212352	0.145593	0.213265	0.0679332	0	0.0835009	0.0799331	0.132576	0.120064	0.0966943	0.0659084	0.0755635	0.0816884	0.224716	0.240577	0.0832458	0.0974539	0.117059	0.188008	0.203742	0.160813	0.336354	0.235746	0.0914204	0.0568188	0.230672	0.149625	0.0657933	0.0902531	0.164961	0.0843126	0.0387012	0.0888809	0.0602099	0.0864882	0.204359	0.0777224	0.11221	0.0388424	0.0529831	0.0687158	0.119429	0.207058	0.0871747	0.154159	0.15817	0.166341	0.0746929	0.1181
GC-RM-9414-BT5009A-6-TOX-IGR	0.154393	0.0711131	0.156484	0.122203	0.0835009	0	0.0451382	0.0750959	0.0582204	0.137846	0.0607989	0.129366	0.136192	0.29286	0.291522	0.137497	0.152175	0.169071	0.240907	0.274524	0.21166	0.398266	0.276744	0.144992	0.0293661	0.173851	0.204212	0.0315408	0.0853822	0.110846	0.15115	0.0521183	0.0246236	0.114477	0.140275	0.144993	0.11302	0.049845	0.0925796	0.0780806	0.143646	0.163646	0.147325	0.141416	0.195952	0.129333	0.219957	0.0369818	0.180732
GC-RM-9414-BT5009A-7-TOX-IGR	0.171006	0.107481	0.177769	0.140359	0.0799331	0.0451382	0	0.0971727	0.0849253	0.167949	0.0817075	0.141932	0.154595	0.287723	0.303395	0.153365	0.169056	0.183315	0.25331	0.25434	0.227286	0.38185	0.299573	0.140255	0.0583394	0.196462	0.218283	0.051254	0.117013	0.127862	0.153699	0.0765664	0.0502703	0.131071	0.156668	0.17533	0.100567	0.0734989	0.11134	0.096722	0.123515	0.189476	0.165694	0.1581	0.220237	0.10221	0.225838	0.0571913	0.160433
GC-RM-9414-BT5009A-8-TOX-IGR	0.16105	0.119729	0.188489	0.167799	0.132576	0.0750959	0.0971727	0	0.0955662	0.195979	0.111501	0.174662	0.173573	0.327666	0.326175	0.180755	0.195316	0.207913	0.255993	0.305639	0.252633	0.425319	0.3118	0.200818	0.0908764	0.205898	0.226591	0.0833333	0.146837	0.141263	0.187408	0.106811	0.060161	0.160606	0.184887	0.185745	0.164154	0.0851104	0.141193	0.127768	0.183169	0.202658	0.180005	0.162474	0.245152	0.166083	0.25523	0.0897759	0.218925
GC-RM-9414-BT5009A-9-TOX-IGR	0.16205	0.117563	0.186009	0.155861	0.120064	0.0582204	0.0849253	0.0955662	0	0.172629	0.092433	0.162403	0.160225	0.303095	0.316744	0.162673	0.183821	0.196078	0.259206	0.297933	0.235744	0.411119	0.296399	0.181885	0.0775598	0.197254	0.232505	0.0723379	0.134673	0.138939	0.179982	0.0886911	0.0538177	0.148663	0.173333	0.178549	0.138275	0.0832295	0.128937	0.109837	0.176477	0.196863	0.166866	0.164428	0.236165	0.157341	0.247271	0.0766829	0.210516
GC-RM-9414-BT5009A-10-TOX-IGR	0.243898	0.18703	0.275461	0.106696	0.0966943	0.137846	0.167949	0.195979	0.172629	0	0.134155	0.113597	0.117754	0.250215	0.261947	0.119393	0.133359	0.145553	0.214685	0.243141	0.184184	0.358119	0.21363	0.120519	0.119432	0.292819	0.179354	0.13303	0.114904	0.225117	0.132184	0.105369	0.155808	0.0998098	0.123459	0.184219	0.155518	0.180032	0.08028	0.11017	0.122207	0.119835	0.241979	0.122911	0.158979	0.234279	0.192982	0.140872	0.191605
GC-RM-9414-BT5009A-11-TOX-IGR	0.192549	0.124064	0.192635	0.10466	0.0659084	0.0607989	0.0817075	0.111501	0.092433	0.134155	0	0.11247	0.115965	0.265917	0.274641	0.119588	0.133826	0.153025	0.222349	0.255084	0.195882	0.381303	0.269462	0.142021	0.0352759	0.196677	0.18481	0.0429102	0.0825503	0.145213	0.139876	0.0395785	0.0683139	0.0972925	0.123296	0.18896	0.101337	0.085937	0.0761696	0.0654514	0.126611	0.157209	0.186868	0.123444	0.189467	0.161238	0.201285	0.0516583	0.162199
GC-RM-9414-BT5009A-12-TOX-IGR	0.247351	0.182102	0.250659	0.0522939	0.0755635	0.129366	0.141932	0.174662	0.162403	0.113597	0.11247	0	0.0265691	0.190258	0.188399	0.0265638	0.0418003	0.0589315	0.132634	0.165646	0.105513	0.301976	0.184155	0.149673	0.10572	0.271966	0.0946966	0.109506	0.131558	0.199553	0.0587139	0.0853042	0.137568	0.0373107	0.044147	0.237038	0.140579	0.157931	0.0394213	0.0959296	0.0758895	0.0621545	0.247995	0.0586004	0.0984504	0.212241	0.142282	0.120429	0.175215
GC-RM-9414-BT5009A-21-TOX-IGR	0.252096	0.196216	0.26114	0.0592753	0.0816884	0.136192	0.154595	0.173573	0.160225	0.117754	0.115965	0.0265691	0	0.180206	0.182241	0.0193016	0.0351247	0.0514099	0.123155	0.161694	0.0984769	0.295425	0.171732	0.151883	0.112634	0.27595	0.0856164	0.119952	0.13974	0.21118	0.0636412	0.0919484	0.137981	0.0448689	0.0540299	0.242692	0.146103	0.164643	0.0478519	0.104217	0.0818474	0.0544552	0.253646	0.060543	0.0928861	0.223147	0.151948	0.127668	0.180903
GC-RM-9414-BT5009A-22-TOX-IGR	0.380839	0.344775	0.401403	0.218439	0.224716	0.29286	0.287723	0.327666	0.303095	0.250215	0.265917	0.190258	0.180206	0	0.0743561	0.177441	0.158368	0.167109	0.0972739	0.120145	0.0961264	0.16776	0.0968341	0.268691	0.271919	0.400833	0.218348	0.279499	0.284901	0.348957	0.205764	0.251495	0.297748	0.201099	0.211535	0.35705	0.274833	0.320188	0.21259	0.254512	0.21829	0.181203	0.378945	0.220864	0.135774	0.33747	0.282932	0.280047	0.295933
GC-RM-9414-BT5009A-23-TOX-IGR	0.393507	0.340233	0.399991	0.21528	0.240577	0.291522	0.303395	0.326175	0.316744	0.261947	0.274641	0.188399	0.182241	0.0743561	0	0.175899	0.157053	0.16962	0.0955735	0.134049	0.0992532	0.131101	0.101947	0.292744	0.269831	0.415416	0.217055	0.277961	0.283454	0.346313	0.217523	0.253385	0.301	0.204912	0.209738	0.366404	0.288662	0.318893	0.211066	0.258544	0.234097	0.179641	0.391381	0.2195	0.132456	0.353136	0.280628	0.279506	0.311546
GC-RM-9414-BT5009A-24-TOX-IGR	0.25774	0.194258	0.261311	0.0592634	0.0832458	0.137497	0.153365	0.180755	0.162673	0.119393	0.119588	0.0265638	0.0193016	0.177441	0.175899	0	0.0281628	0.0466053	0.119589	0.153496	0.0905931	0.28938	0.16778	0.156123	0.112609	0.277544	0.0812512	0.117832	0.138161	0.210184	0.0676209	0.0933305	0.144012	0.0430266	0.0526316	0.244781	0.147493	0.164265	0.0476339	0.103564	0.0818312	0.0510092	0.253131	0.0639984	0.0845771	0.221791	0.151466	0.125555	0.178778
GC-RM-9414-BT5009A-25-TOX-IGR	0.271409	0.210334	0.274532	0.0742141	0.0974539	0.152175	0.169056	0.195316	0.183821	0.133359	0.133826	0.0418003	0.0351247	0.158368	0.157053	0.0281628	0	0.0281098	0.101311	0.136413	0.072865	0.273299	0.152404	0.170865	0.127694	0.291783	0.0863477	0.135074	0.153627	0.224197	0.0823902	0.108283	0.159689	0.0600501	0.068671	0.257927	0.160827	0.179756	0.0637122	0.120054	0.0960117	0.0408125	0.268427	0.0799551	0.0661701	0.235399	0.164366	0.142811	0.193447
GC-RM-9414-BT5009A-26-TOX-IGR	0.282772	0.223224	0.289809	0.0939006	0.117059	0.169071	0.183315	0.207913	0.196078	0.145553	0.153025	0.0589315	0.0514099	0.167109	0.16962	0.0466053	0.0281098	0	0.1166	0.147841	0.082018	0.275353	0.158559	0.182005	0.14785	0.309312	0.0984706	0.152621	0.17112	0.234287	0.0934197	0.124009	0.171478	0.0764628	0.0873471	0.256417	0.178723	0.199347	0.0836837	0.128667	0.110434	0.0550514	0.27507	0.0992454	0.0822869	0.251033	0.177763	0.159054	0.206384
GC-RM-9414-BT5009A-27-TOX-IGR	0.306479	0.292861	0.353455	0.163462	0.188008	0.240907	0.25331	0.255993	0.259206	0.214685	0.222349	0.132634	0.123155	0.0972739	0.0955735	0.119589	0.101311	0.1166	0	0.0825052	0.0426634	0.21076	0.082239	0.247411	0.218714	0.370501	0.166771	0.224098	0.235855	0.301393	0.156495	0.199619	0.24767	0.151118	0.156044	0.326569	0.242045	0.267407	0.15475	0.20633	0.182987	0.115286	0.34573	0.150501	0.0800546	0.308866	0.236881	0.231468	0.266573
GC-RM-9414-BT5009A-28-TOX-IGR	0.376897	0.319784	0.380204	0.196929	0.203742	0.274524	0.25434	0.305639	0.297933	0.243141	0.255084	0.165646	0.161694	0.120145	0.134049	0.153496	0.136413	0.147841	0.0825052	0	0.0769596	0.219046	0.125069	0.244991	0.250993	0.398697	0.197361	0.255639	0.267458	0.328615	0.182418	0.233181	0.279525	0.184439	0.189682	0.34984	0.238277	0.293726	0.190116	0.233638	0.170375	0.159014	0.368068	0.190111	0.112386	0.274442	0.259705	0.263411	0.23009
GC-RM-9414-BT5009A-29-TOX-IGR	0.318341	0.266619	0.329539	0.136216	0.160813	0.21166	0.227286	0.252633	0.235744	0.184184	0.195882	0.105513	0.0984769	0.0961264	0.0992532	0.0905931	0.072865	0.082018	0.0426634	0.0769596	0	0.209077	0.0858054	0.218612	0.191304	0.346785	0.142344	0.19544	0.210726	0.278175	0.141333	0.16752	0.21855	0.118692	0.129495	0.295496	0.217371	0.241091	0.127912	0.170957	0.15502	0.100977	0.315117	0.140735	0.0519409	0.286111	0.214172	0.201481	0.239798
GC-RM-9414-BT5009A-30-TOX-IGR	0.478969	0.439925	0.492967	0.325865	0.336354	0.398266	0.38185	0.425319	0.411119	0.358119	0.381303	0.301976	0.295425	0.16776	0.131101	0.28938	0.273299	0.275353	0.21076	0.219046	0.209077	0	0.203782	0.363075	0.379492	0.506606	0.319023	0.384042	0.38652	0.43989	0.312432	0.360605	0.40302	0.309954	0.319147	0.442759	0.368863	0.423005	0.324406	0.357175	0.315462	0.291209	0.473331	0.328013	0.247009	0.421579	0.373758	0.385116	0.37557
GC-RM-9414-BT5009A-31-TOX-IGR	0.370057	0.316897	0.396422	0.212247	0.235746	0.276744	0.299573	0.3118	0.296399	0.21363	0.269462	0.184155	0.171732	0.0968341	0.101947	0.16778	0.152404	0.158559	0.082239	0.125069	0.0858054	0.203782	0	0.248018	0.260643	0.409466	0.212283	0.27205	0.245895	0.340882	0.195327	0.245748	0.292913	0.19525	0.202397	0.314984	0.282606	0.309812	0.206377	0.24541	0.226569	0.13619	0.370473	0.200982	0.108364	0.346341	0.277466	0.276704	0.297816
GC-RM-9414-BT5009A-32-TOX-IGR	0.268478	0.188222	0.28037	0.145672	0.0914204	0.144992	0.140255	0.200818	0.181885	0.120519	0.142021	0.149673	0.151883	0.268691	0.292744	0.156123	0.170865	0.182005	0.247411	0.244991	0.218612	0.363075	0.248018	0	0.127806	0.299614	0.214757	0.136717	0.120838	0.231672	0.149142	0.113211	0.162301	0.138546	0.157706	0.216262	0.130951	0.18648	0.119781	0.114809	0.12927	0.155384	0.259683	0.158403	0.192581	0.205942	0.225801	0.151198	0.164842
GC-RM-9414-BT5009A-41-TOX-IIGR	0.172913	0.093915	0.172135	0.0977921	0.0568188	0.0293661	0.0583394	0.0908764	0.0775598	0.119432	0.0352759	0.10572	0.112634	0.271919	0.269831	0.112609	0.127694	0.14785	0.218714	0.250993	0.191304	0.379492	0.260643	0.127806	0	0.188732	0.179954	0.0198822	0.0660949	0.124985	0.126418	0.0304374	0.0437942	0.0899786	0.116096	0.164612	0.0869809	0.0670132	0.0685546	0.0572677	0.117986	0.145026	0.166581	0.117233	0.177774	0.140917	0.196843	0.0293148	0.155597
GC-RM-9414-BT5009A-42-TOX-IIGR	0.169907	0.1624	0.129577	0.265097	0.230672	0.173851	0.196462	0.205898	0.197254	0.292819	0.196677	0.271966	0.27595	0.400833	0.415416	0.277544	0.291783	0.309312	0.370501	0.398697	0.346785	0.506606	0.409466	0.299614	0.188732	0	0.337722	0.184182	0.238302	0.207542	0.296857	0.205302	0.165581	0.255516	0.270463	0.29905	0.261856	0.154685	0.239107	0.229084	0.280795	0.313248	0.146184	0.282218	0.339756	0.253857	0.351587	0.185625	0.316986
GC-RM-9414-BT5009A-43-TOX-IIGR	0.316289	0.256915	0.320408	0.125593	0.149625	0.204212	0.218283	0.226591	0.232505	0.179354	0.18481	0.0946966	0.0856164	0.218348	0.217055	0.0812512	0.0863477	0.0984706	0.166771	0.197361	0.142344	0.319023	0.212283	0.214757	0.179954	0.337722	0	0.186734	0.20117	0.268777	0.131038	0.161422	0.207307	0.112414	0.119443	0.262939	0.207499	0.230978	0.116995	0.170304	0.143921	0.107154	0.313714	0.130635	0.136814	0.276921	0.206074	0.193697	0.235461
GC-RM-9414-BT5009A-44-TOX-IIGR	0.167932	0.0894257	0.166667	0.104484	0.0657933	0.0315408	0.051254	0.0833333	0.0723379	0.13303	0.0429102	0.109506	0.119952	0.279499	0.277961	0.117832	0.135074	0.152621	0.224098	0.255639	0.19544	0.384042	0.27205	0.136717	0.0198822	0.184182	0.186734	0	0.0793377	0.120273	0.136647	0.0376039	0.0397731	0.0943119	0.118573	0.162993	0.101182	0.0613	0.0739133	0.0548948	0.120026	0.157335	0.156926	0.122237	0.188054	0.135743	0.198783	0.0178155	0.15952
GC-RM-9414-BT5009A-45-TOX-IIGR	0.225912	0.132424	0.227002	0.12546	0.0902531	0.0853822	0.117013	0.146837	0.134673	0.114904	0.0825503	0.131558	0.13974	0.284901	0.283454	0.138161	0.153627	0.17112	0.235855	0.267458	0.210726	0.38652	0.245895	0.120838	0.0660949	0.238302	0.20117	0.0793377	0	0.174554	0.151855	0.0646503	0.106982	0.113877	0.138164	0.177983	0.117275	0.127734	0.0975042	0.086897	0.140995	0.138331	0.220323	0.143651	0.177144	0.188608	0.216041	0.0848214	0.179305
GC-RM-9414-BT5009A-46-TOX-IIGR	0.206651	0.134539	0.198604	0.197658	0.164961	0.110846	0.127862	0.141263	0.138939	0.225117	0.145213	0.199553	0.21118	0.348957	0.346313	0.210184	0.224197	0.234287	0.301393	0.328615	0.278175	0.43989	0.340882	0.231672	0.124985	0.207542	0.268777	0.120273	0.174554	0	0.229061	0.140226	0.103046	0.191075	0.204231	0.211244	0.195061	0.105682	0.172528	0.161428	0.214952	0.240421	0.197009	0.214853	0.27278	0.188311	0.281325	0.124179	0.248856
GC-RM-9414-BT5009A-47-TOX-IIGR	0.262808	0.203626	0.279288	0.0797904	0.0843126	0.15115	0.153699	0.187408	0.179982	0.132184	0.139876	0.0587139	0.0636412	0.205764	0.217523	0.0676209	0.0823902	0.0934197	0.156495	0.182418	0.141333	0.312432	0.195327	0.149142	0.126418	0.296857	0.131038	0.136647	0.151855	0.229061	0	0.113054	0.161891	0.0658563	0.0705865	0.256977	0.14178	0.185386	0.0680905	0.1234	0.0842197	0.0879768	0.264561	0.0709402	0.130109	0.219052	0.168806	0.148505	0.177626
GC-RM-9414-BT5009A-48-TOX-IIGR	0.182859	0.118968	0.18738	0.0777668	0.0387012	0.0521183	0.0765664	0.106811	0.0886911	0.105369	0.0395785	0.0853042	0.0919484	0.251495	0.253385	0.0933305	0.108283	0.124009	0.199619	0.233181	0.16752	0.360605	0.245748	0.113211	0.0304374	0.205302	0.161422	0.0376039	0.0646503	0.140226	0.113054	0	0.0589827	0.0699115	0.0968366	0.180419	0.0744329	0.0843134	0.0483844	0.0323541	0.100268	0.132694	0.177527	0.0973214	0.165418	0.157123	0.177541	0.0466651	0.13742
GC-RM-9414-BT5009A-49-TOX-IIGR	0.144303	0.0779867	0.147565	0.129734	0.0888809	0.0246236	0.0502703	0.060161	0.0538177	0.155808	0.0683139	0.137568	0.137981	0.297748	0.301	0.144012	0.159689	0.171478	0.24767	0.279525	0.21855	0.40302	0.292913	0.162301	0.0437942	0.165581	0.207307	0.0397731	0.106982	0.103046	0.161891	0.0589827	0	0.12201	0.148463	0.159803	0.121537	0.0401512	0.100815	0.0856938	0.145036	0.182709	0.138609	0.147598	0.215551	0.129041	0.227367	0.0444709	0.186081
GC-RM-9414-BT5009A-50-TOX-IIGR	0.238882	0.171927	0.240716	0.0368416	0.0602099	0.114477	0.131071	0.160606	0.148663	0.0998098	0.0972925	0.0373107	0.0448689	0.201099	0.204912	0.0430266	0.0600501	0.0764628	0.151118	0.184439	0.118692	0.309954	0.19525	0.138546	0.0899786	0.255516	0.112414	0.0943119	0.113877	0.191075	0.0658563	0.0699115	0.12201	0	0.0476384	0.220108	0.126818	0.142341	0.024463	0.0783077	0.0587403	0.0832601	0.232523	0.0491354	0.114543	0.203947	0.132881	0.0943481	0.154029
GC-RM-9414-BT5009A-51-TOX-IIGR	0.261717	0.194708	0.264388	0.0630758	0.0864882	0.140275	0.156668	0.184887	0.173333	0.123459	0.123296	0.044147	0.0540299	0.211535	0.209738	0.0526316	0.068671	0.0873471	0.156044	0.189682	0.129495	0.319147	0.202397	0.157706	0.116096	0.270463	0.119443	0.118573	0.138164	0.204231	0.0705865	0.0968366	0.148463	0.0476384	0	0.248476	0.150594	0.168569	0.0505647	0.106211	0.0835097	0.0910647	0.256876	0.0691017	0.122773	0.215962	0.154505	0.130744	0.183565
GC-RM-9414-BT5009A-52-TOX-IIGR	0.232895	0.188037	0.279462	0.2351	0.204359	0.144993	0.17533	0.185745	0.178549	0.184219	0.18896	0.237038	0.242692	0.35705	0.366404	0.244781	0.257927	0.256417	0.326569	0.34984	0.295496	0.442759	0.314984	0.216262	0.164612	0.29905	0.262939	0.162993	0.177983	0.211244	0.256977	0.180419	0.159803	0.220108	0.248476	0	0.227405	0.187948	0.212656	0.184175	0.241888	0.233531	0.247762	0.24971	0.275045	0.241227	0.292884	0.164984	0.271512
GC-RM-9414-BT5009A-61-TOX-IIGR	0.242533	0.172592	0.244505	0.133849	0.0777224	0.11302	0.100567	0.164154	0.138275	0.155518	0.101337	0.140579	0.146103	0.274833	0.288662	0.147493	0.160827	0.178723	0.242045	0.238277	0.217371	0.368863	0.282606	0.130951	0.0869809	0.261856	0.207499	0.101182	0.117275	0.195061	0.14178	0.0744329	0.121537	0.126818	0.150594	0.227405	0	0.14675	0.107869	0.0975911	0.114165	0.177894	0.238279	0.151123	0.206753	0.16737	0.222366	0.109368	0.133956
GC-RM-9414-BT5009A-62-TOX-IIGR	0.139707	0.0666492	0.135201	0.149968	0.11221	0.049845	0.0734989	0.0851104	0.0832295	0.180032	0.085937	0.157931	0.164643	0.320188	0.318893	0.164265	0.179756	0.199347	0.267407	0.293726	0.241091	0.423005	0.309812	0.18648	0.0670132	0.154685	0.230978	0.0613	0.127734	0.105682	0.185386	0.0843134	0.0401512	0.142341	0.168569	0.187948	0.14675	0	0.120926	0.110601	0.172002	0.203723	0.131819	0.162602	0.234817	0.151767	0.246454	0.0656934	0.198407
GC-RM-9414-BT5009A-63-TOX-IIGR	0.22059	0.15294	0.221345	0.0325104	0.0388424	0.0925796	0.11134	0.141193	0.128937	0.08028	0.0761696	0.0394213	0.0478519	0.21259	0.211066	0.0476339	0.0637122	0.0836837	0.15475	0.190116	0.127912	0.324406	0.206377	0.119781	0.0685546	0.239107	0.116995	0.0739133	0.0975042	0.172528	0.0680905	0.0483844	0.100815	0.024463	0.0505647	0.212656	0.107869	0.120926	0	0.0605092	0.0540443	0.0872964	0.214471	0.0519884	0.120872	0.187292	0.133324	0.0837223	0.14491
GC-RM-9414-BT5009A-64-TOX-IIGR	0.201785	0.13926	0.211678	0.090705	0.0529831	0.0780806	0.096722	0.127768	0.109837	0.11017	0.0654514	0.0959296	0.104217	0.254512	0.258544	0.103564	0.120054	0.128667	0.20633	0.233638	0.170957	0.357175	0.24541	0.114809	0.0572677	0.229084	0.170304	0.0548948	0.086897	0.161428	0.1234	0.0323541	0.0856938	0.0783077	0.106211	0.184175	0.0975911	0.110601	0.0605092	0	0.1042	0.141146	0.171716	0.10312	0.171742	0.155861	0.171263	0.066309	0.123585
GC-RM-9414-BT5009A-65-TOX-IIGR	0.264623	0.199017	0.267396	0.0704254	0.0687158	0.143646	0.123515	0.183169	0.176477	0.122207	0.126611	0.0758895	0.0818474	0.21829	0.234097	0.0818312	0.0960117	0.110434	0.182987	0.170375	0.15502	0.315462	0.226569	0.12927	0.117986	0.280795	0.143921	0.120026	0.140995	0.214952	0.0842197	0.100268	0.145036	0.0587403	0.0835097	0.241888	0.114165	0.172002	0.0540443	0.1042	0	0.119716	0.25828	0.0880921	0.14878	0.175481	0.160285	0.127354	0.134311
GC-RM-9414-BT5009A-66-TOX-IIGR	0.276927	0.203266	0.293447	0.0983337	0.119429	0.163646	0.189476	0.202658	0.196863	0.119835	0.157209	0.0621545	0.0544552	0.181203	0.179641	0.0510092	0.0408125	0.0550514	0.115286	0.159014	0.100977	0.291209	0.13619	0.155384	0.145026	0.313248	0.107154	0.157335	0.138331	0.240421	0.0879768	0.132694	0.182709	0.0832601	0.0910647	0.233531	0.177894	0.203723	0.0872964	0.141146	0.119716	0	0.287241	0.0897856	0.0699942	0.254691	0.182272	0.165601	0.211778
GC-RM-9414-BT5009A-68-TOX-IIGR	0.117235	0.137312	0.128904	0.241616	0.207058	0.147325	0.165694	0.180005	0.166866	0.241979	0.186868	0.247995	0.253646	0.378945	0.391381	0.253131	0.268427	0.27507	0.34573	0.368068	0.315117	0.473331	0.370473	0.259683	0.166581	0.146184	0.313714	0.156926	0.220323	0.197009	0.264561	0.177527	0.138609	0.232523	0.256876	0.247762	0.238279	0.131819	0.214471	0.171716	0.25828	0.287241	0	0.251608	0.314337	0.222455	0.318754	0.163699	0.272984
GC-RM-9414-BT5009A-69-TOX-IIGR	0.241099	0.200426	0.264929	0.0633459	0.0871747	0.141416	0.1581	0.162474	0.164428	0.122911	0.123444	0.0586004	0.060543	0.220864	0.2195	0.0639984	0.0799551	0.0992454	0.150501	0.190111	0.140735	0.328013	0.200982	0.158403	0.117233	0.282218	0.130635	0.122237	0.143651	0.214853	0.0709402	0.0973214	0.147598	0.0491354	0.0691017	0.24971	0.151123	0.162602	0.0519884	0.10312	0.0880921	0.0897856	0.251608	0	0.133089	0.220475	0.150179	0.131874	0.16919
GC-RM-9414-BT5009A-70-TOX-IIGR	0.319655	0.238395	0.323875	0.129984	0.154159	0.195952	0.220237	0.245152	0.236165	0.158979	0.189467	0.0984504	0.0928861	0.135774	0.132456	0.0845771	0.0661701	0.0822869	0.0800546	0.112386	0.0519409	0.247009	0.108364	0.192581	0.177774	0.339756	0.136814	0.188054	0.177144	0.27278	0.130109	0.165418	0.215551	0.114543	0.122773	0.275045	0.206753	0.234817	0.120872	0.171742	0.14878	0.0699942	0.314337	0.133089	0	0.27932	0.207608	0.195785	0.236494
GC-RM-9414-BT5009A-71-TOX-IIGR	0.239085	0.181194	0.249055	0.210947	0.15817	0.129333	0.10221	0.166083	0.157341	0.234279	0.161238	0.212241	0.223147	0.33747	0.353136	0.221791	0.235399	0.251033	0.308866	0.274442	0.286111	0.421579	0.346341	0.205942	0.140917	0.253857	0.276921	0.135743	0.188608	0.188311	0.219052	0.157123	0.129041	0.203947	0.215962	0.241227	0.16737	0.151767	0.187292	0.155861	0.175481	0.254691	0.222455	0.220475	0.27932	0	0.280611	0.141504	0.152361
GC-RM-9414-BT5009A-72-TOX-IIGR	0.325115	0.272681	0.334484	0.141896	0.166341	0.219957	0.225838	0.25523	0.247271	0.192982	0.201285	0.142282	0.151948	0.282932	0.280628	0.151466	0.164366	0.177763	0.236881	0.259705	0.214172	0.373758	0.277466	0.225801	0.196843	0.351587	0.206074	0.198783	0.216041	0.281325	0.168806	0.177541	0.227367	0.132881	0.154505	0.292884	0.222366	0.246454	0.133324	0.171263	0.160285	0.182272	0.318754	0.150179	0.207608	0.280611	0	0.207551	0.242626
GC-RM-9414-BT5009A-81-TOX-IIIGR	0.171983	0.0980491	0.171034	0.110503	0.0746929	0.0369818	0.0571913	0.0897759	0.0766829	0.140872	0.0516583	0.120429	0.127668	0.280047	0.279506	0.125555	0.142811	0.159054	0.231468	0.263411	0.201481	0.385116	0.276704	0.151198	0.0293148	0.185625	0.193697	0.0178155	0.0848214	0.124179	0.148505	0.0466651	0.0444709	0.0943481	0.130744	0.164984	0.109368	0.0656934	0.0837223	0.066309	0.127354	0.165601	0.163699	0.131874	0.195785	0.141504	0.207551	0	0.167631
GC-RM-9414-BT5009A-82-TOX-IIIGR	0.296041	0.23497	0.299532	0.168893	0.1181	0.180732	0.160433	0.218925	0.210516	0.191605	0.162199	0.175215	0.180903	0.295933	0.311546	0.178778	0.193447	0.206384	0.266573	0.23009	0.239798	0.37557	0.297816	0.164842	0.155597	0.316986	0.235461	0.15952	0.179305	0.248856	0.177626	0.13742	0.186081	0.154029	0.183565	0.271512	0.133956	0.198407	0.14491	0.123585	0.134311	0.211778	0.272984	0.16919	0.236494	0.152361	0.242626	0.167631	0
GC-RM-9414-BT5009A-83-TOX-IIIGR	0.293641	0.234168	0.297387	0.0997727	0.123896	0.17795	0.193252	0.218411	0.207913	0.156641	0.15976	0.0678633	0.0613742	0.128878	0.127053	0.054121	0.0346932	0.0523459	0.0705667	0.10577	0.0416245	0.2447	0.122364	0.192966	0.154236	0.314524	0.109086	0.160477	0.17661	0.246429	0.106931	0.134579	0.1849	0.0857087	0.0935334	0.27679	0.184064	0.205142	0.0901859	0.144881	0.122131	0.0659768	0.290698	0.104973	0.0349681	0.256072	0.182577	0.167879	0.214058
GC-RM-9414-BT5009A-84-TOX-IIIGR	0.317879	0.252687	0.33042	0.1363	0.141005	0.202067	0.193571	0.253221	0.24196	0.172982	0.196513	0.101569	0.0994104	0.152495	0.165088	0.0927204	0.0735334	0.0895595	0.115255	0.126523	0.0885637	0.257081	0.15095	0.186297	0.183561	0.347346	0.143272	0.195283	0.197122	0.278636	0.120172	0.171817	0.219699	0.123926	0.129857	0.289564	0.188558	0.241717	0.128291	0.177941	0.12567	0.0892056	0.322122	0.141361	0.0703002	0.254051	0.203263	0.201719	0.220971
GC-RM-9414-BT5009A-85-TOX-IIIGR	0.174662	0.0804165	0.173834	0.133779	0.096059	0.0258348	0.0618432	0.0926037	0.079557	0.140372	0.0738582	0.141376	0.147875	0.301896	0.298621	0.148499	0.162418	0.181527	0.249687	0.281786	0.223309	0.404916	0.279035	0.150567	0.0434677	0.191229	0.212795	0.0439682	0.0898197	0.127192	0.162517	0.0693614	0.0475774	0.126179	0.151948	0.149933	0.124804	0.06902	0.105762	0.0920402	0.147618	0.165987	0.160347	0.152518	0.197988	0.144651	0.227034	0.0480254	0.190578
GC-RM-9414-BT5009A-86-TOX-IIIGR	0.332595	0.274956	0.337501	0.14518	0.169551	0.223125	0.235303	0.260601	0.250244	0.195808	0.204423	0.114445	0.108414	0.148208	0.146574	0.0997917	0.0819306	0.0952881	0.0937309	0.126182	0.0631945	0.253704	0.137934	0.232206	0.199565	0.354373	0.150814	0.202305	0.219206	0.285639	0.150393	0.180786	0.230528	0.126879	0.138009	0.304279	0.225268	0.249567	0.136822	0.183125	0.156147	0.109474	0.329087	0.148773	0.0609591	0.293281	0.219762	0.207758	0.246679
GC-RM-9414-BT5009A-87-TOX-IIIGR	0.209912	0.138484	0.210353	0.0653395	0.0266355	0.0801993	0.0998553	0.129533	0.117438	0.0940586	0.0642788	0.0701475	0.0805433	0.241466	0.239641	0.0806316	0.095645	0.115443	0.184923	0.218952	0.158422	0.349282	0.235582	0.107864	0.0560579	0.228008	0.147079	0.0569602	0.0861247	0.162188	0.0975045	0.0358351	0.0884394	0.0573572	0.0810612	0.200698	0.0963098	0.109417	0.0345398	0.0449877	0.0827979	0.119037	0.204297	0.084792	0.151442	0.176452	0.162257	0.0686131	0.135753
GC-RM-9414-BT5009A-88-TOX-IIIGR	0.177461	0.149926	0.219722	0.146322	0.111675	0.0914741	0.109267	0.113591	0.11738	0.17461	0.0908681	0.153135	0.155273	0.299199	0.303642	0.156387	0.173835	0.189812	0.222125	0.283899	0.22842	0.400532	0.285727	0.1812	0.0698426	0.218067	0.219496	0.0712753	0.117427	0.151767	0.165707	0.0862392	0.0975869	0.129051	0.152792	0.209772	0.14272	0.117703	0.11976	0.107663	0.161177	0.179927	0.212256	0.144413	0.222041	0.173672	0.2347	0.0726863	0.197677
GC-RM-9414-BT5009A-89-TOX-IIIGR	0.203268	0.130093	0.201052	0.100232	0.0630125	0.0732145	0.0920339	0.122495	0.103229	0.130371	0.0446731	0.103496	0.112219	0.261383	0.269224	0.113998	0.129727	0.145028	0.216996	0.246484	0.189855	0.374897	0.26433	0.138077	0.0482856	0.207269	0.180006	0.0541196	0.0800508	0.145604	0.135009	0.0352003	0.0807386	0.0915022	0.11779	0.187578	0.0966066	0.100098	0.0718416	0.059856	0.120876	0.148496	0.196331	0.118995	0.183462	0.170031	0.193217	0.0627024	0.156401
GC-RM-9414-BT5009A-90-TOX-IIIGR	0.275745	0.189772	0.278676	0.0786128	0.10302	0.144691	0.173874	0.199621	0.188516	0.112964	0.139199	0.0467308	0.0407368	0.178723	0.174843	0.0326415	0.0323943	0.0522655	0.121667	0.155567	0.0946292	0.288692	0.151025	0.149867	0.125716	0.296247	0.0883261	0.139827	0.131178	0.22805	0.0808645	0.113407	0.164711	0.0650581	0.0735994	0.236749	0.159907	0.184709	0.0684987	0.124679	0.103295	0.0319502	0.272768	0.0848214	0.0647144	0.238824	0.16825	0.147284	0.197262
GC-RM-9414-BT5009A-91-TOX-IIIGR	0.327361	0.298516	0.359412	0.169393	0.17633	0.245512	0.228896	0.281464	0.253802	0.195791	0.229035	0.140543	0.133286	0.164687	0.189838	0.126231	0.108442	0.118969	0.140512	0.114553	0.110839	0.265491	0.176727	0.212744	0.223833	0.376402	0.17182	0.22929	0.242395	0.307596	0.158235	0.202756	0.250391	0.157729	0.163249	0.308036	0.213286	0.271947	0.162644	0.198726	0.143918	0.135195	0.319791	0.166681	0.109551	0.226915	0.237678	0.236768	0.175105
GC-RM-9414-BT5009A-92-TOX-IIIGR	0.454405	0.395375	0.467577	0.295167	0.320115	0.361695	0.371283	0.396536	0.385507	0.307837	0.342842	0.264743	0.262065	0.143692	0.0952133	0.25732	0.240521	0.248783	0.179247	0.209188	0.181624	0.135049	0.155599	0.334213	0.344677	0.467018	0.290786	0.353181	0.328593	0.416351	0.292713	0.333148	0.377899	0.282147	0.288588	0.400616	0.359148	0.394403	0.293359	0.333333	0.307998	0.233286	0.458007	0.296374	0.194869	0.405473	0.344167	0.353359	0.374333
GC-RM-9414-BT5009A-101-TOX-IIIGR	0.161143	0.0682905	0.158903	0.126532	0.0882734	0.0108299	0.0502485	0.0784635	0.064575	0.141426	0.0657728	0.132065	0.14162	0.298503	0.294636	0.141811	0.156368	0.175668	0.243032	0.276556	0.217589	0.402131	0.279459	0.147221	0.0345766	0.177202	0.206861	0.0352809	0.0853171	0.113419	0.15315	0.0600668	0.0319014	0.118984	0.143347	0.148196	0.11751	0.0535117	0.0962211	0.0848878	0.146805	0.163338	0.154281	0.144262	0.196066	0.132278	0.22341	0.0421698	0.184377
GC-RM-9414-BT5009A-102-TOX-IIIGR	0.294249	0.211699	0.295806	0.100599	0.123728	0.166587	0.190313	0.219688	0.207967	0.139873	0.159451	0.0651642	0.0615568	0.154624	0.151171	0.0551668	0.0350844	0.0472908	0.0990968	0.131792	0.0719368	0.263475	0.134376	0.176203	0.147348	0.315257	0.10966	0.161629	0.160494	0.238883	0.102406	0.13491	0.186261	0.086457	0.0944452	0.256965	0.179967	0.205849	0.0905479	0.14399	0.123582	0.0455627	0.284145	0.105685	0.0497545	0.256947	0.184041	0.168914	0.214829
GC-RM-9414-BT5009A-103-TOX-IIIGR	0.360525	0.311464	0.37077	0.18185	0.194902	0.258075	0.259918	0.295417	0.27826	0.22773	0.238791	0.153789	0.144911	0.0610093	0.0744174	0.140816	0.121732	0.13295	0.0614145	0.0911905	0.0598504	0.178734	0.0685958	0.249375	0.236961	0.384135	0.185841	0.244562	0.254946	0.318617	0.174966	0.215672	0.262961	0.171247	0.176369	0.338194	0.247381	0.286497	0.176603	0.222873	0.190415	0.148547	0.359207	0.186473	0.100676	0.312796	0.25392	0.2496	0.271571
GC-RM-9414-BT5009A-104-TOX-IIIGR	0.172754	0.112987	0.182648	0.141266	0.104915	0.0464218	0.0699593	0.101514	0.0788928	0.158612	0.0827935	0.14862	0.153809	0.299666	0.305686	0.1541	0.170043	0.182145	0.254973	0.284864	0.221771	0.400919	0.290589	0.169507	0.0615959	0.200053	0.219243	0.0523763	0.118485	0.135579	0.174433	0.0717584	0.0532764	0.133133	0.158469	0.167731	0.138049	0.0766919	0.113071	0.0905845	0.152969	0.192228	0.165614	0.158059	0.222582	0.151805	0.232259	0.056112	0.194721
GC-RM-9414-BT5009A-105-TOX-IIIGR	0.137002	0.108837	0.132358	0.215911	0.180762	0.123041	0.142821	0.155558	0.153942	0.24131	0.159769	0.222719	0.229465	0.37205	0.371892	0.227593	0.243252	0.257554	0.324188	0.35272	0.296252	0.465399	0.365053	0.247208	0.138933	0.151836	0.2901	0.127887	0.194294	0.174599	0.248349	0.154821	0.114017	0.204767	0.232102	0.243638	0.212604	0.101138	0.189251	0.171879	0.223332	0.2639	0.127815	0.233443	0.292609	0.216552	0.301956	0.130435	0.265487
GC-RM-9414-BT5009A-106-TOX-IIIGR	0.342227	0.250749	0.34493	0.228517	0.182479	0.222338	0.214217	0.270929	0.260061	0.231995	0.215208	0.228367	0.239083	0.339469	0.352256	0.236806	0.249736	0.258183	0.312963	0.289794	0.290911	0.414113	0.333842	0.206922	0.202339	0.362829	0.285601	0.209459	0.211398	0.28403	0.229002	0.191853	0.239683	0.219443	0.236759	0.290918	0.195326	0.26054	0.207014	0.193068	0.187922	0.247202	0.338664	0.242353	0.274448	0.24828	0.296507	0.218808	0.215777
GC-RM-9414-BT5009A-107-TOX-IIIGR	0.314911	0.232009	0.317063	0.124459	0.148789	0.190778	0.216243	0.241562	0.230308	0.158452	0.184025	0.0914608	0.0872085	0.175671	0.172727	0.0794048	0.0604094	0.0746763	0.121984	0.152928	0.0953973	0.282605	0.152004	0.193079	0.172144	0.336314	0.131591	0.184506	0.177957	0.262575	0.125136	0.159388	0.21006	0.11049	0.117579	0.27351	0.201699	0.229408	0.115234	0.166187	0.145791	0.067517	0.311775	0.12907	0.0695146	0.27616	0.204329	0.192202	0.233782
GC-RM-9414-BT5009A-108-TOX-IIIGR	0.209959	0.127011	0.21065	0.0829409	0.0450772	0.0802539	0.100023	0.129583	0.11129	0.112927	0.0522414	0.0877063	0.0953308	0.242194	0.254124	0.0971001	0.11278	0.131791	0.200429	0.229169	0.17455	0.361807	0.245329	0.116317	0.0561129	0.208143	0.163603	0.058306	0.086394	0.162459	0.113809	0.0358904	0.088494	0.0751052	0.0973628	0.203817	0.0963584	0.100998	0.052469	0.0479433	0.103113	0.136006	0.203735	0.0963685	0.167694	0.176603	0.18	0.0714703	0.135395
GC-RM-9414-BT5009A-109-TOX-IIIGR	0.222521	0.150675	0.224938	0.0532526	0.0358474	0.0887153	0.108974	0.144483	0.126749	0.0762336	0.0753183	0.0615336	0.0654089	0.219945	0.225745	0.0682972	0.084094	0.102953	0.174211	0.202415	0.145923	0.33353	0.21726	0.11119	0.0639298	0.237473	0.136128	0.078697	0.0956362	0.175744	0.0778898	0.0509048	0.100882	0.0460411	0.0724832	0.208994	0.0994449	0.124361	0.0241016	0.0645657	0.0696981	0.102089	0.217073	0.072549	0.134833	0.183993	0.152616	0.0868392	0.142152
GC-RM-9414-BT5009A-110-TOX-IIIGR	0.27694	0.193207	0.288598	0.0901804	0.114008	0.155341	0.179818	0.182088	0.190789	0.117616	0.150168	0.0581046	0.0606703	0.217759	0.21424	0.066917	0.0818195	0.0924635	0.158253	0.19222	0.140461	0.320558	0.181272	0.14569	0.136876	0.306004	0.113026	0.144163	0.135462	0.234985	0.080398	0.124759	0.169985	0.0759911	0.0805028	0.222818	0.169945	0.195671	0.0784077	0.121191	0.10753	0.066642	0.267309	0.0822864	0.108072	0.237324	0.169865	0.158597	0.196685
GC-RM-9414-BT5009A-111-TOX-IIIGR	0.371413	0.323257	0.3893	0.204462	0.229112	0.27368	0.29355	0.303347	0.29508	0.245239	0.260025	0.175617	0.163538	0.061326	0.0325423	0.16233	0.144035	0.158661	0.0737373	0.121532	0.0862908	0.152237	0.077018	0.276954	0.253134	0.403164	0.205377	0.266017	0.267602	0.337593	0.191999	0.240881	0.287775	0.193254	0.197662	0.351816	0.274606	0.306899	0.198686	0.24789	0.223107	0.152675	0.382573	0.196739	0.115553	0.34204	0.271847	0.272028	0.301107
GC-RM-9414-BT5009A-112-TOX-IIIGR	0.297867	0.237182	0.301746	0.104762	0.128834	0.182849	0.196924	0.223438	0.211985	0.161272	0.164596	0.0728913	0.0668752	0.150543	0.14885	0.0570061	0.0397871	0.0561479	0.0939489	0.127449	0.0643807	0.255443	0.140121	0.197279	0.158578	0.314494	0.11407	0.163655	0.178529	0.246889	0.11106	0.139582	0.190327	0.0890676	0.0944038	0.27937	0.188514	0.209964	0.0952687	0.147909	0.123506	0.0699645	0.293844	0.109747	0.0585334	0.256171	0.188245	0.171001	0.216453
GC-RM-9414-BT5009A-121-TOX-IVGR	0.182093	0.0922427	0.181338	0.130603	0.0936403	0.0345674	0.0701628	0.100213	0.0875319	0.143755	0.0714538	0.138057	0.145292	0.298686	0.295068	0.144501	0.159658	0.178894	0.245453	0.277243	0.219416	0.400464	0.277027	0.151201	0.0405503	0.196367	0.208829	0.0440641	0.0880589	0.132259	0.158397	0.0665086	0.0561923	0.12326	0.146533	0.163046	0.121246	0.0775403	0.10249	0.0917267	0.149795	0.166286	0.176448	0.149263	0.197444	0.148777	0.225108	0.0486891	0.186974
GC-RM-9414-BT5009A-122-TOX-IVGR-a	0.155321	0.0791062	0.150938	0.127486	0.0891406	0.0263108	0.0513897	0.0723274	0.0590684	0.15865	0.0662695	0.13113	0.142538	0.300032	0.298433	0.14273	0.157358	0.173962	0.246344	0.276797	0.219455	0.404567	0.294501	0.166278	0.043592	0.171094	0.209207	0.0378399	0.104803	0.0866189	0.163052	0.0605282	0.0251488	0.119785	0.146161	0.145977	0.124002	0.0468295	0.098656	0.0875171	0.149518	0.177449	0.148778	0.146636	0.213096	0.129069	0.224891	0.0425187	0.185813
GC-RM-9414-BT5009A-122-TOX-IVGR-b	0.237789	0.16795	0.239701	0.0814984	0.0564655	0.107601	0.129186	0.159555	0.147483	0.105197	0.0960489	0.0892086	0.0961754	0.245854	0.245782	0.0961558	0.110464	0.129542	0.197174	0.227539	0.17062	0.35203	0.236663	0.131014	0.0816016	0.254502	0.160606	0.0955212	0.109096	0.190195	0.104394	0.0686236	0.11855	0.0711861	0.0996647	0.223416	0.118299	0.141323	0.0541146	0.0811657	0.0994584	0.129147	0.228334	0.100122	0.158748	0.201262	0.132153	0.100513	0.159712
GC-RM-9414-BT5009A-123-TOX-IVGR	0.128655	0.14474	0.118021	0.251877	0.218005	0.15842	0.182783	0.193601	0.176329	0.253672	0.197685	0.254257	0.264043	0.388601	0.401697	0.263982	0.275351	0.285186	0.355529	0.381999	0.325489	0.487064	0.388452	0.273857	0.177503	0.138448	0.323157	0.171469	0.230936	0.195725	0.28321	0.187445	0.149605	0.244229	0.267711	0.245617	0.248793	0.143299	0.225356	0.205628	0.248172	0.293872	0.102821	0.268933	0.326689	0.252693	0.336345	0.175772	0.302638
GC-RM-9414-BT5009A-124-TOX-IVGR	0.231677	0.18692	0.257123	0.0877994	0.0787323	0.129399	0.14859	0.177783	0.153425	0.0978581	0.115687	0.0949001	0.102683	0.241193	0.250781	0.101764	0.11767	0.127462	0.200801	0.232294	0.165121	0.342893	0.233798	0.140671	0.108921	0.274786	0.165451	0.11105	0.133555	0.207091	0.120966	0.0846246	0.137007	0.0694629	0.104585	0.214296	0.143628	0.161051	0.0611776	0.086991	0.105456	0.138202	0.225402	0.107617	0.168324	0.219193	0.160157	0.118289	0.168996
GC-RM-9414-BT5009A-125-TOX-IVGR	0.2656	0.199978	0.266452	0.0654309	0.0912118	0.145111	0.159802	0.188701	0.177534	0.127402	0.127619	0.034445	0.0286645	0.188362	0.185039	0.0251073	0.0419744	0.0583646	0.131334	0.163948	0.0998457	0.293595	0.178099	0.163579	0.121308	0.285681	0.0922448	0.125437	0.146151	0.217614	0.0753332	0.101421	0.152405	0.0480662	0.0611944	0.247965	0.154248	0.171546	0.0561427	0.108552	0.0890478	0.0647605	0.260535	0.0734463	0.0967771	0.228792	0.157586	0.13034	0.183073
GC-RM-9414-BT5009A-126-TOX-IVGR	0.178242	0.105046	0.177186	0.142129	0.105382	0.0448461	0.0686793	0.0963827	0.0833979	0.172052	0.083738	0.146876	0.156684	0.308638	0.306821	0.155778	0.171024	0.189865	0.25442	0.287501	0.229989	0.409325	0.300041	0.176414	0.0613482	0.184392	0.218591	0.0530488	0.11538	0.121318	0.173409	0.0787186	0.0517274	0.134742	0.148657	0.17888	0.138898	0.0731246	0.112891	0.101859	0.159278	0.193189	0.171835	0.160727	0.223854	0.13911	0.23573	0.0608083	0.197969
GC-RM-9414-BT5009A-127-TOX-IVGR	0.283357	0.229698	0.292966	0.0947911	0.0974773	0.16987	0.154629	0.214341	0.196932	0.145241	0.153914	0.082722	0.0875898	0.208514	0.234366	0.0894893	0.102384	0.115242	0.185499	0.176989	0.155467	0.312674	0.226221	0.151637	0.147184	0.307749	0.149955	0.155964	0.169078	0.242094	0.0903374	0.125239	0.174648	0.0736512	0.0925236	0.268558	0.140501	0.199478	0.0849085	0.134714	0.0713232	0.124327	0.273155	0.100019	0.15323	0.206138	0.181048	0.156798	0.166163
GC-RM-9414-BT5009A-128-TOX-IVGR	0.327566	0.322478	0.325697	0.348418	0.365196	0.329967	0.343722	0.349767	0.348703	0.405234	0.352268	0.391655	0.395852	0.490164	0.488862	0.395779	0.404479	0.415833	0.457249	0.477327	0.441041	0.556186	0.486348	0.409608	0.339568	0.34266	0.434568	0.336162	0.373833	0.360879	0.407808	0.349316	0.32494	0.382425	0.397864	0.409146	0.385134	0.318354	0.370418	0.364081	0.399909	0.418533	0.31908	0.398232	0.437406	0.388056	0.444303	0.338567	0.421194
GC-RM-9414-BT5009A-129-TOX-IVGR	0.345449	0.290756	0.353826	0.145566	0.18827	0.23775	0.254054	0.275659	0.261182	0.211611	0.219011	0.133426	0.123056	0.0926044	0.0927788	0.119401	0.10139	0.114446	0.0398658	0.0830381	0.0418379	0.209235	0.0852602	0.244963	0.215989	0.366636	0.16792	0.224658	0.233908	0.302113	0.162305	0.198553	0.246758	0.150923	0.156561	0.323158	0.239409	0.267679	0.156488	0.206311	0.183411	0.124669	0.345595	0.165762	0.0778968	0.308479	0.23727	0.231252	0.266635
GC-RM-9414-BT5009A-130-TOX-IVGR	0.246877	0.181834	0.248893	0.0614525	0.0694726	0.123742	0.141389	0.160457	0.157295	0.10797	0.10639	0.0704626	0.0749748	0.228092	0.229916	0.0765738	0.0922275	0.105765	0.179522	0.212215	0.152652	0.337304	0.224512	0.14668	0.0986809	0.252125	0.134834	0.105702	0.118699	0.188375	0.097685	0.0793321	0.126483	0.0485096	0.0714716	0.227604	0.135127	0.151718	0.0350433	0.091889	0.0768768	0.115453	0.242866	0.0817844	0.145337	0.201965	0.158219	0.105354	0.170037
GC-RM-9414-BT5009A-131-TOX-IVGR	0.207269	0.157751	0.250913	0.0827114	0.0708251	0.110134	0.141267	0.171086	0.146855	0.0541209	0.107562	0.0897013	0.0946606	0.234593	0.244812	0.0952453	0.110671	0.119321	0.194556	0.226491	0.160196	0.342702	0.204096	0.107306	0.0936841	0.268598	0.157102	0.106238	0.0961498	0.200214	0.110389	0.0775278	0.130039	0.0708986	0.099614	0.166789	0.131849	0.154204	0.0546871	0.0804108	0.10041	0.100743	0.21532	0.100967	0.13731	0.213126	0.173602	0.113333	0.168035
GC-RM-9414-BT5009A-141-TOX-IVGR	0.247176	0.172213	0.249203	0.0420125	0.0545881	0.112556	0.126146	0.169529	0.157618	0.0967774	0.106731	0.0574783	0.0650124	0.210965	0.219221	0.0646967	0.0796346	0.0992663	0.167938	0.189373	0.141256	0.320582	0.208951	0.122781	0.0897964	0.266779	0.11862	0.106052	0.116716	0.199721	0.0652324	0.0796848	0.129339	0.0426565	0.0681807	0.226886	0.115899	0.15206	0.034028	0.0921214	0.0575748	0.093608	0.242593	0.0690504	0.125367	0.198056	0.14671	0.114836	0.156937
GC-RM-9414-BT5009A-142-TOX-IVGR	0.216076	0.141564	0.216647	0.0779531	0.0404912	0.0873455	0.105647	0.136408	0.124074	0.108212	0.0710444	0.0833597	0.0928482	0.250108	0.248226	0.0923061	0.108059	0.126446	0.194351	0.223529	0.1691	0.356238	0.239885	0.11162	0.0632706	0.234417	0.158349	0.0652541	0.0925815	0.16701	0.109521	0.0430775	0.095583	0.0704527	0.0927932	0.208826	0.103206	0.10879	0.0472173	0.054078	0.0985214	0.130361	0.209204	0.0913917	0.162824	0.183173	0.174076	0.078403	0.13506
GC-RM-9414-BT5009A-143-TOX-IVGR	0.260629	0.206162	0.270579	0.0698186	0.0935229	0.147745	0.164059	0.184534	0.172962	0.129858	0.129992	0.0372868	0.026479	0.162313	0.160754	0.022734	0.0123588	0.0322703	0.0994953	0.140628	0.0772087	0.276809	0.15139	0.167371	0.123639	0.287846	0.0826461	0.1306	0.149517	0.219617	0.0721202	0.103768	0.153931	0.0551498	0.0641365	0.254156	0.156828	0.174493	0.0587267	0.114981	0.0944539	0.0309356	0.263372	0.0694962	0.0705163	0.231775	0.160164	0.138396	0.189845
GC-RM-9414-BT5009A-144-TOX-IVGR	0.306385	0.243972	0.308251	0.113976	0.138405	0.192101	0.207139	0.232542	0.20575	0.169604	0.167808	0.0798357	0.0733674	0.177241	0.180198	0.069229	0.0498937	0.0652479	0.127658	0.158767	0.101836	0.2897	0.170511	0.20489	0.168909	0.320959	0.122718	0.174801	0.190124	0.250496	0.118052	0.149272	0.197984	0.101016	0.107675	0.28648	0.18824	0.219259	0.104355	0.158955	0.136232	0.0775264	0.303238	0.117243	0.0954353	0.268548	0.152793	0.182323	0.224431
GC-RM-9414-BT5009A-145-TOX-IVGR	0.309311	0.225688	0.31365	0.116713	0.141145	0.183563	0.210502	0.235771	0.224922	0.147874	0.176801	0.0849403	0.0797684	0.142284	0.138233	0.0724692	0.0531597	0.0704683	0.0861426	0.121045	0.0590672	0.254728	0.111911	0.181644	0.164477	0.326074	0.125469	0.177208	0.163673	0.257843	0.117386	0.153145	0.203576	0.104778	0.106199	0.267026	0.19593	0.22302	0.108082	0.161519	0.13688	0.0584273	0.306878	0.122709	0.028847	0.267566	0.200172	0.1852	0.229476
GC-RM-9414-BT5009A-146-TOX-IVGR	0.299301	0.244424	0.322716	0.128097	0.141	0.191681	0.210793	0.229584	0.216967	0.154206	0.187107	0.0973501	0.0825485	0.174932	0.189002	0.0830871	0.0638453	0.071384	0.135326	0.163747	0.10873	0.285627	0.161376	0.184484	0.173625	0.339699	0.0755287	0.188575	0.188424	0.271121	0.115164	0.159612	0.202725	0.115252	0.122102	0.257808	0.196372	0.233062	0.119877	0.165112	0.137341	0.070664	0.302042	0.12646	0.0937849	0.270261	0.207826	0.196624	0.228728
GC-RM-9414-BT5009A-147-TOX-IVGR	0.281412	0.216253	0.284983	0.0853018	0.109673	0.163375	0.178091	0.206105	0.19489	0.14423	0.146025	0.051457	0.0475039	0.157882	0.155444	0.0382086	0.0202506	0.0371511	0.0999611	0.134488	0.0701074	0.269314	0.149613	0.178925	0.140124	0.302184	0.0965648	0.142018	0.162424	0.233988	0.0906163	0.118899	0.171525	0.0696225	0.0774051	0.253401	0.171438	0.191429	0.0745454	0.121784	0.106009	0.0508663	0.276704	0.0914346	0.064548	0.244423	0.162259	0.151322	0.200888
GC-RM-9414-BT5009A-148-TOX-IVGR	0.11473	0.0770163	0.108766	0.195474	0.156434	0.0901481	0.119974	0.131885	0.123391	0.215695	0.12322	0.202512	0.207143	0.345177	0.356289	0.209421	0.224152	0.242463	0.308678	0.339227	0.282866	0.457584	0.348758	0.223321	0.107054	0.105572	0.273087	0.104973	0.160623	0.15206	0.223142	0.131364	0.0882136	0.187351	0.212718	0.218296	0.185939	0.0746654	0.167473	0.153001	0.21202	0.237172	0.105913	0.213868	0.270628	0.196169	0.286268	0.109269	0.25073
GC-RM-9414-BT5009A-149-TOX-IVGR	0.163846	0.102612	0.177171	0.114143	0.0647232	0.0346275	0.053075	0.0921538	0.06949	0.130179	0.0535672	0.121887	0.124489	0.269704	0.282316	0.127297	0.143776	0.157807	0.229261	0.255797	0.199065	0.376988	0.265396	0.128548	0.0232925	0.193249	0.195325	0.0256254	0.0854186	0.12931	0.130472	0.043613	0.0430396	0.106512	0.131578	0.162941	0.0943207	0.0725405	0.08559	0.0657628	0.123878	0.159842	0.161389	0.129661	0.194685	0.135422	0.210948	0.0348555	0.161474
GC-RM-9414-BT5009A-150-TOX-IVGR	0.225505	0.157734	0.226822	0.0524047	0.0447386	0.0989765	0.116221	0.146406	0.134234	0.0858363	0.0818645	0.0601543	0.067446	0.228214	0.226731	0.0656738	0.0827014	0.098865	0.172607	0.205578	0.140718	0.330688	0.216195	0.125882	0.0743092	0.24421	0.134619	0.078746	0.103719	0.177779	0.088454	0.054165	0.10651	0.0313179	0.0704791	0.207564	0.112952	0.127031	0.0230744	0.0631095	0.0714029	0.105652	0.218827	0.0716787	0.137822	0.191373	0.149974	0.0858386	0.14128
GC-RM-9414-BT5009A-151-TOX-IVGR	0.24746	0.196783	0.261997	0.11727	0.0840151	0.138265	0.155188	0.170695	0.161454	0.144519	0.120236	0.124099	0.125857	0.275551	0.274297	0.128317	0.144423	0.161939	0.215763	0.255114	0.200932	0.375143	0.257674	0.159298	0.113386	0.263426	0.191141	0.1207	0.137427	0.193118	0.138979	0.0941119	0.144443	0.11015	0.121422	0.22868	0.147981	0.164683	0.0905123	0.100011	0.134962	0.155772	0.255184	0.122946	0.194992	0.212439	0.190863	0.128514	0.180826
GC-RM-9414-BT5009A-152-TOX-IVGR	0.176251	0.0945971	0.175624	0.11316	0.0607184	0.0302993	0.0491289	0.0944004	0.0812619	0.131936	0.051938	0.121035	0.12769	0.274217	0.28183	0.128317	0.14255	0.162295	0.23165	0.253421	0.204882	0.381338	0.271021	0.128587	0.0193839	0.193024	0.194248	0.0243873	0.0800342	0.129004	0.129767	0.0473292	0.0469238	0.10562	0.131839	0.164947	0.0907367	0.070716	0.084528	0.0735926	0.122068	0.156901	0.169905	0.132203	0.189094	0.132812	0.206154	0.0330312	0.158654
GC-RM-9414-BT5009A-161-TOX-VGR	0.284497	0.218752	0.288058	0.089201	0.113018	0.166702	0.18297	0.209268	0.186	0.147423	0.138516	0.0547679	0.0489733	0.181627	0.192105	0.0436626	0.051707	0.0703256	0.138758	0.172679	0.112789	0.302361	0.188181	0.17962	0.143492	0.288006	0.102624	0.14614	0.166525	0.225849	0.0932263	0.123756	0.174846	0.0754819	0.0799155	0.26956	0.174547	0.194593	0.078092	0.133123	0.111473	0.0747651	0.28131	0.094566	0.10612	0.247838	0.176652	0.157828	0.205733
GC-RM-9414-BT5009A-162-TOX-VGR	0.328962	0.308762	0.375779	0.188739	0.212285	0.263093	0.270211	0.272208	0.272023	0.218865	0.246272	0.15087	0.145167	0.173935	0.189529	0.146002	0.127233	0.133028	0.130817	0.172701	0.113465	0.285246	0.16958	0.256753	0.243564	0.390223	0.163046	0.246539	0.244389	0.323885	0.178476	0.221418	0.26502	0.170623	0.178896	0.301617	0.257245	0.291955	0.181558	0.224387	0.202324	0.140558	0.347963	0.179505	0.111817	0.320597	0.255058	0.25069	0.288169
GC-RM-9414-BT5009A-163-TOX-VGR	0.303866	0.336888	0.327984	0.425342	0.400235	0.355316	0.374427	0.382561	0.36728	0.416373	0.385457	0.427313	0.433941	0.524141	0.536928	0.434619	0.444933	0.450647	0.501776	0.523898	0.478318	0.5998	0.524877	0.434409	0.370204	0.312428	0.398265	0.361254	0.408595	0.391926	0.444546	0.377321	0.349488	0.419754	0.432787	0.385021	0.405906	0.345755	0.404925	0.387654	0.437407	0.459382	0.308522	0.43783	0.480301	0.425813	0.488421	0.369258	0.43987
GC-RM-9414-BT5009A-164-TOX-VGR	0.317088	0.263489	0.325555	0.131153	0.134448	0.206795	0.191149	0.248156	0.228481	0.179986	0.17994	0.1005	0.0907	0.167857	0.197185	0.0865447	0.0673256	0.0805476	0.148085	0.127809	0.119156	0.279098	0.186953	0.184882	0.184574	0.323502	0.137537	0.192543	0.206556	0.273832	0.119877	0.163224	0.211635	0.118286	0.125034	0.298498	0.162009	0.236326	0.123047	0.172587	0.105213	0.0964287	0.314444	0.135514	0.116584	0.203913	0.210996	0.199235	0.150965
GC-RM-9414-BT5009A-165-TOX-VGR	0.306311	0.280272	0.347194	0.15611	0.159989	0.230594	0.206898	0.248811	0.238191	0.197516	0.210468	0.119654	0.110088	0.194135	0.224719	0.11132	0.0980202	0.109785	0.162096	0.15275	0.148659	0.296238	0.203036	0.198391	0.20862	0.350719	0.140823	0.213226	0.222639	0.290237	0.129413	0.186698	0.231375	0.138122	0.141176	0.308661	0.199636	0.260205	0.14759	0.191787	0.119097	0.107541	0.330363	0.143073	0.147434	0.223435	0.227675	0.218367	0.203637
GC-RM-9414-BT5009A-166-TOX-VGR	0.269637	0.22987	0.303881	0.106079	0.130932	0.184496	0.199835	0.202386	0.205741	0.163619	0.166743	0.0728502	0.0648638	0.169168	0.169823	0.0610701	0.0421577	0.0602575	0.093357	0.151656	0.0914168	0.280017	0.157537	0.194904	0.161511	0.318641	0.115789	0.163985	0.179095	0.25229	0.0987912	0.141909	0.191329	0.0885011	0.0974185	0.283075	0.190488	0.212206	0.0964497	0.150259	0.127377	0.0594811	0.296942	0.0941708	0.0836629	0.262275	0.190978	0.169441	0.220413
GC-RM-9414-BT5009A-167-TOX-VGR	0.173843	0.108824	0.178924	0.107679	0.0713543	0.0455833	0.0670831	0.092389	0.0740564	0.136842	0.0431131	0.117221	0.116808	0.277743	0.27908	0.122442	0.139188	0.158737	0.223571	0.255271	0.200973	0.386227	0.266847	0.147972	0.0262122	0.190517	0.190423	0.0246605	0.0864506	0.131562	0.140078	0.0434679	0.0515912	0.101681	0.128036	0.174793	0.105986	0.0622641	0.0801143	0.0668517	0.128463	0.158579	0.173298	0.117347	0.194814	0.149157	0.204932	0.0316951	0.158456
GC-RM-9414-BT5009A-168-TOX-VGR	0.182395	0.106499	0.181912	0.127359	0.0908463	0.0483029	0.0687014	0.10077	0.0872635	0.155428	0.0687176	0.132761	0.142532	0.292284	0.292936	0.142392	0.15726	0.174668	0.242128	0.270662	0.21737	0.396952	0.289874	0.160868	0.0470503	0.196553	0.20686	0.0334911	0.100023	0.124913	0.158771	0.0638777	0.056543	0.115761	0.141946	0.176415	0.12331	0.0776364	0.0980124	0.083511	0.140704	0.179197	0.174864	0.146622	0.209662	0.151702	0.220517	0.0368358	0.184543
GC-RM-9414-BT5009A-169-TOX-VGR	0.281668	0.241518	0.325268	0.131174	0.154393	0.19461	0.223788	0.247845	0.220221	0.104829	0.179396	0.10032	0.0901477	0.188386	0.215355	0.0870946	0.0873628	0.0993107	0.16894	0.199698	0.138577	0.314017	0.170972	0.173688	0.178489	0.32029	0.137903	0.1927	0.166095	0.267704	0.13189	0.162569	0.213246	0.111247	0.12496	0.223467	0.207943	0.23589	0.122873	0.168854	0.151933	0.0761534	0.294591	0.135537	0.113682	0.282372	0.210967	0.193353	0.240312
GC-RM-9414-BT5009A-170-TOX-VGR	0.261701	0.198933	0.286508	0.0873977	0.110478	0.150334	0.181737	0.194011	0.180393	0.104926	0.146257	0.0553502	0.0490584	0.203234	0.20648	0.0534904	0.0699643	0.0832091	0.145014	0.187788	0.124271	0.311486	0.157929	0.144769	0.133372	0.294777	0.119352	0.146101	0.130744	0.227801	0.0784434	0.117933	0.168023	0.073443	0.0741846	0.229558	0.168068	0.191578	0.0769231	0.124096	0.107062	0.050313	0.272366	0.0791498	0.0993906	0.238585	0.173573	0.153458	0.202936
GC-RM-9414-BT5009A-171-TOX-VGR	0.305005	0.270723	0.332178	0.13913	0.162412	0.214289	0.230998	0.254758	0.233112	0.171695	0.197303	0.10804	0.100278	0.0996571	0.110657	0.0949711	0.0751663	0.0868051	0.055173	0.0896312	0.0216933	0.221093	0.0976073	0.217256	0.193564	0.349091	0.144588	0.2003	0.213847	0.280759	0.144313	0.170708	0.221176	0.12606	0.13247	0.288027	0.21949	0.243666	0.13093	0.176076	0.160174	0.103757	0.302547	0.143311	0.0557043	0.288287	0.217187	0.207199	0.246536
GC-RM-9414-BT5009A-172-TOX-VGR	0.21489	0.147424	0.215906	0.163013	0.129549	0.0868156	0.10619	0.135277	0.116765	0.191485	0.0973813	0.171934	0.174666	0.306332	0.318605	0.177351	0.191349	0.207513	0.272297	0.302284	0.247628	0.417053	0.311153	0.198063	0.0891491	0.204963	0.237351	0.0848683	0.139946	0.147318	0.196889	0.105641	0.0943463	0.157923	0.175747	0.208204	0.161807	0.115133	0.139034	0.129098	0.182423	0.211924	0.210163	0.182117	0.242142	0.170916	0.252856	0.0870372	0.217331
GC-RM-9414-BT5009A-181-TOX-VGR	0.338367	0.293563	0.309432	0.402219	0.377837	0.327384	0.354064	0.361899	0.360427	0.357671	0.364049	0.400252	0.410674	0.500855	0.506747	0.411193	0.420227	0.428171	0.474445	0.493063	0.45884	0.576463	0.468274	0.380015	0.343166	0.29786	0.450641	0.340775	0.346042	0.353279	0.413455	0.361413	0.335521	0.396881	0.409415	0.351914	0.394463	0.328376	0.382697	0.372503	0.411999	0.394137	0.32107	0.414101	0.428969	0.40126	0.46006	0.348153	0.437796
GC-RM-9414-BT5009A-182-TOX-VGR	0.227445	0.160094	0.227019	0.101217	0.0652043	0.101224	0.119959	0.148576	0.129473	0.129716	0.0761416	0.107297	0.113691	0.253044	0.266002	0.114906	0.130002	0.146987	0.215437	0.246158	0.189481	0.37107	0.259221	0.138432	0.0758959	0.23297	0.179298	0.0817076	0.102996	0.173789	0.135446	0.0559982	0.108758	0.0938987	0.115612	0.21582	0.115065	0.129488	0.0738719	0.0682626	0.118726	0.151344	0.222859	0.119766	0.18353	0.190262	0.193233	0.0900263	0.157263
GC-RM-9414-BT5009A-183-TOX-VGR	0.252642	0.191007	0.256619	0.0542998	0.0779056	0.132042	0.148782	0.168355	0.165346	0.114607	0.114445	0.0486748	0.0531106	0.214185	0.212629	0.0555	0.0709468	0.0851084	0.159062	0.185141	0.132669	0.322763	0.206422	0.1502	0.108086	0.27405	0.117084	0.112539	0.134764	0.206587	0.0760949	0.0881189	0.135163	0.0396764	0.0593862	0.237263	0.142784	0.157156	0.0419368	0.0785578	0.0751129	0.094336	0.230398	0.0495966	0.124526	0.186774	0.142427	0.122759	0.154382
GC-RM-9414-BT5009A-184-TOX-VGR	0.18296	0.0855724	0.183015	0.145345	0.106425	0.0349393	0.0717829	0.0968009	0.0817632	0.143283	0.0738713	0.151677	0.152721	0.295081	0.304743	0.158214	0.17323	0.186192	0.257804	0.289762	0.232032	0.408901	0.269655	0.152305	0.0562082	0.17375	0.217613	0.056414	0.0870769	0.130259	0.172516	0.0818489	0.0520782	0.134693	0.156304	0.146717	0.136059	0.0790989	0.116951	0.103154	0.154793	0.167659	0.176084	0.163556	0.198923	0.14674	0.235667	0.0588022	0.200268
GC-RM-9414-BT5009A-185-TOX-VGR	0.319521	0.239994	0.33116	0.13677	0.161055	0.200891	0.228208	0.253991	0.23684	0.128625	0.196262	0.104644	0.0989041	0.190976	0.193586	0.0913075	0.073959	0.084047	0.145648	0.176819	0.113881	0.294943	0.146673	0.17751	0.184816	0.340796	0.143272	0.193223	0.171435	0.272806	0.116254	0.169526	0.220024	0.123198	0.121314	0.255313	0.206914	0.242537	0.12859	0.172622	0.15408	0.0685124	0.315705	0.142181	0.090445	0.281043	0.215561	0.203056	0.237353
GC-RM-9414-BT5009A-186-TOX-VGR	0.303654	0.22184	0.307713	0.111376	0.135603	0.177529	0.204198	0.229622	0.218779	0.143571	0.171222	0.0797877	0.0737674	0.163569	0.16001	0.0659454	0.0467758	0.0642435	0.108207	0.141443	0.0805786	0.273595	0.138887	0.181843	0.15879	0.324791	0.120091	0.169731	0.165211	0.25656	0.112883	0.146439	0.197027	0.0973885	0.104819	0.262137	0.189826	0.216567	0.102237	0.153648	0.130589	0.0563973	0.300756	0.116296	0.054151	0.265456	0.182694	0.17658	0.223433
GC-RM-9414-BT5009A-187-TOX-VGR	0.346955	0.292835	0.352348	0.161729	0.186455	0.239782	0.253197	0.276099	0.265887	0.210655	0.22065	0.132013	0.12545	0.0677615	0.0661534	0.118146	0.0995007	0.115628	0.0397022	0.0807223	0.0415088	0.185948	0.0605452	0.247036	0.216975	0.369103	0.166757	0.22139	0.235435	0.300637	0.166565	0.197863	0.247146	0.149619	0.155388	0.323224	0.24065	0.264129	0.154248	0.204161	0.176211	0.127663	0.345423	0.164167	0.0792124	0.307796	0.235034	0.227431	0.264369
GC-RM-9414-BT5009A-188-TOX-VGR	0.335449	0.281066	0.347563	0.154536	0.180586	0.227652	0.244795	0.268119	0.255132	0.201866	0.213657	0.12396	0.114905	0.0811589	0.0780497	0.112114	0.0937858	0.108738	0.0313984	0.0762067	0.0346313	0.197541	0.0697976	0.236006	0.20573	0.362687	0.161147	0.217958	0.225069	0.295322	0.153415	0.191066	0.238863	0.143939	0.149971	0.315378	0.230678	0.260313	0.148584	0.19953	0.176805	0.114679	0.338832	0.157384	0.069013	0.30048	0.228767	0.221615	0.260685
GC-RM-9414-BT5009A-189-TOX-VGR	0.311962	0.251867	0.316166	0.119422	0.145332	0.199194	0.212851	0.238205	0.227802	0.175684	0.180442	0.0895201	0.0834962	0.160448	0.157779	0.0751047	0.0568323	0.0731115	0.105248	0.137564	0.077459	0.268455	0.15333	0.21122	0.175775	0.333297	0.128109	0.180939	0.196373	0.264583	0.126842	0.156289	0.206645	0.106693	0.114275	0.292967	0.203013	0.225834	0.111963	0.164755	0.142144	0.0860749	0.30843	0.125533	0.0711935	0.273044	0.18389	0.186643	0.230591
GC-RM-9414-BT5009A-190-TOX-VGR	0.210221	0.145827	0.214625	0.0876539	0.0301786	0.0812375	0.083607	0.133618	0.118158	0.113652	0.0685289	0.0944732	0.101384	0.24089	0.2572	0.102621	0.117013	0.133636	0.204568	0.221377	0.175663	0.348765	0.250894	0.10385	0.0588167	0.232031	0.167492	0.0668535	0.0912068	0.166266	0.102741	0.0369271	0.0869462	0.0801053	0.105368	0.204271	0.081029	0.113708	0.0587783	0.0504557	0.0899443	0.140334	0.204641	0.106461	0.171647	0.161126	0.160684	0.0761988	0.127122
GC-RM-9414-BT5009A-191-TOX-VGR	0.216894	0.151148	0.226493	0.121148	0.0855173	0.0898831	0.107123	0.143259	0.133893	0.142145	0.0817286	0.123742	0.134992	0.284412	0.280903	0.135275	0.149068	0.167571	0.233	0.258669	0.206998	0.385644	0.272547	0.145839	0.0659265	0.243881	0.197773	0.0788353	0.0959509	0.177682	0.147728	0.0579563	0.106143	0.113868	0.138484	0.209504	0.112518	0.126906	0.0942292	0.0624212	0.141214	0.164305	0.20055	0.132746	0.192853	0.15601	0.202355	0.0893676	0.156467
GC-RM-9414-BT5009A-192-TOX-VGR	0.291737	0.263444	0.326188	0.13469	0.159278	0.210139	0.22692	0.251233	0.228483	0.16375	0.194087	0.120646	0.128706	0.24765	0.263786	0.127399	0.142728	0.151512	0.218179	0.24439	0.189402	0.353082	0.250944	0.20985	0.189265	0.343192	0.184573	0.195814	0.20617	0.258255	0.147413	0.166058	0.217031	0.11469	0.132916	0.259083	0.201809	0.238981	0.125853	0.172138	0.155015	0.159171	0.297106	0.138697	0.18834	0.285038	0.165121	0.196452	0.228959
GC-RM-9414-BT5009A-201-TOX-VI-GR	0.216369	0.129783	0.217568	0.209898	0.177426	0.124324	0.140577	0.154707	0.153119	0.236233	0.158437	0.213774	0.222234	0.357155	0.354554	0.222919	0.232256	0.248995	0.309825	0.339634	0.287703	0.444568	0.352609	0.237635	0.139453	0.235216	0.279198	0.129878	0.18921	0.167659	0.234462	0.152442	0.117452	0.203276	0.221771	0.241572	0.204178	0.117217	0.183689	0.172185	0.227021	0.254288	0.203945	0.226233	0.28234	0.211132	0.290568	0.138556	0.259381
GC-RM-9414-BT5009A-202-TOX-VI-GR	0.276808	0.258749	0.241958	0.354332	0.324732	0.279491	0.297798	0.306316	0.304073	0.375619	0.307892	0.353251	0.36407	0.480185	0.480185	0.364433	0.375975	0.386942	0.440925	0.463424	0.422204	0.558558	0.473083	0.376389	0.291571	0.209057	0.413843	0.283732	0.333024	0.286299	0.376483	0.30524	0.273443	0.348898	0.353591	0.369546	0.351884	0.264403	0.331623	0.323064	0.366463	0.388315	0.257024	0.368305	0.417117	0.343889	0.315903	0.291896	0.397028
GC-RM-9414-BT5009A-203-TOX-VI-GR	0.181851	0.121394	0.201206	0.16518	0.107018	0.0728429	0.0571914	0.110352	0.0913523	0.192145	0.102359	0.16479	0.171347	0.299028	0.322156	0.177159	0.192426	0.210553	0.265197	0.282915	0.24887	0.402983	0.302445	0.169929	0.0867795	0.206549	0.239933	0.0786117	0.139897	0.149889	0.164683	0.104064	0.0739709	0.15817	0.174894	0.199689	0.132049	0.0989469	0.137631	0.126721	0.155928	0.204843	0.194861	0.173531	0.243116	0.112431	0.249819	0.088171	0.190524
GC-RM-9414-BT5009A-204-TOX-VI-GR	0.247046	0.186667	0.254081	0.0529259	0.0770287	0.127691	0.147286	0.176222	0.158226	0.106934	0.114016	0.0179544	0.020022	0.18019	0.182903	0.0209188	0.0363179	0.0512252	0.127734	0.162781	0.0948811	0.292821	0.174106	0.142132	0.1072	0.27327	0.0892591	0.107549	0.132706	0.205721	0.059999	0.0828855	0.134735	0.0387907	0.0453775	0.233858	0.142099	0.157203	0.0409296	0.0888983	0.074882	0.060433	0.24273	0.060008	0.0934025	0.218314	0.146017	0.118352	0.176493
GC-RM-9414-BT5009A-205-TOX-VI-GR	0.241233	0.158829	0.243156	0.09484	0.0629326	0.104097	0.135352	0.163103	0.151201	0.108027	0.0999671	0.102001	0.108944	0.253847	0.256158	0.108109	0.123075	0.141711	0.20807	0.239972	0.182157	0.362156	0.238289	0.125501	0.0842117	0.25322	0.172319	0.099549	0.0968628	0.189545	0.122913	0.0726811	0.124734	0.0795797	0.108323	0.21516	0.124081	0.145263	0.0675453	0.0856037	0.112119	0.130257	0.237175	0.11292	0.159709	0.202658	0.187384	0.100685	0.164963
GC-RM-9414-BT5009A-206-TOX-VI-GR	0.312729	0.250467	0.320145	0.125376	0.14806	0.195414	0.214516	0.242119	0.231376	0.170071	0.184537	0.091842	0.087313	0.110582	0.107982	0.0807206	0.0604456	0.0785481	0.0533755	0.0883695	0.0255203	0.227105	0.0991473	0.207113	0.171767	0.337146	0.132949	0.184318	0.193914	0.26888	0.12475	0.160627	0.209635	0.112373	0.118948	0.287933	0.201697	0.230214	0.116571	0.16778	0.143173	0.0838532	0.313132	0.129504	0.035568	0.274399	0.202707	0.191297	0.234639
GC-RM-9414-BT5009A-207-TOX-VI-GR	0.148064	0.088513	0.165343	0.190163	0.155243	0.0937305	0.119824	0.130466	0.11459	0.203596	0.134538	0.19488	0.203201	0.328939	0.346154	0.20437	0.218009	0.230052	0.298684	0.329832	0.267991	0.437274	0.334516	0.210199	0.113789	0.179907	0.265003	0.103333	0.16372	0.14874	0.218816	0.12454	0.0855014	0.174718	0.203451	0.208853	0.187419	0.0787321	0.16257	0.142606	0.207861	0.239315	0.140904	0.208173	0.267464	0.192064	0.279828	0.10456	0.244128
GC-RM-9414-BT5009A-208-TOX-VI-GR	0.21903	0.15218	0.220212	0.0444315	0.0372616	0.0914741	0.110869	0.139652	0.127256	0.0786793	0.0743979	0.0535658	0.0605461	0.223495	0.221388	0.0594916	0.0761265	0.0961596	0.167644	0.200939	0.139858	0.333604	0.214577	0.119379	0.0667282	0.237612	0.128876	0.0735951	0.0972501	0.171078	0.0819622	0.0465499	0.0990064	0.0375354	0.064563	0.211499	0.106363	0.118541	0.015393	0.0606228	0.0679973	0.100913	0.213945	0.0640108	0.133474	0.185726	0.14558	0.0811154	0.143467
GC-RM-9414-BT5009A-209-TOX-VI-GR	0.331839	0.266957	0.34409	0.152947	0.177451	0.216718	0.243982	0.267801	0.250314	0.181244	0.212142	0.122436	0.115599	0.11834	0.120621	0.109386	0.0901367	0.10079	0.0673508	0.101359	0.0353029	0.23006	0.0993038	0.217426	0.201116	0.361218	0.156678	0.211999	0.210646	0.288211	0.152753	0.18491	0.235	0.140278	0.146243	0.294293	0.227848	0.257218	0.145059	0.187889	0.17079	0.103505	0.329978	0.156907	0.0554207	0.299223	0.227105	0.218439	0.25779
GC-RM-9414-BT5009A-210-TOX-VI-GR	0.257568	0.193101	0.260323	0.0666667	0.0819276	0.135723	0.152304	0.180494	0.169089	0.116737	0.118823	0.0751167	0.0824244	0.236302	0.230143	0.082408	0.0971855	0.115538	0.182471	0.214943	0.156198	0.339151	0.229895	0.15654	0.112147	0.277626	0.146232	0.114837	0.137342	0.209964	0.101764	0.0919888	0.143917	0.0606648	0.0851898	0.242382	0.146497	0.164196	0.0464935	0.100268	0.0852368	0.119232	0.253063	0.0867344	0.149827	0.221695	0.159221	0.118739	0.179877
GC-RM-9414-BT5009A-211-TOX-VI-GR	0.1672	0.0672237	0.166033	0.164928	0.128709	0.0550728	0.092482	0.102447	0.101141	0.139301	0.107006	0.171754	0.179046	0.328401	0.324802	0.178786	0.193171	0.211393	0.27706	0.307264	0.251457	0.426683	0.28259	0.1572	0.0771404	0.183416	0.240825	0.0796985	0.0981588	0.122377	0.19145	0.102171	0.0608794	0.157085	0.182033	0.147657	0.155328	0.060461	0.137462	0.126239	0.185209	0.177041	0.160417	0.183031	0.217567	0.16396	0.256612	0.0841121	0.219574
GC-RM-9414-BT5009A-212-TOX-VI-GR	0.276568	0.307682	0.282431	0.389377	0.362026	0.317114	0.334929	0.31398	0.330295	0.411574	0.345567	0.394714	0.394646	0.511909	0.510777	0.399216	0.410654	0.423884	0.445165	0.496808	0.454696	0.585397	0.4969	0.417003	0.329479	0.265246	0.447103	0.325364	0.373203	0.348435	0.400621	0.341813	0.308642	0.383888	0.402683	0.416552	0.38643	0.30203	0.368818	0.360383	0.405073	0.412186	0.286782	0.381639	0.45018	0.390044	0.458658	0.328711	0.430898
GC-RM-9414-BT5009A-221-TOX-VI-GR	0.259615	0.170809	0.262327	0.0991218	0.0627589	0.125049	0.11977	0.182758	0.17106	0.105345	0.120686	0.104491	0.113552	0.244069	0.25752	0.113529	0.12741	0.145663	0.209562	0.185119	0.185033	0.339761	0.238814	0.103863	0.10509	0.279626	0.175149	0.11566	0.118443	0.211904	0.105924	0.0943559	0.143786	0.0927772	0.114115	0.225957	0.103728	0.166053	0.0720482	0.102767	0.0652195	0.12985	0.255283	0.117324	0.160201	0.146629	0.188777	0.126233	0.10605
GC-RM-9414-BT5009A-222-TOX-VI-GR	0.190329	0.143969	0.212973	0.174932	0.118052	0.0829389	0.070377	0.132278	0.106137	0.181738	0.120314	0.182405	0.18664	0.29759	0.328642	0.188071	0.202046	0.213579	0.281696	0.254245	0.251694	0.396078	0.312052	0.163257	0.0991913	0.222159	0.247664	0.0961212	0.151528	0.156846	0.187721	0.112712	0.0846163	0.169062	0.18527	0.191217	0.130686	0.111527	0.149587	0.131611	0.138361	0.221993	0.183882	0.190924	0.252034	0.0864908	0.263022	0.0998777	0.144243
GC-RM-9414-BT5009A-223-TOX-VI-GR	0.254078	0.183236	0.271999	0.101133	0.0939799	0.133633	0.164618	0.192706	0.168708	0.0558106	0.130393	0.108207	0.11252	0.248052	0.25637	0.11407	0.125175	0.137402	0.209869	0.241315	0.179545	0.354962	0.206691	0.118781	0.116601	0.2805	0.175007	0.130577	0.108231	0.212241	0.128084	0.101133	0.153199	0.0939715	0.110632	0.193688	0.153257	0.176957	0.0747433	0.106164	0.100932	0.113877	0.248887	0.118505	0.154568	0.225604	0.187688	0.138358	0.191138
GC-RM-9414-BT5009A-224-TOX-VI-GR	0.287161	0.236117	0.30055	0.103006	0.127055	0.180219	0.196857	0.214095	0.202196	0.155923	0.162432	0.0714798	0.0592927	0.164136	0.163745	0.0558641	0.0379794	0.0553188	0.103349	0.14218	0.0815594	0.274882	0.14922	0.194994	0.156152	0.313523	0.111849	0.162063	0.177745	0.245702	0.101656	0.13675	0.186412	0.089603	0.0937988	0.276471	0.181862	0.207874	0.0932501	0.144658	0.117198	0.0625	0.292651	0.100563	0.0762648	0.254474	0.18652	0.168907	0.214153
GC-RM-9414-BT5009A-225-TOX-VI-GR	0.179135	0.0990519	0.175924	0.136213	0.0992552	0.0446676	0.0639116	0.0974566	0.0836559	0.165242	0.0771324	0.136725	0.150308	0.303183	0.301714	0.147989	0.165275	0.177953	0.249856	0.274005	0.222609	0.403604	0.290593	0.170507	0.0557036	0.196037	0.214749	0.0439708	0.111275	0.118735	0.167695	0.0718449	0.0529064	0.125768	0.150447	0.162788	0.132963	0.0635969	0.106018	0.0922552	0.153057	0.182064	0.170221	0.148632	0.217322	0.148242	0.229183	0.0511577	0.181202
GC-RM-9414-BT5009A-226-TOX-VI-GR	0.362237	0.299233	0.373868	0.184813	0.192848	0.252766	0.245297	0.293129	0.283263	0.223534	0.244962	0.155291	0.146959	0.139604	0.148177	0.143054	0.125468	0.140161	0.098192	0.0861848	0.0788398	0.237942	0.135391	0.225967	0.233508	0.389724	0.153924	0.244164	0.239818	0.321348	0.161279	0.222992	0.268493	0.174892	0.176728	0.334318	0.222631	0.288878	0.17841	0.228738	0.160384	0.136122	0.365915	0.183782	0.0943031	0.272077	0.256574	0.250399	0.230693
GC-RM-9414-BT5009A-227-TOX-VI-GR	0.201541	0.133653	0.201632	0.0882178	0.0508723	0.0712145	0.090941	0.120551	0.108431	0.118614	0.0545601	0.0966256	0.103401	0.258118	0.259211	0.10306	0.118579	0.13804	0.206558	0.238871	0.179888	0.365965	0.25549	0.126539	0.0462663	0.216728	0.16911	0.0524569	0.0731248	0.153606	0.123942	0.0260064	0.0787373	0.0768644	0.10743	0.196728	0.0883358	0.0990947	0.0590595	0.0487035	0.109084	0.142363	0.195409	0.106739	0.172231	0.169174	0.185446	0.0570535	0.145559
GC-RM-9414-BT5009A-228-TOX-VI-GR	0.259821	0.195211	0.262077	0.0604975	0.0844952	0.138744	0.1538	0.182224	0.171284	0.120023	0.120814	0.0675743	0.0743243	0.228827	0.227476	0.0719253	0.089077	0.104492	0.174154	0.20051	0.143927	0.329311	0.212874	0.158542	0.114528	0.279721	0.136889	0.118103	0.139111	0.212112	0.0942772	0.0945997	0.146268	0.045614	0.0775094	0.24069	0.148615	0.154395	0.0486082	0.101743	0.0822195	0.110804	0.251156	0.0724251	0.140977	0.223112	0.152921	0.125486	0.166509
GC-RM-9414-BT5009A-229-TOX-VI-GR	0.268127	0.229557	0.31228	0.141867	0.139512	0.191164	0.207712	0.21843	0.211775	0.146816	0.175195	0.146128	0.150061	0.274166	0.286852	0.152184	0.166644	0.171245	0.241267	0.269506	0.211857	0.375188	0.269139	0.192434	0.170192	0.314563	0.189706	0.171754	0.188188	0.243332	0.168355	0.147657	0.194302	0.13421	0.144682	0.239097	0.199295	0.221623	0.117527	0.150754	0.151498	0.184006	0.27919	0.158218	0.212235	0.259846	0.222886	0.182652	0.226601
GC-RM-9414-BT5009A-230-TOX-VI-GR	0.259599	0.199087	0.269858	0.0673	0.0928916	0.146662	0.154401	0.187447	0.17929	0.126961	0.129577	0.0299122	0.0353045	0.197255	0.192062	0.037956	0.0526571	0.0690785	0.141026	0.175399	0.114343	0.304743	0.191128	0.162112	0.123212	0.287471	0.100784	0.123094	0.146364	0.219354	0.0738384	0.103338	0.15129	0.0550237	0.0601913	0.248258	0.156448	0.174973	0.057159	0.110822	0.0815409	0.0757891	0.263675	0.0752635	0.107826	0.210563	0.154511	0.130708	0.18922
GC-RM-9414-BT5009A-231-TOX-VI-GR	0.261717	0.196838	0.264388	0.106871	0.117026	0.14094	0.15656	0.181882	0.172796	0.176293	0.122869	0.156512	0.162883	0.302347	0.299412	0.161364	0.17585	0.192087	0.254097	0.276993	0.2295	0.392715	0.293109	0.179269	0.115769	0.26586	0.219886	0.120439	0.139091	0.19539	0.180614	0.0968366	0.148127	0.142408	0.156247	0.248089	0.150088	0.168682	0.125272	0.0934325	0.165789	0.196063	0.237971	0.158342	0.22259	0.185304	0.228881	0.12823	0.179968
GC-RM-9414-BT5009A-232-TOX-VI-GR	0.283588	0.242694	0.305125	0.110155	0.132986	0.185309	0.194729	0.211847	0.203603	0.158012	0.167696	0.0730249	0.0650648	0.203405	0.211664	0.0636394	0.0783658	0.0837618	0.160476	0.192348	0.130405	0.31075	0.197464	0.193927	0.164051	0.315737	0.113174	0.171509	0.182218	0.251222	0.112168	0.139807	0.186527	0.0947886	0.101075	0.261636	0.193227	0.215272	0.101066	0.145297	0.125959	0.0968297	0.290565	0.113322	0.129254	0.234581	0.18964	0.176604	0.222979
GC-RM-9414-BT5009A-241-TOX-VII-GR	0.243713	0.187905	0.290007	0.251898	0.222901	0.163203	0.195234	0.213709	0.190271	0.187736	0.206249	0.251557	0.260584	0.368747	0.379233	0.260726	0.273758	0.279256	0.339993	0.362744	0.313942	0.458715	0.329071	0.226752	0.183014	0.300204	0.311754	0.179501	0.191921	0.214772	0.269628	0.199358	0.176224	0.24517	0.253619	0.152812	0.244653	0.198368	0.229122	0.207564	0.261284	0.251934	0.258496	0.265626	0.290211	0.244704	0.322408	0.186453	0.293778
GC-RM-9414-BT5009A-242-TOX-VII-GR	0.253162	0.157387	0.263493	0.18464	0.153013	0.126506	0.146593	0.18386	0.166586	0.149297	0.120385	0.183922	0.19476	0.312575	0.326897	0.195019	0.209693	0.224853	0.283554	0.310064	0.261338	0.421009	0.283995	0.17224	0.10776	0.238596	0.252735	0.117557	0.117022	0.197556	0.205225	0.130229	0.147462	0.171051	0.192743	0.200252	0.176697	0.161699	0.158965	0.149164	0.197635	0.193831	0.255986	0.197984	0.229101	0.209398	0.261698	0.122744	0.23023
GC-RM-9414-BT5009A-243-TOX-VII-GR	0.235588	0.167921	0.239565	0.0355477	0.0582529	0.107676	0.13094	0.157423	0.145345	0.0942356	0.0955688	0.0307858	0.0367726	0.202521	0.198966	0.0379889	0.0538099	0.0742105	0.144061	0.180838	0.118286	0.314489	0.191477	0.133072	0.0833615	0.256686	0.107354	0.0948012	0.112137	0.186266	0.0533772	0.0684689	0.119206	0.0204764	0.0417111	0.224096	0.121385	0.141173	0.0226848	0.0810169	0.0609497	0.0723292	0.233259	0.0412837	0.107434	0.203311	0.131753	0.103857	0.161827
GC-RM-9414-BT5009A-244-TOX-VII-GR	0.30009	0.237382	0.30382	0.106954	0.131235	0.184796	0.198786	0.225813	0.214909	0.161008	0.167141	0.0740159	0.0695212	0.19973	0.197741	0.0603412	0.0612834	0.0762561	0.145602	0.177716	0.117432	0.303261	0.19135	0.197748	0.161815	0.321138	0.115973	0.161999	0.182219	0.244447	0.112418	0.142216	0.192901	0.0906455	0.0991288	0.277673	0.190857	0.212501	0.0965643	0.145376	0.122688	0.0822204	0.295697	0.112262	0.112673	0.262044	0.11378	0.169535	0.217494
GC-RM-9414-BT5009A-245-TOX-VII-GR	0.354839	0.28703	0.362812	0.174362	0.19712	0.248986	0.263995	0.287102	0.275	0.222399	0.233042	0.14209	0.137569	0.112409	0.113811	0.131595	0.112521	0.12572	0.0608586	0.0945869	0.051708	0.223712	0.108341	0.250899	0.229465	0.377631	0.177475	0.231763	0.243586	0.31135	0.174516	0.207756	0.256879	0.160288	0.164152	0.332934	0.251613	0.27799	0.166136	0.213925	0.1916	0.137796	0.353293	0.177855	0.0897792	0.317447	0.246274	0.240147	0.275561
GC-RM-9414-BT5009A-246-TOX-VII-GR	0.211329	0.135362	0.223179	0.239698	0.209203	0.155221	0.17804	0.187405	0.16938	0.2557	0.179504	0.243617	0.249195	0.361412	0.379916	0.251324	0.261787	0.27478	0.336187	0.364138	0.308508	0.462865	0.365657	0.256828	0.172267	0.212	0.305989	0.163172	0.215648	0.193853	0.265113	0.182357	0.148074	0.233789	0.242424	0.261565	0.237409	0.142466	0.215334	0.197558	0.238188	0.283094	0.205958	0.25584	0.309277	0.232236	0.319348	0.171295	0.287326
GC-RM-9414-BT5009A-247-TOX-VII-GR	0.574249	0.564061	0.563718	0.629141	0.612074	0.584627	0.584576	0.580397	0.593503	0.644107	0.590005	0.625669	0.631392	0.690477	0.70328	0.635791	0.643651	0.636638	0.681721	0.696905	0.670755	0.74985	0.688514	0.640677	0.592365	0.499066	0.62285	0.584397	0.61393	0.58786	0.627061	0.600923	0.575301	0.626678	0.620712	0.581459	0.628905	0.575039	0.61607	0.603758	0.630709	0.653449	0.561838	0.6388	0.667751	0.592391	0.651307	0.59123	0.656079
GC-RM-9414-BT5009A-248-TOX-VII-GR	0.303544	0.221929	0.307709	0.240737	0.213483	0.1774	0.204792	0.229606	0.212155	0.206983	0.18666	0.247026	0.250082	0.359253	0.367971	0.252293	0.26326	0.277866	0.330101	0.355294	0.309497	0.447125	0.330174	0.232091	0.173711	0.261429	0.301498	0.176647	0.186555	0.256249	0.262309	0.193319	0.1969	0.235594	0.255005	0.241344	0.23273	0.216442	0.220352	0.212313	0.257477	0.248145	0.301395	0.255354	0.277221	0.266018	0.313785	0.179548	0.284395
GC-RM-9414-BT5009A-249-TOX-VII-GR	0.278911	0.205312	0.293303	0.101265	0.101167	0.160213	0.165426	0.212352	0.192522	0.119872	0.157689	0.10737	0.11109	0.233178	0.250742	0.115557	0.129535	0.139867	0.205298	0.212739	0.179227	0.332061	0.219148	0.134651	0.142782	0.310407	0.140235	0.15825	0.143338	0.241969	0.106984	0.127896	0.17637	0.0922589	0.119254	0.229635	0.153169	0.203076	0.0878102	0.129922	0.0974626	0.118524	0.280437	0.115677	0.150106	0.230918	0.179721	0.157392	0.18995
GC-RM-9414-250	0.226647	0.167182	0.233902	0.0582469	0.0502278	0.106871	0.124909	0.148398	0.136333	0.0904231	0.0897187	0.065784	0.0675357	0.231672	0.229012	0.0718317	0.0880259	0.107213	0.172778	0.210243	0.149499	0.339448	0.219757	0.132527	0.0822889	0.250784	0.139455	0.0861607	0.110672	0.184821	0.0778419	0.0619597	0.11301	0.0496767	0.0713629	0.218997	0.120008	0.134948	0.0295477	0.0722591	0.0762492	0.105747	0.227405	0.0724504	0.142898	0.197876	0.153116	0.0934999	0.15618
GC-RM-9414-251	0.497216	0.557882	0.56168	0.617615	0.601703	0.577454	0.589245	0.554935	0.566084	0.604984	0.584896	0.61149	0.612727	0.652635	0.681598	0.621553	0.628681	0.623364	0.625606	0.673011	0.64643	0.718141	0.645156	0.618404	0.586552	0.50358	0.63447	0.580971	0.592602	0.572204	0.588379	0.588949	0.568611	0.607564	0.612044	0.575568	0.613744	0.573559	0.60587	0.593673	0.617351	0.618479	0.536199	0.606975	0.648171	0.608279	0.653376	0.580284	0.639337
GC-RM-9414-252	0.439992	0.474587	0.46314	0.523417	0.508159	0.48018	0.491699	0.497462	0.485652	0.515698	0.499409	0.528391	0.530457	0.59095	0.598376	0.529921	0.538213	0.532341	0.577424	0.591606	0.557633	0.643522	0.582326	0.533114	0.490009	0.45372	0.560086	0.485126	0.514611	0.505571	0.526907	0.493426	0.475956	0.519112	0.532558	0.502206	0.523715	0.474342	0.512644	0.498375	0.532171	0.547472	0.442151	0.529593	0.561499	0.525352	0.56208	0.483591	0.536608
GC-RM-9414-BT5009A-261-TOX-VII-GR	0.20451	0.131511	0.213751	0.242733	0.213794	0.149645	0.173213	0.191757	0.183482	0.250039	0.183632	0.246562	0.254801	0.373354	0.379026	0.256112	0.269189	0.28508	0.342253	0.369405	0.319791	0.465553	0.363763	0.25879	0.168265	0.163813	0.311163	0.169677	0.203956	0.188237	0.26799	0.190996	0.155956	0.238397	0.250131	0.255395	0.236683	0.146389	0.221489	0.20959	0.255715	0.271732	0.208027	0.260447	0.298297	0.205154	0.318449	0.168092	0.292454
GC-RM-9414-BT5009A-262-TOX-VII-GR	0.222512	0.148057	0.233578	0.171309	0.118346	0.0900179	0.0866089	0.153306	0.132086	0.173847	0.120337	0.180092	0.185174	0.300864	0.320687	0.182775	0.199656	0.207829	0.277499	0.247421	0.243457	0.386865	0.29254	0.151133	0.0910019	0.239631	0.24408	0.0909298	0.135334	0.173804	0.180038	0.111694	0.10788	0.161548	0.179545	0.193592	0.124188	0.131299	0.147525	0.123105	0.126261	0.206157	0.215344	0.187324	0.234527	0.10176	0.256197	0.0908678	0.134453
GC-RM-9414-BT5009A-263-TOX-VII-GR	0.259516	0.181292	0.261992	0.0605036	0.0831411	0.137981	0.149144	0.180091	0.171194	0.120719	0.121042	0.0396476	0.0492895	0.207236	0.205592	0.04769	0.0643315	0.0805556	0.151507	0.181397	0.123384	0.314267	0.1998	0.15032	0.114212	0.279517	0.114901	0.112175	0.13768	0.211079	0.0655969	0.0942868	0.145611	0.0434827	0.0507871	0.244011	0.148326	0.166421	0.0475745	0.0948231	0.0809451	0.0846004	0.248101	0.0626361	0.11651	0.219003	0.147578	0.126376	0.175538
GC-RM-9414-BT5009A-264-TOX-VII-GR	0.391544	0.324999	0.39628	0.224805	0.221564	0.291187	0.274929	0.308415	0.314795	0.260089	0.272582	0.227623	0.232448	0.321994	0.341502	0.234657	0.24477	0.250888	0.303652	0.309037	0.286086	0.393404	0.340055	0.262192	0.268535	0.412365	0.251763	0.270881	0.279591	0.342906	0.229297	0.250545	0.292775	0.212942	0.233707	0.338964	0.267358	0.315105	0.207588	0.252376	0.212201	0.259399	0.382926	0.236432	0.279859	0.328138	0.288035	0.27616	0.287992
GC-RM-9414-BT5009A-265-TOX-VII-GR	0.278051	0.252864	0.339665	0.265919	0.220811	0.211031	0.204914	0.241256	0.21516	0.212339	0.224107	0.268678	0.269838	0.353193	0.382796	0.274754	0.286395	0.292649	0.314406	0.320888	0.322547	0.436143	0.33177	0.213731	0.201813	0.35461	0.320487	0.204949	0.208842	0.281418	0.253397	0.21637	0.22466	0.25287	0.274584	0.254834	0.168037	0.250991	0.24462	0.227959	0.230976	0.256465	0.30587	0.26205	0.289226	0.214518	0.331421	0.209289	0.186272
GC-RM-9414-BT5009A-266-TOX-VII-GR	0.264623	0.195778	0.267396	0.0657103	0.0898672	0.143646	0.158497	0.185308	0.171871	0.123664	0.122032	0.0364767	0.0443072	0.198105	0.201569	0.044496	0.0610895	0.0773846	0.148908	0.176635	0.119764	0.309347	0.195868	0.15683	0.120161	0.277151	0.111652	0.115982	0.140277	0.216735	0.0713595	0.100268	0.151829	0.0447882	0.0564441	0.246227	0.153629	0.172002	0.0540443	0.095017	0.0824833	0.0830332	0.248979	0.0663519	0.11226	0.219351	0.14972	0.123871	0.175544
GC-RM-9414-BT5009A-267-TOX-VII-GR	0.369462	0.311044	0.372955	0.152038	0.213031	0.265896	0.275101	0.297885	0.289802	0.235002	0.246867	0.155798	0.152986	0.205177	0.205554	0.144615	0.127213	0.135678	0.159737	0.181787	0.133672	0.30142	0.20028	0.266229	0.243514	0.389758	0.189707	0.24386	0.255725	0.309745	0.191825	0.224307	0.273187	0.169132	0.180961	0.329065	0.26464	0.291546	0.181387	0.211695	0.201231	0.148678	0.351268	0.186369	0.12829	0.315888	0.24993	0.246058	0.27178
GC-RM-9414-BT5009A-268-TOX-VII-GR	0.243268	0.178229	0.24503	0.070263	0.043348	0.118877	0.103192	0.165375	0.149983	0.103242	0.0988891	0.0780149	0.0835022	0.218043	0.236043	0.0847011	0.099995	0.11918	0.186686	0.191977	0.160504	0.321819	0.232347	0.111825	0.0928815	0.253044	0.150146	0.101254	0.11659	0.192459	0.0861958	0.0750784	0.124456	0.0606548	0.0857056	0.23191	0.10017	0.147243	0.0426209	0.0844768	0.0563798	0.123015	0.238218	0.0895974	0.152844	0.174983	0.164934	0.106297	0.136214
GC-RM-9414-BT5009A-269-TOX-VII-GR	0.291377	0.222228	0.292833	0.0969588	0.121051	0.174686	0.188024	0.213928	0.204733	0.154074	0.15717	0.0607432	0.0591609	0.152669	0.150566	0.0494983	0.0319665	0.04631	0.0950284	0.122559	0.0669428	0.264718	0.142592	0.182403	0.150946	0.306775	0.106793	0.150551	0.169997	0.229663	0.100866	0.131485	0.182813	0.0818551	0.0823731	0.272057	0.181681	0.202558	0.0858682	0.129497	0.115171	0.059731	0.276033	0.0966115	0.0588496	0.239866	0.176311	0.163999	0.202304
GC-RM-9414-BT5009A-270-TOX-VII-GR	0.274993	0.196631	0.277784	0.170348	0.116846	0.143806	0.13694	0.179306	0.187701	0.178643	0.137185	0.176436	0.18051	0.299067	0.313891	0.181938	0.194831	0.209954	0.269134	0.23841	0.246093	0.384886	0.2997	0.156141	0.122895	0.295357	0.235088	0.135496	0.143407	0.227602	0.174004	0.115896	0.161644	0.162874	0.185189	0.244726	0.123037	0.18385	0.146146	0.132987	0.133366	0.200955	0.27043	0.186362	0.229092	0.147038	0.249576	0.142872	0.0990445
GC-RM-9414-BT5009A-271-TOX-VII-GR	0.417431	0.374352	0.446321	0.271354	0.278129	0.334654	0.329245	0.36736	0.345496	0.250248	0.318137	0.244583	0.231251	0.261904	0.294989	0.231834	0.213909	0.219512	0.253725	0.238753	0.237002	0.348727	0.248477	0.274569	0.318473	0.448599	0.267678	0.329959	0.303665	0.395074	0.244086	0.304691	0.348182	0.261342	0.264047	0.359417	0.298398	0.370654	0.267582	0.305106	0.24452	0.200674	0.425695	0.265487	0.217436	0.329502	0.237409	0.334973	0.282799
GC-RM-9414-BT5009A-272-TOX-VII-GR	0.342162	0.273764	0.357255	0.166123	0.172232	0.230934	0.229249	0.281246	0.254053	0.150988	0.225235	0.136311	0.129323	0.238559	0.259418	0.132034	0.144647	0.148126	0.217153	0.211554	0.189999	0.323166	0.211534	0.178673	0.214179	0.373965	0.185923	0.225209	0.197792	0.295196	0.139025	0.199886	0.245537	0.155207	0.159487	0.276329	0.1993	0.263663	0.158899	0.201	0.152724	0.131296	0.339548	0.162756	0.167312	0.285644	0.238983	0.231287	0.22638
GC-RM-9414-281	0.281905	0.238703	0.303253	0.106248	0.129621	0.181335	0.199629	0.223401	0.200225	0.148162	0.165515	0.089489	0.0931101	0.225245	0.239066	0.0956456	0.110335	0.122323	0.189294	0.221969	0.161051	0.334528	0.221036	0.186406	0.160257	0.309521	0.156022	0.165955	0.178305	0.243092	0.112388	0.137301	0.187616	0.0919551	0.0912689	0.268308	0.188752	0.211995	0.0962269	0.141376	0.125294	0.128352	0.279055	0.109311	0.159671	0.253666	0.190195	0.173376	0.217883
GC-RM-9414-282	0.283532	0.22697	0.290283	0.0917874	0.0927501	0.169846	0.157591	0.208556	0.197316	0.147222	0.150628	0.0598489	0.0494183	0.148276	0.164716	0.0454676	0.0258086	0.0444424	0.107912	0.121947	0.0827314	0.259239	0.156853	0.159253	0.144124	0.30746	0.102008	0.15292	0.17005	0.236616	0.0786686	0.126305	0.173885	0.0780274	0.0860236	0.27026	0.150272	0.197163	0.081987	0.13741	0.0892167	0.0531468	0.283743	0.0943125	0.0762228	0.223678	0.178683	0.160425	0.182679
GC-RM-9414-283	0.241959	0.236219	0.211259	0.344374	0.31015	0.256291	0.266041	0.28682	0.284197	0.370587	0.291924	0.3374	0.355992	0.487097	0.484598	0.356028	0.369623	0.382646	0.441569	0.467565	0.421401	0.570299	0.471792	0.373094	0.272248	0.193143	0.412921	0.262644	0.323465	0.279609	0.369388	0.286821	0.247868	0.337828	0.356176	0.353271	0.341415	0.23867	0.318061	0.307807	0.360898	0.383384	0.229831	0.359459	0.415685	0.331753	0.420606	0.271313	0.393468
GC-RM-9414-284	0.210658	0.207794	0.203443	0.332204	0.296874	0.224498	0.266456	0.26265	0.240406	0.323728	0.273711	0.33557	0.332595	0.453416	0.47026	0.342852	0.354106	0.365845	0.420479	0.458202	0.401888	0.550048	0.432025	0.33011	0.25	0.161955	0.39938	0.251119	0.282505	0.284463	0.341165	0.270116	0.230141	0.321506	0.336683	0.326444	0.319929	0.227329	0.306186	0.285856	0.336628	0.34386	0.200117	0.337089	0.3839	0.325401	0.413599	0.255044	0.381171
GC-RM-9414-285	0.144351	0.100208	0.139001	0.236836	0.203242	0.133423	0.168544	0.179535	0.177112	0.231494	0.182859	0.240103	0.250268	0.389372	0.385751	0.248631	0.263596	0.27385	0.342257	0.360819	0.313303	0.474421	0.349812	0.23843	0.154176	0.15916	0.308353	0.155242	0.181593	0.190517	0.263007	0.178452	0.140134	0.22074	0.25336	0.22312	0.228789	0.12939	0.211905	0.197233	0.253529	0.247414	0.134906	0.254567	0.283414	0.238352	0.322521	0.157383	0.279841
GC-RM-9414-286	0.256586	0.191554	0.25919	0.0571906	0.0805263	0.134323	0.151945	0.168837	0.167785	0.117835	0.117448	0.0524623	0.0593516	0.218605	0.217228	0.0613344	0.0765529	0.0908479	0.164009	0.197936	0.137933	0.326292	0.212398	0.153794	0.109524	0.275073	0.0975881	0.114303	0.135216	0.208009	0.0797013	0.0907813	0.137791	0.0426303	0.06191	0.23518	0.145341	0.162817	0.0447388	0.101318	0.0756053	0.0997369	0.252738	0.0660508	0.131234	0.220149	0.150549	0.125694	0.179507
GC-RM-9414-287	0.21843	0.229059	0.238285	0.346385	0.318537	0.255029	0.288918	0.29874	0.283733	0.309875	0.301726	0.349005	0.356035	0.458793	0.46936	0.355741	0.368342	0.375599	0.431919	0.455836	0.40575	0.542471	0.432108	0.328092	0.277352	0.221061	0.405573	0.274965	0.295075	0.313879	0.362428	0.293658	0.262656	0.33934	0.355222	0.292534	0.338316	0.257733	0.323734	0.304919	0.358976	0.353682	0.219407	0.360212	0.379689	0.346876	0.416466	0.282964	0.387233
GC-RM-9414-288	0.157735	0.0891367	0.159173	0.138069	0.0778471	0.0390084	0.04077	0.0754957	0.0620975	0.166585	0.0774338	0.144727	0.147183	0.289729	0.305106	0.152029	0.166948	0.185138	0.251964	0.268935	0.227863	0.395693	0.298584	0.155539	0.053588	0.176924	0.217685	0.0501772	0.115008	0.113338	0.149261	0.0719184	0.0260351	0.129717	0.156505	0.174331	0.110406	0.0542417	0.109907	0.0988674	0.138676	0.186425	0.155068	0.153659	0.221509	0.118896	0.23381	0.0538952	0.175938
GC-RM-9414-289	0.18136	0.258488	0.235055	0.340305	0.313981	0.265997	0.286189	0.268318	0.269582	0.336145	0.297695	0.34666	0.345917	0.445872	0.463398	0.349767	0.362816	0.36994	0.400103	0.45024	0.400242	0.534216	0.44194	0.357976	0.28159	0.218604	0.399215	0.276447	0.319856	0.295268	0.35406	0.289107	0.257481	0.326847	0.354035	0.299235	0.33878	0.254454	0.320436	0.303375	0.355185	0.364849	0.21844	0.335163	0.401055	0.341764	0.410875	0.271411	0.382596
GC-RM-9414-290	0.216473	0.164631	0.232265	0.0797847	0.0273943	0.10491	0.0854629	0.139554	0.133826	0.108585	0.0866834	0.0840502	0.0866927	0.231877	0.24825	0.0937693	0.109548	0.123057	0.192608	0.207617	0.170697	0.336846	0.236849	0.103918	0.0775789	0.246563	0.154022	0.0871478	0.106938	0.180062	0.0912657	0.0601911	0.103822	0.0734791	0.0965991	0.216205	0.0908805	0.133129	0.0531869	0.073824	0.0698648	0.126927	0.226136	0.0941947	0.164624	0.157373	0.171842	0.0943847	0.129412
GC-RM-9414-291	0.298835	0.259584	0.264335	0.373594	0.346477	0.287496	0.318959	0.326728	0.324899	0.352897	0.330126	0.374575	0.384292	0.496452	0.493227	0.383986	0.394937	0.404574	0.45642	0.477711	0.43801	0.569894	0.456335	0.358491	0.305542	0.250538	0.429271	0.309341	0.311916	0.31852	0.392402	0.326037	0.295465	0.367555	0.386317	0.337458	0.348086	0.286985	0.352535	0.344384	0.388816	0.368482	0.279716	0.387315	0.405858	0.374046	0.442188	0.312785	0.391441
GC-RM-9414-292	0.282749	0.2676	0.331651	0.213777	0.167058	0.212967	0.189203	0.238783	0.20893	0.217759	0.18662	0.215385	0.218383	0.295632	0.340775	0.21953	0.2372	0.239356	0.291082	0.280781	0.278679	0.401604	0.320113	0.200749	0.190847	0.314634	0.275437	0.197175	0.20363	0.262874	0.200537	0.169974	0.217201	0.202909	0.218811	0.28924	0.182798	0.238541	0.193498	0.177572	0.181159	0.240007	0.303244	0.215166	0.278054	0.19608	0.284539	0.196208	0.198793
GC-RM-9414-BT5009A-301-TOX-VIII-GR	0.321187	0.237649	0.32577	0.297728	0.271524	0.220092	0.246317	0.255011	0.253891	0.259699	0.256594	0.300398	0.306235	0.411126	0.413013	0.305075	0.317319	0.328771	0.377246	0.395347	0.358653	0.490449	0.36718	0.281337	0.234883	0.331065	0.290567	0.234709	0.240795	0.263838	0.313832	0.254593	0.226675	0.29152	0.298112	0.277288	0.290842	0.230027	0.277065	0.268628	0.307787	0.298323	0.317272	0.305304	0.330479	0.288622	0.310896	0.241133	0.330132
GC-RM-9414-BT5009A-302-TOX-VIII-GR	0.30881	0.252233	0.316126	0.119539	0.144186	0.195513	0.213198	0.238353	0.221318	0.172692	0.179779	0.0887868	0.0807187	0.112261	0.112246	0.0753049	0.0562004	0.0708761	0.0574137	0.0932915	0.0270573	0.228102	0.104972	0.207166	0.174487	0.329754	0.127958	0.181078	0.192937	0.262567	0.126317	0.153209	0.201792	0.106523	0.111977	0.2912	0.200019	0.225881	0.111208	0.162239	0.139304	0.0856427	0.306164	0.125556	0.0363825	0.27187	0.202395	0.186681	0.231702
GC-RM-9414-BT5009A-303-TOX-VIII-GR	0.363981	0.293942	0.369699	0.208963	0.188156	0.259185	0.237587	0.294593	0.272389	0.230822	0.240766	0.21288	0.220166	0.320049	0.332914	0.220214	0.230756	0.241489	0.293233	0.269478	0.274624	0.38632	0.331155	0.23118	0.235954	0.386593	0.265877	0.239773	0.252129	0.294456	0.214395	0.217068	0.265143	0.204017	0.219443	0.340717	0.222124	0.285527	0.187908	0.222975	0.178842	0.246614	0.356179	0.223148	0.270436	0.246666	0.277991	0.249552	0.151992
GC-RM-9414-BT5009A-304-TOX-VIII-GR	0.311826	0.251423	0.316454	0.120261	0.14522	0.198656	0.211919	0.238683	0.222457	0.175668	0.171436	0.0879183	0.0814408	0.155263	0.15973	0.0757491	0.0569188	0.0722057	0.107243	0.13691	0.0812368	0.271502	0.152371	0.209655	0.175859	0.323512	0.128881	0.180101	0.195678	0.263277	0.124367	0.154969	0.206728	0.107824	0.112873	0.29385	0.203562	0.216134	0.1104	0.163073	0.141946	0.0860672	0.307762	0.120423	0.075171	0.27415	0.201488	0.188765	0.224242
GC-RM-9414-BT5009A-305-TOX-VIII-GR	0.309778	0.248324	0.314132	0.150028	0.122847	0.193861	0.178238	0.23627	0.225429	0.173558	0.178239	0.158261	0.164154	0.279749	0.290376	0.164123	0.176265	0.192209	0.250209	0.22327	0.227598	0.36493	0.287347	0.175838	0.169017	0.331172	0.218574	0.179811	0.190324	0.262269	0.161178	0.153699	0.202027	0.145406	0.167015	0.289448	0.161361	0.223553	0.1284	0.163529	0.121454	0.193537	0.307144	0.167496	0.220095	0.188103	0.232082	0.183696	0.0899584
GC-RM-9414-BT5009A-306-TOX-VIII-GR	0.318425	0.294798	0.359363	0.23291	0.189633	0.244416	0.220958	0.27627	0.247448	0.236036	0.219125	0.233882	0.237618	0.320206	0.354346	0.243469	0.255412	0.264646	0.31225	0.290804	0.294012	0.409263	0.337094	0.21967	0.22293	0.351961	0.291536	0.22752	0.236362	0.298984	0.231951	0.202229	0.248704	0.226797	0.236388	0.313302	0.199284	0.273714	0.213887	0.205689	0.200035	0.26542	0.32399	0.240491	0.293509	0.211471	0.297236	0.232613	0.127417
GC-RM-9414-BT5009A-307-TOX-VIII-GR	0.365066	0.312207	0.387143	0.201389	0.208571	0.265454	0.263734	0.312636	0.292481	0.219266	0.260215	0.172478	0.166222	0.0605414	0.0833182	0.159426	0.141533	0.15067	0.0802176	0.0972109	0.0774742	0.172563	0.0705946	0.23535	0.249449	0.401901	0.203086	0.259591	0.255834	0.335084	0.183835	0.234852	0.2816	0.188142	0.194029	0.326565	0.248431	0.304701	0.195519	0.235271	0.191473	0.152703	0.362443	0.204991	0.104861	0.316267	0.26758	0.264082	0.274147
GC-RM-9414-BT5009A-308-TOX-VIII-GR	0.272716	0.256407	0.244154	0.35407	0.324339	0.278942	0.297264	0.305788	0.29783	0.375803	0.29529	0.356907	0.361594	0.466014	0.479707	0.365285	0.375504	0.389572	0.440605	0.465733	0.421771	0.558232	0.475984	0.376032	0.291899	0.176693	0.413301	0.28319	0.335997	0.320911	0.376124	0.305198	0.273016	0.348292	0.363501	0.38204	0.351508	0.264227	0.331351	0.322434	0.36852	0.391885	0.256846	0.368159	0.416679	0.355235	0.425675	0.291605	0.396996
GC-RM-9414-BT5009A-309-TOX-VIII-GR	0.243634	0.255383	0.234051	0.344667	0.292672	0.271608	0.244487	0.273305	0.284738	0.365489	0.300392	0.345982	0.350302	0.446709	0.465992	0.352599	0.36635	0.371127	0.41107	0.394285	0.408243	0.517369	0.444871	0.336622	0.282368	0.216846	0.403411	0.277132	0.323177	0.288206	0.336986	0.296015	0.261132	0.329572	0.35725	0.350735	0.298871	0.256471	0.32311	0.30978	0.301268	0.362854	0.242107	0.338272	0.404169	0.247933	0.41253	0.273196	0.257796
GC-RM-9414-BT5009A-310-TOX-VIII-GR	0.210551	0.140274	0.212751	0.0475682	0.0284603	0.0776239	0.101796	0.132065	0.117714	0.0744467	0.0662798	0.054738	0.0613445	0.225314	0.222763	0.0624869	0.077861	0.0963929	0.169759	0.204261	0.140687	0.335933	0.216176	0.107417	0.0542852	0.230156	0.130998	0.0641858	0.0853705	0.164475	0.0804456	0.0368888	0.0894008	0.0389191	0.0654949	0.200655	0.0951182	0.111782	0.0172831	0.0501114	0.0689529	0.0985675	0.20448	0.0672383	0.131842	0.178703	0.1474	0.0734463	0.137355
GC-RM-9414-BT5009A-311-TOX-VIII-GR	0.336601	0.256683	0.341616	0.149683	0.174262	0.216308	0.236561	0.264605	0.24937	0.149257	0.198708	0.11618	0.110981	0.177341	0.185318	0.104296	0.0868233	0.0990591	0.137703	0.168327	0.111779	0.28919	0.148427	0.199278	0.197897	0.332841	0.154858	0.209401	0.187299	0.286482	0.149684	0.185548	0.235164	0.135011	0.142652	0.270861	0.210741	0.253725	0.141303	0.190607	0.168911	0.0821009	0.328603	0.153446	0.0832493	0.296876	0.223812	0.215976	0.234776
GC-RM-9414-BT5009A-312-TOX-VIII-GR	0.301108	0.275563	0.339873	0.147422	0.169044	0.225204	0.237102	0.236099	0.234291	0.197475	0.205916	0.128403	0.128708	0.261831	0.266465	0.128504	0.14858	0.159223	0.194898	0.249178	0.19995	0.359172	0.245492	0.22969	0.200414	0.340345	0.186256	0.205623	0.213872	0.262631	0.135989	0.183531	0.226355	0.127813	0.129617	0.309754	0.2246	0.25108	0.138305	0.188648	0.159028	0.154395	0.328488	0.133876	0.193332	0.284813	0.179346	0.208974	0.249708
GC-RM-9414-321	0.610186	0.574144	0.590636	0.653748	0.614191	0.595957	0.580031	0.627703	0.619581	0.594069	0.615843	0.659603	0.660156	0.68698	0.722451	0.662558	0.669082	0.677442	0.706859	0.658865	0.6953	0.744334	0.682936	0.585533	0.608148	0.489928	0.690623	0.616211	0.591401	0.636232	0.643583	0.627352	0.605248	0.643364	0.664277	0.614336	0.600875	0.602789	0.64376	0.638918	0.604864	0.636986	0.598286	0.664481	0.660923	0.567641	0.697818	0.606284	0.598293
GC-RM-9414-322	0.203878	0.153514	0.22193	0.111792	0.0753658	0.089409	0.102987	0.132583	0.117141	0.135558	0.0715452	0.113324	0.114416	0.268467	0.274905	0.124376	0.140152	0.152337	0.220834	0.256928	0.196018	0.376024	0.26293	0.144392	0.0679712	0.226952	0.185939	0.0720528	0.0908894	0.1683	0.139065	0.0439654	0.0915959	0.10024	0.123809	0.203508	0.108069	0.120434	0.0834605	0.0662332	0.116387	0.158592	0.211917	0.125815	0.191706	0.174081	0.198618	0.0766838	0.167294
GC-RM-9414-323	0.38264	0.435463	0.422844	0.495596	0.476415	0.44236	0.456056	0.4397	0.422774	0.483877	0.454725	0.495606	0.494143	0.551241	0.582204	0.50147	0.507977	0.514768	0.532052	0.573026	0.536295	0.631397	0.55355	0.498283	0.453631	0.369719	0.536823	0.444456	0.461231	0.45162	0.498301	0.458676	0.434484	0.48437	0.492147	0.484958	0.440636	0.435889	0.480099	0.461378	0.479514	0.508704	0.405471	0.487015	0.537291	0.484854	0.474126	0.444421	0.504816
GC-RM-9414-324	0.336885	0.316517	0.374588	0.350377	0.328674	0.291485	0.299549	0.313477	0.301718	0.345777	0.315937	0.350953	0.357813	0.44248	0.452848	0.359043	0.367594	0.373666	0.42001	0.440267	0.39852	0.515042	0.44145	0.364195	0.303457	0.39143	0.397494	0.300127	0.336418	0.314021	0.370738	0.309435	0.286069	0.345895	0.361023	0.349659	0.335084	0.291069	0.333661	0.31991	0.362964	0.381275	0.33938	0.361469	0.400145	0.341873	0.262722	0.302776	0.365892
GC-RM-9414-325	0.333769	0.263701	0.33881	0.146552	0.170171	0.212974	0.237498	0.261956	0.241299	0.183437	0.195797	0.12059	0.122847	0.252993	0.257692	0.126712	0.138374	0.154213	0.213879	0.242769	0.191106	0.355712	0.24435	0.2204	0.193545	0.345616	0.115165	0.205871	0.207658	0.286833	0.146746	0.182181	0.229769	0.133832	0.140089	0.298722	0.217315	0.250904	0.138433	0.188668	0.165469	0.145481	0.331932	0.150565	0.173629	0.295055	0.221898	0.212585	0.253024
GC-RM-9414-326	0.213731	0.153824	0.232422	0.0931314	0.0578135	0.0912451	0.114194	0.146207	0.127964	0.110168	0.0839864	0.0979072	0.0997224	0.254982	0.256124	0.107514	0.123274	0.135788	0.206149	0.241696	0.179415	0.360989	0.239791	0.117712	0.07153	0.24376	0.170864	0.0872322	0.0975988	0.181316	0.119791	0.0560367	0.105766	0.0867253	0.111623	0.207118	0.11329	0.133435	0.0675923	0.069446	0.112494	0.133094	0.221661	0.109621	0.167711	0.184753	0.176851	0.0924188	0.155346
GC-RM-9414-327	0.268952	0.199668	0.274377	0.0721783	0.0767483	0.14392	0.132738	0.183191	0.181442	0.12291	0.134202	0.0513276	0.0542818	0.197202	0.206215	0.0563284	0.073479	0.0864594	0.158005	0.164938	0.132885	0.297095	0.196951	0.132588	0.118379	0.28697	0.114771	0.130802	0.141578	0.219791	0.0561604	0.108236	0.151478	0.0584992	0.0638423	0.238665	0.123147	0.17971	0.0630501	0.115663	0.0558879	0.0868482	0.266363	0.0777637	0.119629	0.198808	0.161819	0.133704	0.161955
GC-RM-9414-328	0.26423	0.270816	0.332459	0.224894	0.178532	0.214001	0.181737	0.233183	0.224869	0.234919	0.198789	0.224033	0.230524	0.328378	0.351545	0.234948	0.24663	0.253625	0.276758	0.311755	0.287064	0.409035	0.332584	0.212634	0.19289	0.349369	0.284685	0.20012	0.213672	0.277376	0.223275	0.173585	0.218236	0.218962	0.237541	0.296661	0.191391	0.243976	0.202943	0.186364	0.209926	0.249298	0.306251	0.221632	0.287432	0.242105	0.291107	0.207715	0.238324
GC-RM-9414-329	0.212645	0.157913	0.224994	0.082895	0.0268732	0.0946866	0.0995454	0.141957	0.117372	0.100386	0.0773883	0.0892494	0.0904197	0.228213	0.25162	0.097542	0.111734	0.121196	0.199376	0.21472	0.16703	0.339999	0.238535	0.099289	0.0715594	0.240244	0.159234	0.0802441	0.103415	0.176309	0.101923	0.0485196	0.0956154	0.0755117	0.100892	0.200686	0.0960828	0.126239	0.0543661	0.0586042	0.0848572	0.132831	0.206847	0.101458	0.166627	0.175278	0.178477	0.0888252	0.134415
GC-RM-9414-330	0.281964	0.237811	0.301938	0.17586	0.164356	0.179479	0.160398	0.215764	0.198669	0.233086	0.168576	0.216379	0.219105	0.328241	0.348668	0.225223	0.23778	0.249337	0.300412	0.280846	0.283134	0.409922	0.332185	0.207921	0.156304	0.311664	0.265941	0.164605	0.191115	0.246476	0.216636	0.161492	0.181934	0.206628	0.223985	0.277222	0.170277	0.210176	0.19227	0.179884	0.17858	0.24778	0.288411	0.222747	0.279965	0.167619	0.287521	0.170488	0.154334
GC-RM-9414-331	0.258829	0.2781	0.283582	0.377823	0.351107	0.298564	0.319589	0.295265	0.313438	0.321074	0.338448	0.376366	0.377736	0.468965	0.485966	0.386413	0.393996	0.398792	0.430951	0.475512	0.43125	0.552776	0.428762	0.343068	0.317736	0.276326	0.407514	0.317984	0.318414	0.349707	0.380129	0.332363	0.299214	0.365816	0.38662	0.30068	0.360406	0.299342	0.358361	0.340938	0.385709	0.358271	0.274255	0.371273	0.406449	0.366016	0.436634	0.317611	0.415084
GC-RM-9414-332	0.264491	0.26648	0.269889	0.382612	0.352631	0.28737	0.325467	0.311953	0.316842	0.302962	0.335267	0.388328	0.388077	0.494145	0.506681	0.393993	0.40443	0.406317	0.470658	0.494527	0.444	0.579129	0.452818	0.351824	0.309925	0.251619	0.41242	0.315233	0.317675	0.348814	0.402469	0.32767	0.289545	0.376733	0.396552	0.292926	0.364343	0.290678	0.361028	0.342728	0.394382	0.380293	0.251271	0.397023	0.416747	0.383556	0.45495	0.318769	0.417448
GC-RM-9414-BT5009A-341-TOX-IX-GR	0.203774	0.121027	0.219063	0.145554	0.0972514	0.0726952	0.0883246	0.137119	0.118222	0.123776	0.0908783	0.14765	0.15745	0.289421	0.301365	0.159503	0.174665	0.186929	0.255096	0.276047	0.226676	0.389427	0.255537	0.118508	0.0610453	0.233954	0.221588	0.0661479	0.0811926	0.167861	0.157036	0.0830637	0.0900261	0.140658	0.159634	0.158869	0.125552	0.118352	0.120136	0.0979655	0.143981	0.157369	0.205316	0.163914	0.199673	0.163729	0.229083	0.0748685	0.188171
GC-RM-9414-BT5009A-342-TOX-IX-GR	0.308627	0.234676	0.3188	0.123317	0.147135	0.190194	0.212363	0.220546	0.224864	0.15764	0.182162	0.0927353	0.0783577	0.149189	0.145643	0.077601	0.0593507	0.0681788	0.0908334	0.11959	0.0688679	0.257805	0.118797	0.190573	0.17115	0.334934	0.119705	0.183209	0.178846	0.262559	0.119851	0.1592	0.203881	0.10971	0.117563	0.265612	0.201266	0.218991	0.114248	0.160733	0.141001	0.0647925	0.299124	0.112333	0.0427011	0.270044	0.197971	0.190815	0.220509
GC-RM-9414-BT5009A-343-TOX-IX-GR	0.222487	0.150581	0.228644	0.0966356	0.0601385	0.08897	0.118166	0.146443	0.131616	0.110267	0.084672	0.101606	0.109793	0.259297	0.260023	0.110183	0.125444	0.139241	0.210083	0.236967	0.180847	0.364206	0.246935	0.11321	0.0693352	0.246999	0.175255	0.0765967	0.0975531	0.180132	0.122441	0.0527024	0.105045	0.0892857	0.111728	0.203701	0.110457	0.127844	0.0669043	0.0488777	0.107995	0.139879	0.203958	0.108282	0.169977	0.183426	0.182774	0.0896119	0.141916
GC-RM-9414-BT5009A-344-TOX-IX-GR	0.198099	0.126062	0.212898	0.260809	0.229034	0.163324	0.199284	0.208776	0.191024	0.208398	0.208191	0.259091	0.268078	0.376414	0.3953	0.272746	0.281124	0.29363	0.354998	0.38262	0.327951	0.477734	0.346317	0.232854	0.185922	0.224358	0.325062	0.184977	0.194554	0.224709	0.278924	0.203568	0.169879	0.246179	0.27151	0.228517	0.252679	0.164444	0.236146	0.215499	0.275456	0.264549	0.192088	0.276178	0.30108	0.261963	0.338489	0.186	0.307327
GC-RM-9414-BT5009A-345-TOX-IX-GR	0.227707	0.197107	0.192243	0.312115	0.281231	0.222179	0.249389	0.258626	0.258101	0.328896	0.263054	0.314817	0.324022	0.44948	0.445993	0.322139	0.335963	0.351123	0.405588	0.430957	0.384956	0.531174	0.435614	0.329119	0.236056	0.154479	0.375742	0.234064	0.280879	0.254769	0.328809	0.258975	0.223896	0.305383	0.311486	0.334763	0.30286	0.214305	0.287295	0.27656	0.324323	0.347106	0.205096	0.326956	0.372317	0.299018	0.38888	0.243534	0.357695
GC-RM-9414-BT5009A-346-TOX-IX-GR	0.556034	0.551283	0.544502	0.585297	0.572996	0.556742	0.562466	0.565757	0.566253	0.593999	0.567994	0.585571	0.589492	0.63457	0.638066	0.589548	0.594089	0.599518	0.620667	0.631516	0.612951	0.675585	0.637213	0.593655	0.561815	0.536827	0.609598	0.556881	0.57504	0.572078	0.593762	0.566552	0.554777	0.577485	0.588437	0.576378	0.584218	0.551636	0.575758	0.571113	0.589435	0.597798	0.547365	0.590016	0.608996	0.584648	0.613513	0.556681	0.601623
GC-RM-9414-BT5009A-347-TOX-IX-GR	0.204624	0.158353	0.226963	0.131911	0.0743151	0.0951799	0.0802679	0.139694	0.121883	0.152033	0.0822424	0.132642	0.137715	0.268541	0.289274	0.143684	0.159475	0.170474	0.237204	0.249318	0.210691	0.366619	0.274154	0.132463	0.0721803	0.240377	0.205737	0.0793651	0.105909	0.175823	0.137743	0.0665842	0.0971676	0.123238	0.144903	0.208995	0.0972676	0.127424	0.103818	0.0859396	0.117635	0.176406	0.21215	0.144931	0.209473	0.155719	0.195009	0.0882858	0.154813
GC-RM-9414-BT5009A-348-TOX-IX-GR	0.242247	0.234479	0.239993	0.345621	0.316966	0.262587	0.291005	0.256406	0.288422	0.303803	0.303392	0.346981	0.348223	0.467078	0.464215	0.352399	0.366543	0.36914	0.403538	0.447896	0.406922	0.539809	0.40957	0.330271	0.278762	0.225839	0.369281	0.281111	0.283827	0.273459	0.351877	0.299329	0.263077	0.336873	0.347889	0.257553	0.337597	0.261381	0.325084	0.314853	0.351401	0.323277	0.252622	0.339558	0.377727	0.33484	0.412575	0.28387	0.383111
GC-RM-9414-BT5009A-349-TOX-IX-GR	0.278267	0.216834	0.281623	0.0817182	0.0977682	0.160126	0.168195	0.202625	0.191248	0.139472	0.142185	0.0499119	0.043719	0.152909	0.157372	0.0361341	0.0162193	0.0355202	0.102416	0.130467	0.0740459	0.267107	0.153166	0.17008	0.134682	0.298842	0.0935916	0.142888	0.160708	0.230698	0.0823306	0.116389	0.165446	0.0680316	0.0764689	0.264017	0.160093	0.18759	0.0719286	0.127858	0.0984421	0.0490182	0.275135	0.0876548	0.0675919	0.234034	0.163324	0.150307	0.192497
GC-RM-9414-BT5009A-350TOX-IX-GR	0.130115	0.053112	0.12717	0.159853	0.12215	0.0597989	0.0825548	0.0949419	0.0931873	0.190067	0.0991059	0.167456	0.174038	0.329238	0.327953	0.172394	0.189466	0.205162	0.276414	0.307534	0.247178	0.427974	0.318851	0.197929	0.0769724	0.144444	0.239903	0.0682917	0.136818	0.115259	0.195194	0.0942708	0.0507514	0.148238	0.177504	0.193739	0.156526	0.0383075	0.130608	0.116146	0.177981	0.211731	0.119854	0.178543	0.242892	0.160836	0.25461	0.0714148	0.213494
GC-RM-9414-BT5009A-351-TOX-IX-GR	0.386531	0.333936	0.410396	0.295779	0.255705	0.292821	0.287933	0.328969	0.310954	0.252753	0.285484	0.298905	0.29699	0.371112	0.399761	0.30422	0.314168	0.319368	0.364315	0.365363	0.34737	0.448197	0.350548	0.25014	0.275189	0.420346	0.332486	0.289606	0.259062	0.354581	0.292837	0.262087	0.304042	0.286006	0.304224	0.324515	0.267229	0.330482	0.280068	0.264333	0.2768	0.293397	0.392188	0.302633	0.326502	0.330879	0.318991	0.289403	0.303732
GC-RM-9414-BT5009A-352-TOX-IX-GR	0.256214	0.200671	0.266847	0.208453	0.177875	0.143694	0.153152	0.187095	0.175903	0.233439	0.159678	0.210039	0.220146	0.350012	0.34867	0.220597	0.232491	0.248356	0.30508	0.324728	0.282993	0.43473	0.343711	0.23961	0.141955	0.284126	0.273756	0.137341	0.190224	0.216725	0.234677	0.155646	0.151215	0.202185	0.22336	0.251061	0.205057	0.166554	0.185331	0.17617	0.226066	0.252051	0.260798	0.223841	0.277681	0.21784	0.283217	0.141005	0.255476
GC-RM-9414-361	0.331992	0.333272	0.396442	0.377793	0.357683	0.32291	0.334645	0.307477	0.315261	0.372538	0.34604	0.375658	0.380794	0.45734	0.472198	0.384385	0.391579	0.3971	0.4232	0.459542	0.422778	0.524	0.451206	0.384202	0.333663	0.401353	0.401235	0.328061	0.359118	0.328793	0.383316	0.33955	0.316905	0.367467	0.37678	0.326306	0.375026	0.316978	0.361662	0.344147	0.377947	0.391601	0.371197	0.37232	0.422942	0.369974	0.419916	0.328349	0.409142
GC-RM-9414-362	0.15559	0.0985301	0.153749	0.202476	0.167556	0.110153	0.132325	0.139542	0.140864	0.230516	0.14666	0.209726	0.216343	0.35396	0.357965	0.216518	0.229883	0.247991	0.310994	0.33496	0.286418	0.454066	0.355194	0.233583	0.125942	0.168516	0.277051	0.118307	0.177204	0.161421	0.234868	0.141862	0.101842	0.187647	0.219653	0.237454	0.199407	0.0909091	0.176015	0.142076	0.22106	0.251825	0.126969	0.21331	0.277738	0.16798	0.28513	0.117108	0.233199
GC-RM-9414-363	0.170847	0.10453	0.173749	0.126906	0.0656604	0.0369957	0.0298417	0.0916697	0.0744267	0.151896	0.066976	0.134455	0.139042	0.275409	0.294271	0.141091	0.156213	0.173052	0.242985	0.251938	0.21507	0.377299	0.288664	0.134522	0.0429911	0.189286	0.207177	0.0371187	0.102968	0.127222	0.140964	0.0592105	0.0403352	0.117786	0.145115	0.169357	0.0927582	0.0687844	0.0985462	0.0832219	0.116925	0.179195	0.165241	0.144927	0.209597	0.115346	0.221033	0.0401122	0.156811
GC-RM-9414-364	0.162077	0.133159	0.160937	0.232305	0.17575	0.14451	0.141369	0.175465	0.173813	0.257793	0.179345	0.239575	0.245787	0.36493	0.381835	0.245843	0.25884	0.268916	0.336617	0.346084	0.3128	0.458761	0.378391	0.244313	0.157225	0.178313	0.229565	0.154186	0.212612	0.193076	0.243249	0.174644	0.134044	0.22592	0.249062	0.266077	0.206727	0.126156	0.207596	0.197759	0.22934	0.280021	0.155507	0.249476	0.307544	0.211507	0.317856	0.158142	0.262005
GC-RM-9414-365	0.22233	0.177135	0.243246	0.222784	0.191889	0.141799	0.161157	0.122204	0.157476	0.245283	0.173579	0.228801	0.227363	0.364951	0.363609	0.233714	0.247026	0.257325	0.304901	0.347107	0.297446	0.453306	0.349781	0.253898	0.155511	0.2606	0.281166	0.147898	0.20395	0.193844	0.239543	0.169387	0.128397	0.216039	0.237416	0.240204	0.219863	0.145363	0.19932	0.187362	0.227946	0.252215	0.236913	0.22152	0.292201	0.22355	0.300361	0.151178	0.269777
GC-RM-9414-366	0.21976	0.250932	0.233346	0.354994	0.324307	0.268895	0.293079	0.30235	0.285333	0.34911	0.306087	0.358318	0.366063	0.476251	0.489581	0.367182	0.3792	0.388356	0.448048	0.47457	0.420573	0.564193	0.476932	0.368483	0.287686	0.214012	0.41959	0.276983	0.335021	0.318734	0.378905	0.296501	0.261558	0.348947	0.365593	0.341932	0.35245	0.256388	0.330189	0.310982	0.370922	0.397186	0.214885	0.37066	0.422438	0.356507	0.43227	0.286405	0.401325
GC-RM-9414-367	0.242243	0.210919	0.220162	0.332192	0.301054	0.242553	0.270931	0.275388	0.246898	0.28675	0.274121	0.33264	0.333623	0.440153	0.457029	0.342561	0.350913	0.368696	0.413578	0.445361	0.400317	0.537888	0.409526	0.310687	0.261137	0.179329	0.390637	0.258166	0.265625	0.298817	0.340439	0.281428	0.245987	0.318222	0.342201	0.298335	0.303769	0.240359	0.309626	0.29004	0.343531	0.32313	0.234594	0.339098	0.367191	0.330835	0.396221	0.258883	0.371845
GC-RM-9414-368	0.151943	0.138397	0.133509	0.242517	0.21111	0.15577	0.176116	0.186813	0.184522	0.271969	0.190856	0.247114	0.257933	0.395885	0.389773	0.257874	0.271057	0.284752	0.348745	0.374578	0.325194	0.484763	0.384823	0.275251	0.171003	0.155836	0.315691	0.165552	0.21873	0.18104	0.275944	0.185857	0.147097	0.237707	0.261002	0.256614	0.241531	0.134686	0.219242	0.209319	0.264063	0.287899	0.133622	0.261644	0.319726	0.245754	0.33006	0.164353	0.295914
GC-RM-9414-369	0.287007	0.230081	0.293634	0.0955389	0.0988557	0.170089	0.154858	0.215032	0.195775	0.149129	0.150227	0.0631239	0.0562551	0.188185	0.209877	0.0588292	0.0734836	0.0897833	0.158345	0.158623	0.130408	0.292572	0.2	0.154274	0.147736	0.30162	0.122918	0.155666	0.169978	0.234936	0.0844978	0.127354	0.176047	0.0818645	0.0862949	0.271851	0.140433	0.19924	0.085286	0.13778	0.0788248	0.0959433	0.276896	0.100749	0.126306	0.213489	0.174638	0.164178	0.174871
GC-RM-9414-370	0.524251	0.547087	0.565176	0.638482	0.620194	0.568211	0.598212	0.606777	0.581591	0.555235	0.594507	0.641816	0.641542	0.679087	0.714446	0.642019	0.652792	0.65086	0.693841	0.707574	0.669586	0.752972	0.653314	0.593267	0.586925	0.445955	0.676355	0.591642	0.564784	0.592176	0.647741	0.599971	0.580008	0.620257	0.634344	0.530992	0.630243	0.57902	0.624516	0.60397	0.640696	0.617855	0.536221	0.647719	0.643734	0.624478	0.682941	0.583321	0.661931
GC-RM-9414-371	0.209881	0.144912	0.238107	0.169521	0.134899	0.0975512	0.119637	0.140291	0.128048	0.132945	0.110093	0.170245	0.173333	0.314637	0.317852	0.180959	0.192056	0.212062	0.258869	0.303413	0.250141	0.415668	0.266419	0.15997	0.0874619	0.243852	0.23908	0.0921366	0.101488	0.186155	0.181073	0.111987	0.11746	0.159795	0.181721	0.177918	0.153157	0.139566	0.143239	0.133171	0.183754	0.165149	0.231694	0.170032	0.214579	0.190693	0.250675	0.0989607	0.212939
GC-RM-9414-372	0.470046	0.460911	0.534122	0.375531	0.385666	0.436925	0.429786	0.442377	0.436491	0.351001	0.420703	0.348605	0.338192	0.385047	0.418277	0.342984	0.35211	0.351606	0.367983	0.385069	0.374315	0.454369	0.372716	0.374927	0.421764	0.505769	0.307692	0.429361	0.402086	0.477131	0.348529	0.409829	0.444803	0.359174	0.360013	0.415906	0.393055	0.468822	0.374659	0.405786	0.35261	0.328329	0.508977	0.364321	0.359421	0.449025	0.41802	0.429803	0.414376
GC-RM-9414-BT5009A-381-TOX-X-GR	0.298093	0.23909	0.267562	0.371086	0.344403	0.286316	0.315708	0.325203	0.324361	0.324955	0.328642	0.373373	0.381691	0.492038	0.488597	0.379448	0.39214	0.401941	0.453055	0.47207	0.430178	0.559041	0.442095	0.349382	0.304645	0.251079	0.426617	0.298805	0.309347	0.339483	0.38356	0.325118	0.294806	0.356526	0.37927	0.335227	0.362704	0.286542	0.349317	0.333639	0.379166	0.368921	0.277324	0.384657	0.401918	0.367913	0.43638	0.305696	0.403606
GC-RM-9414-BT5009A-382-TOX-X-GR	0.291001	0.211605	0.300324	0.178494	0.149263	0.171724	0.19901	0.216894	0.205238	0.145399	0.164149	0.182815	0.186441	0.319338	0.316867	0.190476	0.203993	0.21631	0.270423	0.298258	0.254337	0.408495	0.269416	0.171783	0.152525	0.319734	0.244963	0.166432	0.144204	0.247156	0.197069	0.140185	0.190041	0.174016	0.195113	0.224535	0.184592	0.206113	0.157037	0.145395	0.1978	0.178687	0.295694	0.184742	0.225185	0.261022	0.230575	0.171264	0.222977
GC-RM-9414-BT5009A-383-TOX-X-GR	0.136922	0.0473735	0.150264	0.184974	0.143673	0.0717831	0.107309	0.112378	0.104067	0.182962	0.124657	0.189583	0.187318	0.334704	0.342708	0.198029	0.213519	0.221756	0.289926	0.322792	0.264719	0.434989	0.311285	0.184294	0.0964435	0.163646	0.257308	0.0928756	0.140434	0.142857	0.19731	0.118365	0.0692446	0.177641	0.198237	0.187268	0.171293	0.0710013	0.15689	0.135106	0.191955	0.209066	0.135901	0.197012	0.245863	0.181337	0.274209	0.101433	0.234844
GC-RM-9414-BT5009A-384-TOX-X-GR	0.343381	0.291698	0.352015	0.161645	0.167086	0.237558	0.220528	0.27395	0.260865	0.210501	0.21906	0.131026	0.121357	0.138347	0.154839	0.116628	0.0992246	0.113728	0.101565	0.0830985	0.076245	0.240969	0.14653	0.215099	0.214773	0.365037	0.166181	0.22239	0.232523	0.298533	0.14775	0.196164	0.242238	0.149077	0.152559	0.323887	0.204898	0.265569	0.153789	0.203901	0.133413	0.12492	0.342781	0.163643	0.0781989	0.225545	0.235798	0.229398	0.181725
GC-RM-9414-BT5009A-385-TOX-X-GR	0.337959	0.241535	0.343011	0.300812	0.255415	0.225168	0.217718	0.263936	0.258019	0.277606	0.261983	0.303218	0.310255	0.399764	0.412958	0.308042	0.320153	0.33026	0.378066	0.347816	0.358964	0.467286	0.373664	0.25223	0.239039	0.345745	0.353766	0.23603	0.244602	0.274298	0.298915	0.258701	0.234731	0.293205	0.300148	0.260741	0.25805	0.255678	0.280707	0.267873	0.26226	0.298727	0.33082	0.310493	0.331125	0.208231	0.361054	0.244551	0.199138
GC-RM-9414-BT5009A-386-TOX-X-GR	0.286238	0.219439	0.298412	0.100908	0.111111	0.164857	0.178238	0.220021	0.200185	0.138832	0.160446	0.066935	0.0617953	0.150134	0.163633	0.0542687	0.035808	0.0467968	0.111717	0.134081	0.079347	0.261876	0.143052	0.16186	0.145972	0.30317	0.108961	0.159186	0.163624	0.234458	0.087698	0.131717	0.180018	0.0865843	0.0836612	0.260027	0.167038	0.206642	0.0901782	0.134848	0.107237	0.0553118	0.280422	0.106458	0.0691652	0.233128	0.184523	0.16846	0.202567
GC-RM-9414-BT5009A-387-TOX-X-GR	0.158002	0.0861495	0.15654	0.132223	0.0934894	0.0319156	0.054803	0.0751523	0.0652346	0.162478	0.0709177	0.13997	0.146261	0.302078	0.300488	0.14634	0.161304	0.179375	0.249462	0.282611	0.223461	0.405255	0.292085	0.17005	0.0476782	0.165354	0.212573	0.0433425	0.106242	0.101608	0.167391	0.0663172	0.0281304	0.124357	0.143649	0.169638	0.123877	0.0499064	0.103166	0.0908122	0.151535	0.18463	0.149466	0.151216	0.217151	0.126555	0.227346	0.0479801	0.185534
GC-RM-9414-BT5009A-388TOX-X-GR	0.139651	0.06528	0.136771	0.166205	0.12905	0.0678634	0.0905433	0.101592	0.0953835	0.195681	0.106794	0.173562	0.180823	0.333179	0.331636	0.180441	0.195318	0.213668	0.280709	0.311769	0.254564	0.433175	0.327282	0.202647	0.0847071	0.154487	0.244526	0.0774432	0.143331	0.122159	0.200509	0.10168	0.0589922	0.157907	0.183662	0.202472	0.16282	0.0473174	0.137349	0.125778	0.186586	0.217641	0.130695	0.184236	0.247777	0.166475	0.259115	0.0828996	0.221295
GC-RM-9414-BT5009A-389-TOX-X-GR	0.526576	0.525539	0.560596	0.576056	0.605904	0.565891	0.589485	0.568275	0.584049	0.584852	0.596632	0.62181	0.623019	0.693763	0.689755	0.625651	0.634252	0.641951	0.629884	0.679445	0.659454	0.736321	0.626655	0.589789	0.5785	0.53368	0.654391	0.579659	0.564027	0.582894	0.60605	0.594596	0.575251	0.618191	0.615108	0.591771	0.614395	0.571831	0.608477	0.602641	0.626577	0.591189	0.556983	0.609805	0.629655	0.610364	0.661917	0.585022	0.645641
GC-RM-9414-BT5009A-390-TOX-X-GR	0.23817	0.182085	0.259721	0.29429	0.266895	0.207118	0.23877	0.246491	0.218647	0.239416	0.239759	0.298318	0.301869	0.395974	0.418091	0.305396	0.316683	0.324271	0.381324	0.400733	0.355291	0.493828	0.369477	0.266002	0.227762	0.209195	0.353326	0.224111	0.235733	0.262835	0.311939	0.243652	0.213655	0.28895	0.304503	0.258013	0.28792	0.209004	0.273485	0.253832	0.30853	0.297132	0.23069	0.307429	0.326012	0.294017	0.363802	0.232604	0.335015
GC-RM-9414-BT5009A-391-TOX-X-GR	0.301799	0.240358	0.3148	0.119459	0.143067	0.183654	0.210951	0.231349	0.217794	0.159484	0.178502	0.0879977	0.0760981	0.125216	0.124361	0.0727273	0.054639	0.0683784	0.0659474	0.104536	0.0390763	0.239498	0.10528	0.197213	0.166539	0.331833	0.126938	0.177104	0.184573	0.263527	0.115467	0.151777	0.200814	0.104894	0.112629	0.276547	0.197133	0.224412	0.110528	0.158008	0.137591	0.0692794	0.303988	0.118893	0.0258546	0.272049	0.198852	0.183857	0.229306
GC-RM-9414-BT5009A-392-TOX-X-GR	0.29816	0.296652	0.278263	0.372917	0.345339	0.308004	0.313416	0.331013	0.329919	0.391013	0.332431	0.370779	0.380733	0.485476	0.485404	0.381258	0.391949	0.4035	0.449569	0.466712	0.432312	0.548684	0.475029	0.394129	0.319135	0.271181	0.425093	0.31194	0.355828	0.344102	0.39349	0.330612	0.302958	0.36734	0.378486	0.387056	0.355225	0.288349	0.352503	0.344721	0.384968	0.401876	0.287983	0.379696	0.427749	0.344833	0.431594	0.317792	0.383392
[truncated: 190 more columns]

## Sheet: Phylum Bacteria
	Kingdom	Phylum	Class	Order	Family	Genus	Species	GC.RM.9117.250	GC.RM.9117.252	GC.RM.9117.282	GC.RM.9117.283	GC.RM.9117.285	GC.RM.9117.287	GC.RM.9117.288	GC.RM.9117.289	GC.RM.9117.291	GC.RM.9117.292	GC.RM.9117.321	GC.RM.9117.324	GC.RM.9117.325	GC.RM.9117.326	GC.RM.9117.327	GC.RM.9117.328	GC.RM.9117.329	GC.RM.9117.331	GC.RM.9117.332	GC.RM.9117.362	GC.RM.9117.364	GC.RM.9117.365	GC.RM.9117.366	GC.RM.9117.367	GC.RM.9117.368	GC.RM.9117.369	GC.RM.9117.370	GC.RM.9117.371	GC.RM.9117.372	GC.RM.9117.BT5009A.1.TOX.IGR	GC.RM.9117.BT5009A.10.TOX.IGR	GC.RM.9117.BT5009A.101.TOX.IIIGR	GC.RM.9117.BT5009A.102.TOX.IIIGR	GC.RM.9117.BT5009A.103.TOX.IIIGR	GC.RM.9117.BT5009A.104.TOX.IIIGR	GC.RM.9117.BT5009A.105.TOX.IIIGR	GC.RM.9117.BT5009A.106.TOX.IIIGR	GC.RM.9117.BT5009A.107.TOX.IIIGR	GC.RM.9117.BT5009A.108.TOX.IIIGR	GC.RM.9117.BT5009A.109.TOX.IIIGR	GC.RM.9117.BT5009A.11.TOX.IGR	GC.RM.9117.BT5009A.110.TOX.IIIGR
ASV1	Archaea	Euryarchaeota	NA	NA	NA	NA	NA	1416	6607	72	137	5179	71	1985	3767	7113	2792	1905	4118	3270	1026	1283	9624	635	981	8210	2981	6056	3974	7783	42	2675	5589	11515	2446	1925	4687	3275	18	5	0	3	4	0	57	23	465	683	1537
ASV2	Bacteria	Firmicutes	NA	NA	NA	NA	NA	9129	9408	9589	10143	8570	11165	2480	9694	10133	12815	10680	10643	10181	8315	7330	8123	3423	10453	9794	10126	10698	9779	7812	504	11530	13569	10301	7475	11829	10949	11521	8232	5814	9398	7680	10031	7576	7308	12598	9047	10967	11130
ASV8	Bacteria	Spirochaetota	NA	NA	NA	NA	NA	50	1138	0	1692	164	1159	99	330	244	6	49	444	258	33	471	684	26	40	1151	93	92	112	559	0	418	14	405	18	368	338	952	319	186	181	1153	687	966	212	1057	186	513	260
ASV13	Bacteria	WPS-2	NA	NA	NA	NA	NA	13	363	0	62	1404	3	17	50	247	16	0	50	149	11	7	72	9	28	37	16	140	0	678	0	87	0	75	11	0	161	56	7	129	0	55	10	93	2372	0	768	14	1300
ASV14	Bacteria	Bacteroidota	NA	NA	NA	NA	NA	99	2206	4	2639	3203	519	206	2849	1656	218	2130	3516	2976	73	364	1072	70	529	1511	1485	1741	2159	4463	0	1063	230	1196	119	253	2204	2661	4865	5154	4297	6194	4026	2363	5276	1560	3860	2513	5905
ASV22	Bacteria	Desulfobacterota	NA	NA	NA	NA	NA	80	199	9	220	404	114	39	311	225	50	410	493	449	79	136	178	22	64	211	156	360	234	332	4	288	1012	183	326	176	306	322	786	682	468	863	1131	1533	632	593	282	400	614
ASV25	Bacteria	Actinobacteriota	NA	NA	NA	NA	NA	421	137	217	87	112	110	113	106	133	488	382	152	123	1157	325	199	220	1409	174	315	64	254	148	76	217	360	550	1405	896	217	130	33	27	77	28	52	42	45	157	200	109	82
ASV28	Bacteria	Patescibacteria	NA	NA	NA	NA	NA	47	572	5	248	395	232	141	139	685	115	252	193	133	39	373	417	38	103	894	1104	199	221	537	1	1338	126	917	64	357	283	352	114	58	233	89	125	40	68	193	76	149	100
ASV222	Bacteria	Campilobacterota	NA	NA	NA	NA	NA	0	16	0	6	11	1	0	12	4	0	6	17	15	0	2	7	0	3	22	22	5	11	21	0	7	0	9	0	1	25	28	23	27	21	65	174	29	51	7	13	35	27
ASV552	Bacteria	Proteobacteria	NA	NA	NA	NA	NA	27	21	0	11	6	9	2	9	44	8	10	17	29	41	4	2	9	30	12	35	8	27	17	0	14	32	16	22	11	23	23	9	33	30	40	41	7	32	37	38	19	36
ASV646	Bacteria	Fibrobacterota	NA	NA	NA	NA	NA	0	10	0	0	2	0	0	6	0	0	0	0	4	0	1	0	0	0	0	0	15	0	2	0	0	0	0	0	0	3	3	4	6	0	12	14	0	31	2	6	7	5
ASV676	Bacteria	Cyanobacteria	NA	NA	NA	NA	NA	1	16	0	4	22	1	2	0	0	0	6	10	32	0	0	8	0	3	1	13	16	16	5	0	0	0	4	8	0	17	13	11	54	12	118	21	4	45	0	4	19	8
ASV692	Bacteria	Elusimicrobiota	NA	NA	NA	NA	NA	0	9	0	0	20	0	0	0	2	0	3	27	34	0	0	5	0	0	7	8	14	0	8	0	0	0	0	3	0	5	7	6	11	1	22	21	5	144	0	0	6	26
ASV1142	Bacteria	Verrucomicrobiota	NA	NA	NA	NA	NA	0	0	0	5	11	0	0	7	1	2	2	6	11	0	0	0	0	0	3	8	6	3	5	0	0	0	0	0	0	2	6	0	3	2	11	4	4	8	0	0	21	5
ASV1409	Bacteria	Planctomycetota	NA	NA	NA	NA	NA	2	10	0	0	5	0	0	0	6	4	0	6	3	2	5	10	0	0	1	0	6	0	3	0	4	5	0	0	0	2	4	0	0	0	0	0	0	0	0	0	4	0
ASV1740	Bacteria	Deferribacterota	NA	NA	NA	NA	NA	0	1	0	0	0	0	0	0	0	0	2	0	6	0	1	0	0	0	0	0	0	0	0	0	3	0	2	0	0	1	5	1	2	0	0	8	2	1	0	0	0	1
ASV1836	Archaea	Thermoplasmatota	NA	NA	NA	NA	NA	0	3	0	0	0	0	0	0	2	1	0	6	2	0	0	0	0	0	1	1	0	0	0	0	0	1	0	0	0	3	4	1	0	0	0	0	0	5	0	0	4	1
[truncated: 181 more columns]

## Sheet: Phylum Fungi
	Kingdom	Phylum	Class	Order	Family	Genus	Species	GC.RM.9414.BT5009A.1.TOX.IGR	GC.RM.9414.BT5009A.2.TOX.IGR	GC.RM.9414.BT5009A.3.TOX.IGR	GC.RM.9414.BT5009A.4.TOX.IGR	GC.RM.9414.BT5009A.5.TOX.IGR	GC.RM.9414.BT5009A.6.TOX.IGR	GC.RM.9414.BT5009A.7.TOX.IGR	GC.RM.9414.BT5009A.8.TOX.IGR	GC.RM.9414.BT5009A.9.TOX.IGR	GC.RM.9414.BT5009A.10.TOX.IGR	GC.RM.9414.BT5009A.11.TOX.IGR	GC.RM.9414.BT5009A.12.TOX.IGR	GC.RM.9414.BT5009A.21.TOX.IGR	GC.RM.9414.BT5009A.22.TOX.IGR	GC.RM.9414.BT5009A.23.TOX.IGR	GC.RM.9414.BT5009A.24.TOX.IGR	GC.RM.9414.BT5009A.25.TOX.IGR	GC.RM.9414.BT5009A.26.TOX.IGR	GC.RM.9414.BT5009A.27.TOX.IGR	GC.RM.9414.BT5009A.28.TOX.IGR	GC.RM.9414.BT5009A.29.TOX.IGR	GC.RM.9414.BT5009A.30.TOX.IGR	GC.RM.9414.BT5009A.31.TOX.IGR	GC.RM.9414.BT5009A.32.TOX.IGR	GC.RM.9414.BT5009A.41.TOX.IIGR	GC.RM.9414.BT5009A.42.TOX.IIGR	GC.RM.9414.BT5009A.43.TOX.IIGR	GC.RM.9414.BT5009A.44.TOX.IIGR	GC.RM.9414.BT5009A.45.TOX.IIGR	GC.RM.9414.BT5009A.46.TOX.IIGR	GC.RM.9414.BT5009A.47.TOX.IIGR	GC.RM.9414.BT5009A.48.TOX.IIGR	GC.RM.9414.BT5009A.49.TOX.IIGR	GC.RM.9414.BT5009A.50.TOX.IIGR	GC.RM.9414.BT5009A.51.TOX.IIGR	GC.RM.9414.BT5009A.52.TOX.IIGR	GC.RM.9414.BT5009A.61.TOX.IIGR	GC.RM.9414.BT5009A.62.TOX.IIGR	GC.RM.9414.BT5009A.63.TOX.IIGR	GC.RM.9414.BT5009A.64.TOX.IIGR	GC.RM.9414.BT5009A.65.TOX.IIGR	GC.RM.9414.BT5009A.66.TOX.IIGR
ASV1	k__Fungi	p__Ascomycota	NA	NA	NA	NA	NA	7558	7422	6981	9717	8956	7890	8194	8240	8370	9931	8317	9789	10020	13769	13881	10010	10354	10713	12484	13200	11755	17550	13702	9671	8190	6657	11197	8036	9132	7807	10431	8466	7757	9503	9937	9617	9549	7358	9150	8707	10139	10736
ASV21	k__Fungi	p__Basidiomycota	NA	NA	NA	NA	NA	0	2	0	0	21	0	37	0	22	37	0	33	18	176	76	23	10	30	7	59	46	311	49	465	0	0	23	0	0	38	0	10	0	2	1	4	13	6	5	18	4	19
ASV303	k__Fungi	p__Mucoromycota	NA	NA	NA	NA	NA	0	0	0	0	0	0	0	0	0	0	0	0	0	0	0	0	0	0	0	0	0	0	0	0	0	0	0	0	0	0	0	0	0	0	21	13	0	0	0	0	0	0
[truncated: 197 more columns]

## Sheet: Genus Fungi
	Kingdom	Phylum	Class	Order	Family	Genus	Species	GC.RM.9414.BT5009A.1.TOX.IGR	GC.RM.9414.BT5009A.2.TOX.IGR	GC.RM.9414.BT5009A.3.TOX.IGR	GC.RM.9414.BT5009A.4.TOX.IGR	GC.RM.9414.BT5009A.5.TOX.IGR	GC.RM.9414.BT5009A.6.TOX.IGR	GC.RM.9414.BT5009A.7.TOX.IGR	GC.RM.9414.BT5009A.8.TOX.IGR	GC.RM.9414.BT5009A.9.TOX.IGR	GC.RM.9414.BT5009A.10.TOX.IGR	GC.RM.9414.BT5009A.11.TOX.IGR	GC.RM.9414.BT5009A.12.TOX.IGR	GC.RM.9414.BT5009A.21.TOX.IGR	GC.RM.9414.BT5009A.22.TOX.IGR	GC.RM.9414.BT5009A.23.TOX.IGR	GC.RM.9414.BT5009A.24.TOX.IGR	GC.RM.9414.BT5009A.25.TOX.IGR	GC.RM.9414.BT5009A.26.TOX.IGR	GC.RM.9414.BT5009A.27.TOX.IGR	GC.RM.9414.BT5009A.28.TOX.IGR	GC.RM.9414.BT5009A.29.TOX.IGR	GC.RM.9414.BT5009A.30.TOX.IGR	GC.RM.9414.BT5009A.31.TOX.IGR	GC.RM.9414.BT5009A.32.TOX.IGR	GC.RM.9414.BT5009A.41.TOX.IIGR	GC.RM.9414.BT5009A.42.TOX.IIGR	GC.RM.9414.BT5009A.43.TOX.IIGR	GC.RM.9414.BT5009A.44.TOX.IIGR	GC.RM.9414.BT5009A.45.TOX.IIGR	GC.RM.9414.BT5009A.46.TOX.IIGR	GC.RM.9414.BT5009A.47.TOX.IIGR	GC.RM.9414.BT5009A.48.TOX.IIGR	GC.RM.9414.BT5009A.49.TOX.IIGR	GC.RM.9414.BT5009A.50.TOX.IIGR	GC.RM.9414.BT5009A.51.TOX.IIGR	GC.RM.9414.BT5009A.52.TOX.IIGR	GC.RM.9414.BT5009A.61.TOX.IIGR	GC.RM.9414.BT5009A.62.TOX.IIGR	GC.RM.9414.BT5009A.63.TOX.IIGR	GC.RM.9414.BT5009A.64.TOX.IIGR	GC.RM.9414.BT5009A.65.TOX.IIGR	GC.RM.9414.BT5009A.66.TOX.IIGR
ASV1	k__Fungi	p__Ascomycota	c__Saccharomycetes	o__Saccharomycetales	f__Saccharomycetaceae	g__Kazachstania	NA	6632	7135	6358	9306	8733	7747	7766	7593	7688	9014	8202	9708	9843	12991	13830	9921	10281	10290	11995	11894	11637	16318	12499	8669	8091	6085	10010	8007	8319	7464	9567	8408	7617	9376	9541	7788	8406	7358	9148	8531	9346	10195
ASV2	k__Fungi	p__Ascomycota	c__Sordariomycetes	o__Hypocreales	f__Nectriaceae	g__Gibberella	NA	0	218	0	0	0	115	0	0	0	618	0	0	0	0	23	0	0	0	0	0	0	0	441	410	70	0	0	0	389	0	56	0	0	0	0	492	50	0	0	0	0	366
ASV3	k__Fungi	p__Ascomycota	c__Saccharomycetes	o__Saccharomycetales	f__Metschnikowiaceae	g__Clavispora	NA	0	0	0	0	203	0	327	0	0	14	0	0	0	210	0	0	0	0	0	684	0	322	0	342	14	0	0	0	0	0	189	0	20	0	0	0	392	0	0	0	522	0
ASV4	k__Fungi	p__Ascomycota	c__Dothideomycetes	o__Capnodiales	f__Cladosporiaceae	g__Cladosporium	NA	420	0	352	0	0	28	0	0	117	261	0	0	10	154	0	0	0	54	0	0	65	82	99	98	0	0	0	0	0	0	0	58	33	0	0	666	0	0	0	76	0	0
ASV6	k__Fungi	p__Ascomycota	c__Sordariomycetes	o__Ophiostomatales	f__Ophiostomataceae	g__Cornuvesica	NA	0	0	0	0	0	0	0	0	0	2	0	0	0	0	0	0	0	0	0	0	0	0	0	0	0	0	0	0	0	0	0	0	0	0	0	0	0	0	0	0	0	0
ASV8	k__Fungi	p__Ascomycota	c__Dothideomycetes	o__Capnodiales	f__Mycosphaerellaceae	g__Mycosphaerella	NA	432	0	0	0	0	0	0	226	161	0	0	0	47	0	0	9	0	0	427	0	0	0	119	0	0	0	0	0	0	0	122	0	12	0	0	0	0	0	0	0	0	145
ASV10	k__Fungi	p__Ascomycota	c__Sordariomycetes	o__Hypocreales	f__Hypocreaceae	g__Trichoderma	NA	0	0	0	0	0	0	0	0	54	0	103	0	21	155	0	0	0	0	0	0	0	0	0	0	0	571	0	0	0	0	0	0	0	0	0	0	93	0	0	0	0	0
ASV12	k__Fungi	p__Ascomycota	c__Saccharomycetes	o__Saccharomycetales	f__Dipodascaceae	g__Yarrowia	NA	0	0	0	411	0	0	0	0	0	0	0	0	0	0	0	0	0	0	0	0	0	0	1	0	5	0	0	0	0	0	0	0	0	0	0	0	0	0	0	0	0	0
ASV14	k__Fungi	p__Ascomycota	c__Eurotiomycetes	o__Eurotiales	f__Aspergillaceae	g__Aspergillus	NA	69	0	0	0	0	0	86	163	0	0	0	44	27	198	0	0	30	54	0	55	0	0	141	0	0	0	381	0	0	108	0	0	42	0	0	581	0	0	0	54	41	0
ASV15	k__Fungi	p__Ascomycota	c__Sordariomycetes	o__Hypocreales	f__Hypocreales_fam_Incertae_sedis	g__Sarocladium	NA	0	0	0	0	0	0	0	0	0	0	0	0	0	0	0	0	0	0	0	0	0	0	0	0	0	0	0	0	0	0	0	0	0	0	0	0	152	0	0	0	0	0
ASV21	k__Fungi	p__Basidiomycota	c__Tremellomycetes	o__Cystofilobasidiales	f__Mrakiaceae	g__Tausonia	NA	0	0	0	0	0	0	0	0	0	0	0	0	3	0	0	0	0	0	0	0	0	10	19	0	0	0	0	0	0	0	0	0	0	0	0	0	0	0	0	0	0	0
ASV25	k__Fungi	p__Basidiomycota	c__Tremellomycetes	o__Tremellales	f__Tremellales_fam_Incertae_sedis	g__Kwoniella	NA	0	0	0	0	0	0	0	0	0	0	0	0	0	0	0	0	0	0	0	0	0	61	0	0	0	0	0	0	0	0	0	0	0	0	0	0	0	0	0	0	0	0
ASV26	k__Fungi	p__Ascomycota	c__Eurotiomycetes	o__Eurotiales	f__Aspergillaceae	g__Penicillium	NA	0	0	0	0	0	0	0	184	0	0	0	32	46	0	0	0	0	84	0	0	0	0	67	72	0	0	0	0	0	0	130	0	0	0	0	0	0	0	0	0	0	0
ASV27	k__Fungi	p__Ascomycota	c__Saccharomycetes	o__Saccharomycetales	f__Metschnikowiaceae	g__Kodamaea	NA	0	0	0	0	0	0	0	0	0	0	0	0	0	0	0	0	0	0	0	0	0	0	0	0	0	0	0	0	0	0	227	0	0	0	0	0	0	0	0	0	0	0
ASV28	k__Fungi	p__Ascomycota	c__Dothideomycetes	o__Pleosporales	f__Pleosporaceae	g__Alternaria	NA	5	0	0	0	0	0	0	0	0	0	0	0	0	0	0	0	27	0	0	0	0	0	132	0	0	0	0	0	0	0	73	0	0	0	0	0	0	0	0	0	197	0
ASV29	k__Fungi	p__Ascomycota	c__Leotiomycetes	o__Helotiales	f__Sclerotiniaceae	g__Botryotinia	NA	0	0	0	0	0	0	0	0	125	0	0	0	12	0	0	0	0	0	0	0	0	0	0	0	1	0	0	0	0	0	0	0	21	0	0	0	450	0	0	0	0	0
ASV30	k__Fungi	p__Ascomycota	c__Sordariomycetes	o__Hypocreales	f__Clavicipitaceae	g__Claviceps	NA	0	0	0	0	0	0	0	0	0	0	0	0	0	0	0	0	0	0	0	0	0	0	0	0	0	0	0	0	0	0	0	0	0	0	0	0	0	0	0	0	0	0
ASV41	k__Fungi	p__Basidiomycota	c__Tremellomycetes	o__Trichosporonales	f__Trichosporonaceae	g__Vanrija	NA	0	0	0	0	0	0	0	0	0	0	0	0	0	0	0	0	0	0	0	0	0	0	0	0	0	0	0	0	0	0	0	0	0	0	0	0	0	0	0	0	0	0
ASV44	k__Fungi	p__Basidiomycota	c__Tremellomycetes	o__Tremellales	f__Bulleribasidiaceae	g__Vishniacozyma	NA	0	0	0	0	0	0	0	0	0	0	0	0	12	0	57	0	10	0	0	0	0	0	0	0	0	0	0	0	0	0	0	0	0	0	0	0	0	0	0	0	3	0
ASV46	k__Fungi	p__Ascomycota	c__Eurotiomycetes	o__Eurotiales	f__Trichocomaceae	g__Talaromyces	NA	0	0	0	0	0	0	0	0	27	0	0	0	0	0	0	0	0	0	0	72	0	0	0	0	0	0	0	0	0	0	0	0	0	0	0	0	0	0	0	0	0	0
ASV48	k__Fungi	p__Ascomycota	c__Sordariomycetes	o__Xylariales	f__Hyponectriaceae	g__Monographella	NA	0	0	0	0	0	0	0	0	0	0	0	0	0	0	0	0	0	0	0	0	0	0	0	26	0	0	0	0	0	0	0	0	0	0	0	0	0	0	0	0	0	0
ASV50	k__Fungi	p__Ascomycota	c__Sordariomycetes	o__Hypocreales	f__Nectriaceae	g__Fusarium	NA	0	2	0	0	11	0	0	0	0	13	11	0	13	61	0	0	5	9	0	0	0	8	31	28	4	0	8	5	185	0	0	0	0	0	0	0	0	0	0	0	0	16
ASV54	k__Fungi	p__Ascomycota	c__Dothideomycetes	o__Pleosporales	f__Didymellaceae	g__Ascochyta	NA	0	0	0	0	0	0	0	0	0	0	0	0	0	0	0	0	0	0	0	0	0	0	0	0	0	0	0	0	0	0	0	0	0	0	0	0	0	0	0	0	0	0
ASV56	k__Fungi	p__Ascomycota	c__Saccharomycetes	o__Saccharomycetales	f__Debaryomycetaceae	g__Hyphopichia	NA	0	30	0	0	0	0	0	0	98	0	0	0	0	0	0	60	0	0	0	0	0	0	0	0	0	0	0	0	0	0	0	0	0	0	0	0	0	0	0	0	0	0
ASV57	k__Fungi	p__Ascomycota	c__Saccharomycetes	o__Saccharomycetales	f__Saccharomycetales_fam_Incertae_sedis	g__Candida	NA	0	0	0	0	9	0	0	0	0	0	0	0	0	0	11	0	0	0	0	0	0	102	99	0	0	0	0	0	0	0	0	0	0	0	0	0	0	0	0	0	0	0
ASV61	k__Fungi	p__Ascomycota	c__Saccharomycetes	o__Saccharomycetales	f__Trichomonascaceae	g__Trichomonascus	NA	0	0	0	0	0	0	0	0	0	0	0	0	0	0	0	0	0	0	0	0	0	0	0	0	0	0	0	0	0	0	28	0	0	0	0	0	0	0	0	0	0	0
ASV62	k__Fungi	p__Basidiomycota	c__Tremellomycetes	o__Tremellales	f__Bulleribasidiaceae	g__Dioszegia	NA	0	0	0	0	0	0	0	0	0	0	0	0	0	0	0	0	0	0	0	0	0	0	0	0	0	0	0	0	0	0	0	0	0	0	0	0	0	0	0	0	0	0
ASV63	k__Fungi	p__Ascomycota	c__Dothideomycetes	o__Pleosporales	f__Dictyosporiaceae	g__Pseudocoleophoma	NA	0	0	0	0	0	0	0	0	0	0	0	0	0	0	0	0	0	0	0	0	0	0	0	0	0	0	0	0	0	0	0	0	0	0	0	0	0	0	0	0	0	0
ASV67	k__Fungi	p__Ascomycota	c__Saccharomycetes	o__Saccharomycetales	f__Debaryomycetaceae	g__Peterozyma	NA	0	0	0	0	0	0	0	0	95	0	0	0	0	0	0	0	0	0	0	0	0	0	0	0	0	0	0	0	0	0	0	0	0	0	0	0	0	0	0	0	0	0
ASV70	k__Fungi	p__Ascomycota	c__Eurotiomycetes	o__Onygenales	f__Onygenaceae	g__Auxarthron	NA	0	0	0	0	0	0	0	0	0	0	0	0	0	0	0	0	0	0	0	0	0	0	0	0	0	0	0	0	0	0	0	0	0	0	0	0	0	0	0	0	0	0
ASV71	k__Fungi	p__Ascomycota	c__Saccharomycetes	o__Saccharomycetales	f__Pichiaceae	g__Nakazawaea	NA	0	0	0	0	0	0	0	0	5	0	0	0	0	0	0	0	0	0	0	0	0	93	0	0	0	0	0	0	0	0	0	0	0	0	0	0	0	0	0	0	0	0
ASV75	k__Fungi	p__Basidiomycota	c__Microbotryomycetes	o__Sporidiobolales	f__Sporidiobolaceae	g__Sporobolomyces	NA	0	0	0	0	13	0	0	0	0	0	0	0	0	10	0	0	0	0	0	0	0	0	0	0	0	0	0	0	0	0	0	0	0	0	0	0	0	0	0	0	0	12
ASV85	k__Fungi	p__Ascomycota	c__Leotiomycetes	o__Erysiphales	f__Erysiphaceae	g__Blumeria	NA	0	0	0	0	0	0	0	0	0	0	0	0	0	0	0	0	0	0	0	0	0	0	0	22	0	0	0	0	0	0	0	0	0	0	0	0	0	0	0	0	0	0
ASV86	k__Fungi	p__Ascomycota	c__Sordariomycetes	o__Microascales	f__Microascaceae	g__Scopulariopsis	NA	0	0	0	0	0	0	0	0	0	0	0	0	0	0	0	0	0	0	0	0	0	0	0	0	0	0	0	0	0	0	0	0	0	0	0	0	0	0	0	0	0	0
ASV97	k__Fungi	p__Ascomycota	c__Leotiomycetes	o__Helotiales	f__Hyaloscyphaceae	g__Lachnellula	NA	0	0	0	0	0	0	0	0	0	0	0	0	0	0	0	0	0	0	0	0	0	0	0	0	0	0	0	0	0	0	0	0	0	0	0	0	0	0	0	0	0	0
ASV98	k__Fungi	p__Ascomycota	c__Sordariomycetes	o__Glomerellales	f__Glomerellaceae	g__Colletotrichum	NA	0	0	0	0	0	0	0	0	0	0	0	0	0	0	0	0	0	0	0	0	0	0	0	0	0	0	0	0	0	0	0	0	0	0	0	0	0	0	0	0	0	0
ASV107	k__Fungi	p__Ascomycota	c__Eurotiomycetes	o__Onygenales	f__Onygenales_fam_Incertae_sedis	g__Chrysosporium	NA	0	0	191	0	0	0	0	0	0	0	0	0	0	0	0	0	0	0	0	0	0	0	0	0	0	0	0	0	0	0	0	0	0	0	388	0	0	0	0	0	0	0
ASV112	k__Fungi	p__Ascomycota	c__Sordariomycetes	o__Microascales	f__Ceratocystidaceae	g__Endoconidiophora	NA	0	0	0	0	0	0	0	0	0	0	0	0	0	0	0	0	0	0	0	0	0	0	0	0	0	0	0	0	0	0	0	0	0	0	0	0	0	0	0	0	0	0
ASV115	k__Fungi	p__Ascomycota	c__Saccharomycetes	o__Saccharomycetales	f__Pichiaceae	g__Pichia	NA	0	0	0	0	0	0	0	0	0	0	0	0	0	0	0	0	0	182	0	0	0	0	0	0	0	0	0	0	0	0	0	0	0	0	0	0	0	0	0	0	0	0
ASV118	k__Fungi	p__Ascomycota	c__Leotiomycetes	o__Helotiales	f__Myxotrichaceae	g__Oidiodendron	NA	0	0	0	0	0	0	0	0	0	0	0	0	0	0	0	0	0	0	0	0	0	0	0	0	0	0	0	0	0	0	0	0	0	0	0	0	0	0	0	0	0	0
ASV126	k__Fungi	p__Ascomycota	c__Dothideomycetes	o__Pleosporales	f__Pleosporaceae	g__Stemphylium	NA	0	0	0	0	0	0	0	0	0	0	0	0	0	0	0	0	0	0	0	0	0	0	0	0	0	0	0	0	0	0	0	0	0	0	0	0	0	0	0	0	0	0
ASV132	k__Fungi	p__Basidiomycota	c__Tremellomycetes	o__Trichosporonales	f__Trichosporonaceae	g__Apiotrichum	NA	0	0	0	0	0	0	0	0	0	0	0	0	0	0	0	0	0	0	0	0	0	0	0	0	0	0	0	0	0	0	0	0	0	0	0	0	0	0	0	0	0	0
ASV139	k__Fungi	p__Ascomycota	c__Sordariomycetes	o__Microascales	f__Microascaceae	g__Microascus	NA	0	0	0	0	0	0	0	0	0	0	0	0	0	0	0	0	0	0	0	0	0	0	0	0	0	0	0	0	0	0	0	0	0	0	0	0	0	0	0	0	0	0
ASV145	k__Fungi	p__Ascomycota	c__Leotiomycetes	o__Helotiales	f__Hyaloscyphaceae	g__Cistella	NA	0	0	0	0	0	0	0	0	0	0	0	0	0	0	0	0	0	0	0	0	0	0	0	0	0	0	0	0	0	0	0	0	0	0	0	0	0	0	0	0	0	0
ASV147	k__Fungi	p__Ascomycota	c__Leotiomycetes	o__Erysiphales	f__Erysiphaceae	g__Erysiphe	NA	0	0	0	0	0	0	0	0	0	0	0	0	0	0	0	0	0	0	0	0	0	0	0	0	0	0	0	0	0	0	0	0	0	0	0	0	0	0	0	0	0	0
ASV148	k__Fungi	p__Basidiomycota	c__Agaricomycetes	o__Polyporales	f__Meruliaceae	g__Scopuloides	NA	0	0	0	0	0	0	0	0	0	0	0	0	0	0	0	0	0	0	0	0	0	0	0	0	0	0	0	0	0	0	0	0	0	0	0	0	0	0	0	0	0	0
ASV149	k__Fungi	p__Ascomycota	c__Sordariomycetes	o__Xylariales	f__Diatrypaceae	g__Peroneutypa	NA	0	0	0	0	0	0	0	0	0	0	0	0	0	0	0	0	0	0	0	0	0	0	0	0	0	0	0	0	0	234	0	0	0	0	0	0	0	0	0	0	0	0
ASV150	k__Fungi	p__Ascomycota	c__Sordariomycetes	o__Microascales	f__Microascaceae	g__Pithoascus	NA	0	0	0	0	0	0	0	0	0	0	0	0	0	0	0	0	0	0	0	0	0	0	0	0	0	0	0	0	0	0	0	0	0	0	0	0	0	0	0	0	0	0
ASV152	k__Fungi	p__Basidiomycota	c__Tremellomycetes	o__Tremellales	f__Rhynchogastremataceae	g__Papiliotrema	NA	0	0	0	0	0	0	0	0	0	0	0	0	0	156	0	0	0	0	0	0	0	0	0	0	0	0	0	0	0	0	0	0	0	0	0	0	0	0	0	0	0	0
ASV157	k__Fungi	p__Ascomycota	c__Saccharomycetes	o__Saccharomycetales	f__Debaryomycetaceae	g__Meyerozyma	NA	0	0	0	0	0	0	0	0	0	0	0	0	0	0	0	0	0	0	0	0	0	161	0	0	0	0	0	0	0	0	0	0	0	0	0	0	0	0	0	0	0	0
ASV159	k__Fungi	p__Ascomycota	c__Eurotiomycetes	o__Onygenales	f__Arachnomycetaceae	g__Arachnomyces	NA	0	0	0	0	0	0	0	0	0	0	0	0	0	0	0	0	0	0	0	0	0	0	0	0	0	0	0	0	0	0	0	0	0	0	0	0	0	0	0	0	0	0
ASV169	k__Fungi	p__Ascomycota	c__Dothideomycetes	o__Pleosporales	f__Phaeosphaeriaceae	g__Wojnowiciella	NA	0	0	0	0	0	0	0	0	0	0	0	0	0	0	0	0	0	0	0	0	0	0	0	0	0	0	0	0	0	0	0	0	0	0	0	0	0	0	0	0	0	0
ASV174	k__Fungi	p__Ascomycota	c__Saccharomycetes	o__Saccharomycetales	f__Phaffomycetaceae	g__Wickerhamomyces	NA	0	0	0	0	0	0	0	0	0	0	0	0	0	0	0	0	0	0	0	0	0	0	0	0	0	0	0	0	0	0	0	0	0	0	0	0	0	0	0	0	0	0
ASV193	k__Fungi	p__Ascomycota	c__Dothideomycetes	o__Pleosporales	f__Lentitheciaceae	g__Keissleriella	NA	0	0	0	0	0	0	0	0	0	0	0	0	0	0	0	0	0	0	0	0	0	0	0	0	0	0	0	0	0	0	0	0	0	0	0	0	0	0	0	0	0	0
ASV195	k__Fungi	p__Basidiomycota	c__Agaricomycetes	o__Polyporales	f__Fomitopsidaceae	g__Fomitopsis	NA	0	0	0	0	0	0	0	0	0	0	0	0	0	0	0	0	0	0	0	0	0	0	24	0	0	0	0	0	0	0	0	10	0	0	0	0	0	0	0	0	0	0
ASV202	k__Fungi	p__Basidiomycota	c__Agaricomycetes	o__Agaricales	f__Tricholomataceae	g__Panellus	NA	0	0	0	0	0	0	0	0	0	0	0	0	0	0	0	0	0	0	0	0	0	0	0	0	0	0	0	0	0	0	0	0	0	0	0	0	0	0	0	0	0	0
ASV205	k__Fungi	p__Ascomycota	c__Saccharomycetes	o__Saccharomycetales	f__Phaffomycetaceae	g__Starmera	NA	0	0	0	0	0	0	0	0	0	0	0	0	0	0	0	0	0	0	0	0	0	0	0	0	0	0	0	0	0	0	0	0	0	0	0	0	0	0	0	0	0	0
ASV206	k__Fungi	p__Ascomycota	c__Pezizomycetes	o__Pezizales	f__Pyronemataceae	g__Trichophaea	NA	0	0	0	0	0	0	0	0	0	0	0	0	0	0	0	0	0	0	0	0	0	0	0	0	0	0	0	0	0	0	0	0	0	0	0	0	0	0	0	0	0	0
ASV212	k__Fungi	p__Basidiomycota	c__Agaricomycetes	o__Agaricales	f__Psathyrellaceae	g__Psathyrella	NA	0	0	0	0	0	0	0	0	0	0	0	0	0	0	0	0	0	0	0	0	0	0	0	0	0	0	0	0	0	0	0	0	0	0	0	0	0	0	0	0	0	0
ASV214	k__Fungi	p__Ascomycota	c__Sordariomycetes	o__Coniochaetales	f__Coniochaetaceae	g__Coniochaeta	NA	0	0	0	0	0	0	0	0	0	0	0	0	0	0	0	0	0	0	0	0	0	0	0	0	0	0	0	0	0	0	14	0	0	0	0	0	0	0	0	0	0	0
ASV215	k__Fungi	p__Ascomycota	c__Eurotiomycetes	o__Eurotiales	f__Aspergillaceae	g__Monascus	NA	0	0	0	0	0	0	0	0	0	0	0	0	0	0	0	0	0	0	0	0	0	0	0	0	0	0	0	0	0	0	0	0	0	0	0	0	0	0	0	0	0	0
ASV217	k__Fungi	p__Ascomycota	c__Dothideomycetes	o__Dothideales	f__Aureobasidiaceae	g__Aureobasidium	NA	0	0	0	0	0	0	0	0	0	0	0	0	0	0	17	0	0	0	0	0	0	0	0	0	0	0	0	0	0	0	0	0	0	0	0	0	0	0	0	0	0	0
ASV220	k__Fungi	p__Ascomycota	c__Leotiomycetes	o__Helotiales	f__Vibrisseaceae	g__Phialocephala	NA	0	0	0	0	0	0	0	0	0	0	0	0	0	0	0	0	0	0	0	0	0	0	0	0	0	0	0	0	0	0	0	0	0	0	0	0	0	0	0	0	0	0
ASV223	k__Fungi	p__Ascomycota	c__Saccharomycetes	o__Saccharomycetales	f__Saccharomycetaceae	g__Zygosaccharomyces	NA	0	0	0	0	0	0	0	0	0	0	0	0	0	0	0	0	0	0	0	0	0	0	0	0	0	0	0	0	0	0	0	0	0	0	0	0	0	0	0	0	0	0
ASV227	k__Fungi	p__Basidiomycota	c__Tremellomycetes	o__Holtermanniales	f__Holtermanniales_fam_Incertae_sedis	g__Holtermanniella	NA	0	0	0	0	0	0	0	0	0	0	0	0	0	0	0	0	0	0	0	0	0	0	0	0	0	0	0	0	0	0	0	0	0	0	0	0	0	0	0	0	0	0
ASV235	k__Fungi	p__Basidiomycota	c__Agaricomycetes	o__Russulales	f__Peniophoraceae	g__Peniophora	NA	0	0	0	0	0	0	0	0	0	0	0	0	0	0	0	0	0	0	0	0	0	0	0	0	0	0	0	0	0	0	0	0	0	0	0	0	0	0	0	0	0	0
ASV240	k__Fungi	p__Ascomycota	c__Dothideomycetes	o__Pleosporales	f__Phaeosphaeriaceae	g__Phaeosphaeria	NA	0	0	0	0	0	0	0	0	0	0	0	0	0	0	0	0	0	0	0	0	0	0	0	0	0	0	0	0	0	0	0	0	0	0	0	0	0	0	0	0	0	0
ASV248	k__Fungi	p__Ascomycota	c__Saccharomycetes	o__Saccharomycetales	f__Debaryomycetaceae	g__Debaryomyces	NA	0	0	0	0	0	0	0	0	0	0	0	0	0	0	0	0	0	0	0	0	0	146	0	0	0	0	0	0	0	0	0	0	0	0	0	0	0	0	0	0	0	0
ASV249	k__Fungi	p__Basidiomycota	c__Exobasidiomycetes	o__Tilletiales	f__Tilletiaceae	g__Tilletia	NA	0	0	0	0	0	0	0	0	0	0	0	0	0	0	0	0	0	0	0	0	0	0	0	0	0	0	0	0	0	0	0	0	0	0	0	0	0	0	0	0	0	0
ASV252	k__Fungi	p__Basidiomycota	c__Tremellomycetes	o__Filobasidiales	f__Filobasidiaceae	g__Filobasidium	NA	0	0	0	0	0	0	0	0	0	36	0	0	0	0	0	0	0	0	0	0	0	0	0	0	0	0	21	0	0	0	0	0	0	0	0	0	0	0	0	0	0	0
ASV262	k__Fungi	p__Basidiomycota	c__Ustilaginomycetes	o__Ustilaginales	f__Ustilaginaceae	g__Ustilago	NA	0	0	0	0	0	0	0	0	5	0	0	0	0	0	0	0	0	0	0	0	0	0	0	0	0	0	0	0	0	0	0	0	0	0	0	0	13	0	0	0	0	0
ASV265	k__Fungi	p__Basidiomycota	c__Microbotryomycetes	o__Leucosporidiales	f__Leucosporidiaceae	g__Leucosporidium	NA	0	0	0	0	0	0	0	0	0	0	0	0	0	0	0	0	0	0	0	0	0	0	0	0	0	0	0	0	0	0	0	0	0	0	0	0	0	0	0	0	0	0
ASV270	k__Fungi	p__Ascomycota	c__Leotiomycetes	o__Helotiales	f__Helotiaceae	g__Articulospora	NA	0	0	0	0	0	0	0	0	0	0	0	0	0	0	0	0	0	0	0	0	0	0	0	0	0	0	0	0	0	0	0	0	0	0	0	0	0	0	0	0	0	0
ASV275	k__Fungi	p__Basidiomycota	c__Tremellomycetes	o__Filobasidiales	f__Filobasidiaceae	g__Naganishia	NA	0	0	0	0	0	0	0	0	0	0	0	0	0	0	0	0	0	0	0	0	0	0	0	0	0	0	0	0	0	0	0	0	0	0	0	0	0	0	0	0	0	0
ASV279	k__Fungi	p__Ascomycota	c__Dothideomycetes	o__Pleosporales	f__Lentitheciaceae	g__Darksidea	NA	0	0	0	0	0	0	0	0	0	0	0	0	0	0	0	0	0	0	0	0	0	0	0	0	0	0	0	0	0	0	0	0	0	0	0	0	0	0	0	0	0	0
ASV281	k__Fungi	p__Basidiomycota	c__Agaricostilbomycetes	o__Agaricostilbales	f__Jianyuniaceae	g__Jianyunia	NA	0	0	0	0	0	0	0	0	0	0	0	0	0	0	0	0	0	0	0	0	0	23	0	0	0	0	0	0	0	0	0	0	0	0	0	0	0	0	0	0	0	0
ASV282	k__Fungi	p__Ascomycota	c__Sordariomycetes	o__Sordariales	f__Chaetomiaceae	g__Humicola	NA	0	0	0	0	0	0	0	0	0	0	0	0	0	0	0	0	0	0	0	0	0	0	0	0	0	0	0	0	0	0	0	0	0	0	0	0	0	0	0	0	0	0
ASV283	k__Fungi	p__Ascomycota	c__Dothideomycetes	o__Pleosporales	f__Didymellaceae	g__Didymella	NA	0	0	0	0	0	0	0	0	0	0	0	0	0	0	0	0	0	0	0	0	0	0	0	0	0	0	0	0	0	0	0	0	0	0	0	0	0	0	0	0	0	0
ASV287	k__Fungi	p__Ascomycota	c__Sordariomycetes	o__Hypocreales	f__Hypocreales_fam_Incertae_sedis	g__Acremonium	NA	0	0	0	0	0	0	0	0	0	0	0	0	0	0	0	0	0	0	0	0	0	0	0	0	0	0	0	0	0	0	0	0	0	0	0	0	0	0	0	0	0	0
ASV288	k__Fungi	p__Ascomycota	c__Sordariomycetes	o__Sordariales	f__Chaetomiaceae	g__Chaetomium	NA	0	0	0	0	0	0	0	0	0	0	0	0	0	0	0	0	0	0	0	0	0	0	0	0	0	0	0	0	0	0	0	0	0	0	0	0	0	0	0	0	0	0
ASV292	k__Fungi	p__Ascomycota	c__Sordariomycetes	o__Glomerellales	f__Plectosphaerellaceae	g__Gibellulopsis	NA	0	0	0	0	0	0	0	0	0	0	0	0	0	0	0	0	0	0	0	0	0	0	0	0	0	0	0	0	0	0	0	0	0	0	0	0	0	0	0	0	0	0
ASV299	k__Fungi	p__Basidiomycota	c__Agaricomycetes	o__Agaricales	f__Psathyrellaceae	g__Coprinellus	NA	0	0	0	0	0	0	0	0	0	0	0	0	0	0	0	0	0	0	0	0	0	0	0	0	0	0	0	0	0	0	0	0	0	0	0	0	0	0	0	0	0	0
ASV303	k__Fungi	p__Mucoromycota	c__Mucoromycetes	o__Mucorales	f__Mucoraceae	g__Mucor	NA	0	0	0	0	0	0	0	0	0	0	0	0	0	0	0	0	0	0	0	0	0	0	0	0	0	0	0	0	0	0	0	0	0	0	21	13	0	0	0	0	0	0
ASV308	k__Fungi	p__Basidiomycota	c__Tremellomycetes	o__Cystofilobasidiales	f__Cystofilobasidiaceae	g__Cystofilobasidium	NA	0	0	0	0	0	0	0	0	0	0	0	33	0	0	0	0	0	0	0	0	0	0	0	0	0	0	0	0	0	0	0	0	0	0	0	0	0	0	0	0	0	0
ASV315	k__Fungi	p__Basidiomycota	c__Agaricomycetes	o__Agaricales	f__Crepidotaceae	g__Crepidotus	NA	0	0	0	0	0	0	0	0	0	0	0	0	0	0	0	0	0	0	0	0	0	0	0	0	0	0	0	0	0	0	0	0	0	0	0	0	0	0	0	0	0	0
ASV317	k__Fungi	p__Ascomycota	c__Leotiomycetes	o__Helotiales	f__Helotiaceae	g__Tetracladium	NA	0	0	0	0	0	0	0	0	0	0	0	0	0	0	0	0	0	0	0	0	0	0	0	0	0	0	0	0	0	0	0	0	0	0	0	0	0	0	0	0	0	0
ASV319	k__Fungi	p__Basidiomycota	c__Agaricomycetes	o__Polyporales	f__Polyporaceae	g__Trametes	NA	0	0	0	0	0	0	0	0	0	0	0	0	0	0	0	0	0	0	0	0	0	0	0	0	0	0	0	0	0	0	0	0	0	0	0	0	0	0	0	0	0	0
ASV320	k__Fungi	p__Basidiomycota	c__Agaricomycetes	o__Corticiales	f__Corticiaceae	g__Corticium	NA	0	0	0	0	0	0	0	0	0	0	0	0	0	0	0	0	0	0	0	0	0	0	0	0	0	0	0	0	0	0	0	0	0	0	0	0	0	0	0	0	0	0
ASV322	k__Fungi	p__Ascomycota	c__Dothideomycetes	o__Capnodiales	f__Dissoconiaceae	g__Dissoconium	NA	0	0	0	0	0	0	0	0	0	0	0	0	0	0	0	0	0	0	0	0	0	0	0	0	0	0	0	0	0	0	0	0	0	0	0	0	0	0	0	0	0	0
ASV329	k__Fungi	p__Ascomycota	c__Dothideomycetes	o__Pleosporales	f__Didymosphaeriaceae	g__Pseudopithomyces	NA	0	0	0	0	0	0	0	0	0	0	0	0	0	0	0	0	0	0	0	83	0	0	0	0	0	0	0	0	0	0	0	0	0	0	0	0	0	0	0	0	0	0
ASV330	k__Fungi	p__Basidiomycota	c__Agaricomycetes	o__Polyporales	f__Steccherinaceae	g__Ceriporiopsis	NA	0	0	0	0	0	0	0	0	0	0	0	0	0	0	0	0	0	0	0	0	0	0	0	0	0	0	0	0	0	0	0	0	0	0	0	0	0	0	0	0	0	0
ASV335	k__Fungi	p__Ascomycota	c__Dothideomycetes	o__Pleosporales	f__Didymellaceae	g__Neoascochyta	NA	0	0	0	0	0	0	0	0	0	0	0	0	0	0	0	0	0	0	0	0	0	0	0	0	0	0	0	0	0	0	0	0	0	0	0	0	0	0	0	0	0	0
ASV342	k__Fungi	p__Basidiomycota	c__Agaricomycetes	o__Hymenochaetales	f__Hymenochaetaceae	g__Hymenochaetopsis	NA	0	0	0	0	0	0	0	0	0	0	0	0	0	0	0	0	0	0	0	0	0	0	0	0	0	0	0	0	0	0	0	0	0	0	0	0	0	0	0	0	0	0
ASV343	k__Fungi	p__Basidiomycota	c__Tremellomycetes	o__Tremellales	f__Tremellales_fam_Incertae_sedis	g__Cuniculitrema	NA	0	0	0	0	0	0	0	0	0	0	0	0	0	0	0	0	0	0	0	0	0	0	0	0	0	0	0	0	0	0	0	0	0	0	0	0	0	0	0	0	0	0
ASV347	k__Fungi	p__Ascomycota	c__Dothideomycetes	o__Pleosporales	f__Phaeosphaeriaceae	g__Parastagonospora	NA	0	0	0	0	0	0	0	0	0	0	0	0	0	0	0	0	0	0	0	0	0	44	0	0	0	0	0	0	0	0	0	0	0	0	0	0	0	0	0	0	0	0
ASV349	k__Fungi	p__Basidiomycota	c__Agaricomycetes	o__Polyporales	f__Phanerochaetaceae	g__Bjerkandera	NA	0	0	0	0	0	0	0	0	0	0	0	0	0	0	0	0	0	0	0	0	0	0	0	0	0	0	0	0	0	0	0	0	0	0	0	0	0	0	0	0	0	0
ASV356	k__Fungi	p__Basidiomycota	c__Tremellomycetes	o__Tremellales	f__Sirobasidiaceae	g__Fibulobasidium	NA	0	0	0	0	0	0	0	0	0	0	0	0	0	0	0	0	0	0	0	0	0	0	0	0	0	0	0	0	0	0	0	0	0	0	0	0	0	0	0	0	0	0
ASV360	k__Fungi	p__Ascomycota	c__Sordariomycetes	o__Xylariales	f__Microdochiaceae	g__Microdochium	NA	0	0	0	0	0	0	0	0	0	0	0	0	0	0	0	0	0	0	0	0	0	0	0	0	0	0	0	0	0	0	0	0	0	0	0	0	0	0	0	0	0	0
ASV363	k__Fungi	p__Basidiomycota	c__Agaricomycetes	o__Hymenochaetales	f__Schizoporaceae	g__Schizopora	NA	0	0	0	0	0	0	0	0	0	0	0	0	0	0	0	0	0	0	0	0	0	0	0	0	0	0	0	0	0	0	0	0	0	0	0	0	0	0	0	0	0	0
ASV367	k__Fungi	p__Basidiomycota	c__Agaricomycetes	o__Hymenochaetales	f__Hymenochaetales_fam_Incertae_sedis	g__Resinicium	NA	0	0	0	0	0	0	0	0	0	0	0	0	0	0	0	0	0	0	0	0	0	0	0	0	0	0	0	0	0	0	0	0	0	0	0	0	0	0	0	0	0	0
ASV370	k__Fungi	p__Basidiomycota	c__Agaricomycetes	o__Agaricomycetes_ord_Incertae_sedis	f__Agaricomycetes_fam_Incertae_sedis	g__Xenasmatella	NA	0	0	0	0	0	0	0	0	0	0	0	0	0	0	0	0	0	0	0	0	0	0	0	0	0	0	0	0	0	0	0	0	0	0	0	0	0	0	0	0	0	0
ASV373	k__Fungi	p__Basidiomycota	c__Agaricomycetes	o__Agaricales	f__Tricholomataceae	g__Arrhenia	NA	0	0	0	0	0	0	0	0	0	0	0	0	0	0	0	0	0	0	0	0	0	0	0	0	0	0	0	0	0	0	0	0	0	0	0	0	0	0	0	0	0	0
ASV380	k__Fungi	p__Ascomycota	c__Leotiomycetes	o__Erysiphales	f__Erysiphaceae	g__Podosphaera	NA	0	0	0	0	0	0	0	0	0	0	0	0	0	0	0	0	0	0	0	0	0	0	0	0	0	0	0	0	0	0	0	0	0	0	0	0	0	0	0	0	0	0
ASV383	k__Fungi	p__Ascomycota	c__Leotiomycetes	o__Erysiphales	f__Erysiphaceae	g__Neoerysiphe	NA	0	0	0	0	0	0	0	0	0	0	0	0	0	0	0	0	0	0	0	0	0	0	0	0	0	0	0	0	0	0	0	0	0	0	0	0	0	0	0	0	0	0
ASV384	k__Fungi	p__Basidiomycota	c__Agaricomycetes	o__Polyporales	f__Polyporaceae	g__Daedaleopsis	NA	0	0	0	0	0	0	0	0	0	0	0	0	0	0	0	0	0	0	0	0	0	0	0	0	0	0	0	0	0	0	0	0	0	0	0	0	0	0	0	0	0	0
ASV387	k__Fungi	p__Ascomycota	c__Leotiomycetes	o__Helotiales	f__Helotiales_fam_Incertae_sedis	g__Xenopolyscytalum	NA	0	0	0	0	0	0	0	0	0	0	0	0	0	0	0	0	0	0	0	0	0	59	0	0	0	0	0	0	0	0	0	0	0	0	0	0	0	0	0	0	0	0
ASV388	k__Fungi	p__Ascomycota	c__Dothideomycetes	o__Pleosporales	f__Didymosphaeriaceae	g__Paraconiothyrium	NA	0	0	0	0	0	0	0	0	0	0	0	0	0	0	0	0	0	0	0	0	0	0	0	0	0	0	0	0	0	0	0	0	0	0	0	0	0	0	0	0	0	0
ASV390	k__Fungi	p__Ascomycota	c__Dothideomycetes	o__Pleosporales	f__Cucurbitariaceae	g__Pyrenochaetopsis	NA	0	0	0	0	0	0	0	0	0	0	0	0	0	0	0	0	0	0	0	0	0	0	0	0	0	0	0	0	0	0	0	0	0	0	0	0	0	0	0	0	0	0
ASV393	k__Fungi	p__Ascomycota	c__Saccharomycetes	o__Saccharomycetales	f__Debaryomycetaceae	g__Kurtzmaniella	NA	0	0	0	0	0	0	0	0	0	0	0	0	0	0	0	0	0	0	58	0	0	27	0	0	0	0	0	0	0	0	0	0	0	0	0	0	0	0	0	0	0	0
ASV396	k__Fungi	p__Basidiomycota	c__Microbotryomycetes	o__Microbotryomycetes_ord_Incertae_sedis	f__Microbotryomycetes_fam_Incertae_sedis	g__Curvibasidium	NA	0	0	0	0	0	0	0	0	0	0	0	0	0	0	0	0	0	0	0	57	0	0	0	0	0	0	0	0	0	0	0	0	0	0	0	0	0	0	0	0	0	0
ASV400	k__Fungi	p__Basidiomycota	c__Agaricomycetes	o__Hymenochaetales	f__Hymenochaetales_fam_Incertae_sedis	g__Peniophorella	NA	0	0	0	0	0	0	0	0	0	0	0	0	0	0	0	0	0	0	0	0	0	0	0	0	0	0	0	0	0	0	0	0	0	0	0	0	0	0	0	0	0	0
ASV417	k__Fungi	p__Basidiomycota	c__Tremellomycetes	o__Tremellales	f__Tremellaceae	g__Cryptococcus	NA	0	0	0	0	0	0	0	0	0	0	0	0	0	0	0	0	0	0	0	0	0	14	0	0	0	0	0	0	0	0	0	0	0	0	0	0	0	0	0	0	0	0
ASV422	k__Fungi	p__Basidiomycota	c__Wallemiomycetes	o__Wallemiales	f__Wallemiaceae	g__Wallemia	NA	0	0	0	0	0	0	0	0	0	0	0	0	0	0	0	0	0	0	0	0	0	0	0	0	0	0	0	0	0	0	0	0	0	0	0	0	0	0	0	0	0	0
ASV426	k__Fungi	p__Basidiomycota	c__Microbotryomycetes	o__Sporidiobolales	f__Sporidiobolaceae	g__Rhodosporidiobolus	NA	0	0	0	0	0	0	0	0	0	0	0	0	0	0	0	0	0	0	0	0	46	0	0	0	0	0	0	0	0	0	0	0	0	0	0	0	0	0	0	0	0	0
ASV427	k__Fungi	p__Basidiomycota	c__Agaricomycetes	o__Polyporales	f__Polyporaceae	g__Rhodonia	NA	0	0	0	0	0	0	0	0	0	0	0	0	0	0	0	0	0	0	0	0	0	0	0	0	0	0	0	0	0	0	0	0	0	0	0	0	0	0	0	0	0	0
ASV447	k__Fungi	p__Ascomycota	c__Dothideomycetes	o__Pleosporales	f__Didymellaceae	g__Epicoccum	NA	0	0	0	0	0	0	0	0	0	0	0	0	0	0	0	0	0	0	0	0	0	0	0	0	0	0	0	0	0	0	0	0	0	0	0	0	0	0	0	0	0	0
ASV463	k__Fungi	p__Ascomycota	c__Dothideomycetes	o__Capnodiales	f__Mycosphaerellaceae	g__Cercospora	NA	0	0	0	0	0	0	0	0	0	0	0	0	0	0	0	0	0	0	0	0	0	0	0	0	0	0	0	0	0	0	0	0	0	0	0	0	0	0	0	0	0	0
ASV469	k__Fungi	p__Basidiomycota	c__Agaricostilbomycetes	o__Agaricostilbales	f__Kondoaceae	g__Kondoa	NA	0	0	0	0	0	0	0	0	0	0	0	0	0	0	0	0	0	0	0	0	0	0	0	0	0	0	0	0	0	0	0	0	0	0	0	0	0	0	0	0	0	0
ASV470	k__Fungi	p__Ascomycota	c__Sordariomycetes	o__Hypocreales	f__Ophiocordycipitaceae	g__Purpureocillium	NA	0	0	0	0	0	0	0	0	0	0	0	0	0	0	0	0	0	0	0	0	0	0	0	0	0	0	0	0	0	0	0	0	0	0	0	0	0	0	0	0	0	0
ASV472	k__Fungi	p__Basidiomycota	c__Agaricomycetes	o__Amylocorticiales	f__Amylocorticiaceae	g__Plicaturopsis	NA	0	0	0	0	0	0	0	0	0	0	0	0	0	0	0	0	0	0	0	0	0	0	0	0	0	0	0	0	0	0	0	0	0	0	0	0	0	0	0	0	0	0
ASV477	k__Fungi	p__Ascomycota	c__Eurotiomycetes	o__Chaetothyriales	f__Herpotrichiellaceae	g__Exophiala	NA	0	0	0	0	0	0	0	0	0	0	0	0	0	0	0	0	0	0	0	0	0	0	0	0	0	0	0	0	0	0	0	0	0	0	0	0	0	0	0	0	0	0
ASV482	k__Fungi	p__Ascomycota	c__Leotiomycetes	o__Helotiales	f__Helotiales_fam_Incertae_sedis	g__Cadophora	NA	0	0	0	0	0	0	0	0	0	0	0	0	0	0	0	0	0	0	0	0	0	0	0	0	0	0	0	0	0	0	0	0	0	0	0	0	0	0	0	0	0	0
ASV491	k__Fungi	p__Ascomycota	c__Leotiomycetes	o__Helotiales	f__Myxotrichaceae	g__Myxotrichum	NA	0	0	0	0	0	0	0	0	0	0	0	0	0	0	0	0	0	0	0	0	0	0	0	0	0	0	0	0	0	0	0	0	12	0	0	0	0	0	0	0	0	0
ASV492	k__Fungi	p__Basidiomycota	c__Tremellomycetes	o__Cystofilobasidiales	f__Mrakiaceae	g__Mrakia	NA	0	0	0	0	0	0	0	0	0	0	0	0	0	0	0	0	0	0	0	0	0	0	0	0	0	0	0	0	0	0	0	0	0	0	0	0	0	0	0	0	0	0
ASV494	k__Fungi	p__Ascomycota	c__Leotiomycetes	o__Helotiales	f__Hyaloscyphaceae	g__Brunnipila	NA	0	0	0	0	0	0	0	0	0	0	0	0	0	0	0	0	0	0	0	0	0	0	0	0	0	0	0	0	0	0	0	0	0	0	0	0	0	0	0	0	0	0
ASV503	k__Fungi	p__Basidiomycota	c__Agaricomycetes	o__Agaricales	f__Tricholomataceae	g__Megacollybia	NA	0	0	0	0	0	0	0	0	0	0	0	0	0	0	0	0	0	0	0	0	0	0	0	0	0	0	0	0	0	0	0	0	0	0	0	0	0	0	0	0	0	0
ASV504	k__Fungi	p__Basidiomycota	c__Agaricomycetes	o__Cantharellales	f__Cantharellales_fam_Incertae_sedis	g__Sistotrema	NA	0	0	0	0	0	0	0	0	0	0	0	0	0	0	0	0	0	0	0	0	0	0	0	0	0	0	0	0	0	0	0	0	0	0	0	0	0	0	0	0	0	0
ASV520	k__Fungi	p__Ascomycota	c__Dothideomycetes	o__Pleosporales	f__Coniothyriaceae	g__Coniothyrium	NA	0	0	0	0	0	0	0	0	0	0	0	0	0	0	0	0	0	0	0	0	0	0	0	0	0	0	0	0	0	0	0	0	0	0	0	0	0	0	0	0	0	0
ASV521	k__Fungi	p__Ascomycota	c__Dothideomycetes	o__Pleosporales	f__Phaeosphaeriaceae	g__Neosetophoma	NA	0	0	0	0	0	0	0	0	0	0	0	0	0	0	0	0	0	0	0	0	0	23	0	0	0	0	0	0	0	0	0	0	0	0	0	0	0	0	0	0	0	0
ASV523	k__Fungi	p__Ascomycota	c__Dothideomycetes	o__Venturiales	f__Sympoventuriaceae	g__Ochroconis	NA	0	0	0	0	0	0	0	0	0	0	0	0	0	0	0	0	0	0	0	0	0	0	0	0	0	0	0	0	0	0	0	0	0	0	0	0	0	0	0	0	0	0
ASV527	k__Fungi	p__Ascomycota	c__Dothideomycetes	o__Dothideales	f__Dothioraceae	g__Hormonema	NA	0	0	0	0	0	0	0	0	0	0	0	0	0	0	0	0	0	0	0	0	0	22	0	0	0	0	0	0	0	0	0	0	0	0	0	0	0	0	0	0	0	0
ASV531	k__Fungi	p__Ascomycota	c__Saccharomycetes	o__Saccharomycetales	f__Debaryomycetaceae	g__Millerozyma	NA	0	0	0	0	0	0	0	0	0	0	0	0	0	0	0	0	0	0	0	0	0	0	0	0	0	0	0	0	0	0	0	0	0	0	0	0	0	0	0	0	0	0
ASV532	k__Fungi	p__Basidiomycota	c__Microbotryomycetes	o__Sporidiobolales	f__Sporidiobolaceae	g__Rhodotorula	NA	0	0	0	0	0	0	0	0	0	0	0	0	0	0	0	0	0	0	0	0	0	0	0	0	0	0	0	0	0	0	0	0	0	0	0	0	0	0	0	0	0	0
ASV535	k__Fungi	p__Basidiomycota	c__Agaricomycetes	o__Agaricales	f__Agaricaceae	g__Agaricus	NA	0	0	0	0	0	0	0	0	0	0	0	0	0	0	0	0	0	0	0	0	0	0	0	0	0	0	0	0	0	0	0	0	0	0	0	0	0	0	0	0	0	0
ASV538	k__Fungi	p__Basidiomycota	c__Agaricomycetes	o__Russulales	f__Stereaceae	g__Stereum	NA	0	0	0	0	0	0	0	0	0	0	0	0	0	0	0	0	0	0	0	0	0	0	0	0	0	0	0	0	0	0	0	0	0	0	0	0	0	0	0	0	0	0
ASV550	k__Fungi	p__Basidiomycota	c__Agaricomycetes	o__Cantharellales	f__Botryobasidiaceae	g__Botryobasidium	NA	0	0	0	0	0	0	0	0	0	0	0	0	0	0	0	0	0	0	0	0	0	0	0	0	0	0	0	0	0	0	0	0	0	0	0	0	0	0	0	0	0	0
ASV552	k__Fungi	p__Basidiomycota	c__Agaricomycetes	o__Hymenochaetales	f__Hymenochaetaceae	g__Porodaedalea	NA	0	0	0	0	0	0	0	0	0	0	0	0	0	0	0	0	0	0	0	0	0	0	0	0	0	0	0	0	0	0	0	0	0	0	0	0	0	0	0	0	0	0
ASV553	k__Fungi	p__Basidiomycota	c__Agaricomycetes	o__Cantharellales	f__Ceratobasidiaceae	g__Ceratobasidium	NA	0	0	0	0	0	0	0	0	0	0	0	0	0	0	0	0	0	0	0	0	0	0	0	0	0	0	0	0	0	0	0	0	0	0	0	0	0	0	0	0	0	0
ASV558	k__Fungi	p__Ascomycota	c__Pezizomycetes	o__Pezizales	f__Sarcosomataceae	g__Pseudoplectania	NA	0	0	0	0	0	0	0	0	0	0	0	0	0	0	0	0	0	0	0	0	0	0	0	0	0	0	0	0	0	0	0	0	0	0	0	0	0	0	0	0	0	0
ASV563	k__Fungi	p__Basidiomycota	c__Ustilaginomycetes	o__Ustilaginales	f__Ustilaginaceae	g__Anthracocystis	NA	0	0	0	0	0	0	0	0	0	0	0	0	0	0	0	0	0	0	0	0	0	0	0	0	0	0	0	0	0	0	0	0	0	0	0	0	0	0	0	0	0	0
ASV564	k__Fungi	p__Basidiomycota	c__Agaricomycetes	o__Auriculariales	f__Exidiaceae	g__Exidia	NA	0	0	0	0	0	0	0	0	0	0	0	0	0	0	0	0	0	0	0	0	0	0	0	0	0	0	0	0	0	0	0	0	0	0	0	0	0	0	0	0	0	0
ASV566	k__Fungi	p__Basidiomycota	c__Agaricomycetes	o__Corticiales	f__Corticiaceae	g__Limonomyces	NA	0	0	0	0	0	0	0	0	17	0	0	0	0	0	0	0	0	0	0	0	0	0	0	0	0	0	0	0	0	0	0	0	0	0	0	0	0	0	0	0	0	0
ASV578	k__Fungi	p__Ascomycota	c__Eurotiomycetes	o__Chaetothyriales	f__Trichomeriaceae	g__Knufia	NA	0	0	0	0	0	0	0	0	0	0	0	0	0	0	0	0	0	0	0	0	0	0	0	0	0	0	0	0	0	0	0	0	0	0	0	0	0	0	0	0	0	0
ASV579	k__Fungi	p__Basidiomycota	c__Agaricomycetes	o__Trechisporales	f__Trechisporales_fam_Incertae_sedis	g__Sistotremastrum	NA	0	0	0	0	8	0	0	0	0	0	0	0	0	0	0	0	0	0	0	0	0	0	0	0	0	0	0	0	0	0	0	0	0	0	0	0	0	0	0	0	0	0
ASV588	k__Fungi	p__Basidiomycota	c__Tremellomycetes	o__Filobasidiales	f__Filobasidiaceae	g__Goffeauzyma	NA	0	0	0	0	0	0	0	0	0	0	0	0	0	0	0	0	0	0	0	0	0	0	0	0	0	0	0	0	0	0	0	0	0	0	0	0	0	0	0	0	0	0
ASV591	k__Fungi	p__Ascomycota	c__Dothideomycetes	o__Pleosporales	f__Pleosporaceae	g__Pyrenophora	NA	0	0	0	0	0	0	0	0	0	0	0	0	0	0	0	0	0	0	0	0	0	0	0	0	0	0	0	0	0	0	0	0	0	0	0	0	0	0	0	0	0	0
ASV599	k__Fungi	p__Basidiomycota	c__Agaricomycetes	o__Hymenochaetales	f__Schizoporaceae	g__Xylodon	NA	0	0	0	0	0	0	0	0	0	0	0	0	0	0	0	0	0	0	0	0	0	0	0	0	0	0	0	0	0	0	0	0	0	0	0	0	0	0	0	0	0	0
ASV600	k__Fungi	p__Basidiomycota	c__Agaricomycetes	o__Agaricales	f__Psathyrellaceae	g__Coprinopsis	NA	0	0	0	0	0	0	0	0	0	0	0	0	0	0	0	0	0	0	0	0	0	0	0	0	0	0	0	0	0	0	0	0	0	0	0	0	0	0	0	0	0	0
ASV614	k__Fungi	p__Basidiomycota	c__Tremellomycetes	o__Filobasidiales	f__Piskurozymaceae	g__Piskurozyma	NA	0	0	0	0	0	0	0	0	0	0	0	0	0	0	0	0	0	0	0	0	0	0	0	0	0	0	0	0	0	0	0	0	0	0	0	0	0	0	0	0	0	0
ASV625	k__Fungi	p__Mucoromycota	c__Mucoromycetes	o__Mucorales	f__Rhizopodaceae	g__Rhizopus	NA	0	0	0	0	0	0	0	0	0	0	0	0	0	0	0	0	0	0	0	0	0	0	0	0	0	0	0	0	0	0	0	0	0	0	0	0	0	0	0	0	0	0
ASV627	k__Fungi	p__Ascomycota	c__Leotiomycetes	o__Thelebolales	f__Pseudeurotiaceae	g__Pseudogymnoascus	NA	0	0	0	0	0	0	0	0	0	0	0	0	0	0	0	0	11	0	0	0	0	0	0	0	0	0	0	0	0	0	0	0	0	0	0	0	0	0	0	0	0	0
ASV647	k__Fungi	p__Basidiomycota	c__Agaricomycetes	o__Polyporales	f__Hyphodermataceae	g__Hyphoderma	NA	0	0	0	0	0	0	0	0	0	0	0	0	0	0	0	0	0	0	0	0	0	0	0	0	0	0	0	0	0	0	0	0	0	0	0	0	0	0	0	0	0	0
ASV648	k__Fungi	p__Ascomycota	c__Leotiomycetes	o__Helotiales	f__Helotiaceae	g__Crocicreas	NA	0	0	0	0	0	0	0	0	0	0	0	0	0	0	0	0	0	0	0	0	0	0	0	0	0	0	0	0	0	0	0	0	0	0	0	0	0	0	0	0	0	0
ASV653	k__Fungi	p__Ascomycota	c__Dothideomycetes	o__Capnodiales	f__Mycosphaerellaceae	g__Ramularia	NA	0	0	0	0	0	0	0	0	0	0	0	0	0	0	0	0	0	0	0	0	0	0	0	0	0	0	0	0	0	0	0	0	0	0	0	0	0	0	0	0	0	0
ASV659	k__Fungi	p__Basidiomycota	c__Agaricomycetes	o__Agaricales	f__Lycoperdaceae	g__Lycoperdon	NA	0	0	0	0	0	0	0	0	0	0	0	0	0	0	0	0	0	0	0	0	0	0	0	0	0	0	0	0	0	0	0	0	0	0	0	0	0	0	0	0	0	0
ASV661	k__Fungi	p__Basidiomycota	c__Agaricomycetes	o__Polyporales	f__Meruliaceae	g__Phlebia	NA	0	0	0	0	0	0	0	0	0	0	0	0	0	0	0	0	0	0	0	0	0	0	0	0	0	0	0	0	0	0	0	0	0	0	0	0	0	0	0	0	0	0
ASV663	k__Fungi	p__Basidiomycota	c__Agaricomycetes	o__Polyporales	f__Fomitopsidaceae	g__Antrodia	NA	0	0	0	0	0	0	0	0	0	0	0	0	0	0	0	0	0	0	0	0	0	0	0	0	0	0	0	0	0	0	0	0	0	0	0	0	0	0	0	0	0	0
ASV664	k__Fungi	p__Basidiomycota	c__Agaricomycetes	o__Sebacinales	f__Sebacinaceae	g__Chaetospermum	NA	0	0	0	0	0	0	0	0	0	0	0	0	0	0	0	0	0	0	0	0	0	0	0	0	0	0	0	0	0	0	0	0	0	0	0	0	0	0	0	0	0	0
ASV669	k__Fungi	p__Basidiomycota	c__Agaricomycetes	o__Agaricales	f__Tricholomataceae	g__Clitocybe	NA	0	0	0	0	0	0	0	0	0	0	0	0	0	0	0	0	0	0	0	0	0	0	0	0	0	0	0	0	0	0	0	0	0	0	0	0	0	0	0	0	0	0
ASV674	k__Fungi	p__Ascomycota	c__Saccharomycetes	o__Saccharomycetales	f__Saccharomycetales_fam_Incertae_sedis	g__Ambrosiozyma	NA	0	0	0	0	0	0	0	0	0	0	0	0	0	0	0	0	0	0	0	0	0	0	0	0	0	0	0	0	0	0	0	0	0	0	0	0	0	0	0	0	0	0
ASV675	k__Fungi	p__Basidiomycota	c__Agaricomycetes	o__Polyporales	f__Ganodermataceae	g__Ganoderma	NA	0	0	0	0	0	0	0	0	0	0	0	0	0	0	0	0	0	0	0	0	0	0	0	0	0	0	0	0	0	0	0	0	0	0	0	0	0	0	0	0	0	0
ASV694	k__Fungi	p__Ascomycota	c__Saccharomycetes	o__Saccharomycetales	f__Metschnikowiaceae	g__Metschnikowia	NA	0	0	0	0	0	0	0	0	0	0	0	0	0	0	0	0	0	0	0	0	0	0	0	0	0	0	0	0	0	0	0	0	0	0	0	0	0	0	0	0	0	0
[truncated: 197 more columns]

## Sheet: Genus Bacteria
	Kingdom	Phylum	Class	Order	Family	Genus	Species	GC.RM.9117.250	GC.RM.9117.252	GC.RM.9117.282	GC.RM.9117.283	GC.RM.9117.285	GC.RM.9117.287	GC.RM.9117.288	GC.RM.9117.289	GC.RM.9117.291	GC.RM.9117.292	GC.RM.9117.321	GC.RM.9117.324	GC.RM.9117.325	GC.RM.9117.326	GC.RM.9117.327	GC.RM.9117.328	GC.RM.9117.329	GC.RM.9117.331	GC.RM.9117.332	GC.RM.9117.362	GC.RM.9117.364	GC.RM.9117.365	GC.RM.9117.366	GC.RM.9117.367	GC.RM.9117.368	GC.RM.9117.369	GC.RM.9117.370	GC.RM.9117.371	GC.RM.9117.372	GC.RM.9117.BT5009A.1.TOX.IGR	GC.RM.9117.BT5009A.10.TOX.IGR	GC.RM.9117.BT5009A.101.TOX.IIIGR	GC.RM.9117.BT5009A.102.TOX.IIIGR	GC.RM.9117.BT5009A.103.TOX.IIIGR	GC.RM.9117.BT5009A.104.TOX.IIIGR	GC.RM.9117.BT5009A.105.TOX.IIIGR	GC.RM.9117.BT5009A.106.TOX.IIIGR	GC.RM.9117.BT5009A.107.TOX.IIIGR	GC.RM.9117.BT5009A.108.TOX.IIIGR	GC.RM.9117.BT5009A.109.TOX.IIIGR	GC.RM.9117.BT5009A.11.TOX.IGR	GC.RM.9117.BT5009A.110.TOX.IIIGR
ASV1	Archaea	Euryarchaeota	Methanobacteria	Methanobacteriales	Methanobacteriaceae	Methanobrevibacter	NA	1416	6607	72	137	5179	71	1985	3767	7113	2792	1905	4116	3268	1026	1283	9624	635	981	8210	2981	6051	3974	7783	42	2675	5589	11515	2446	1925	4687	3275	18	5	0	3	4	0	57	23	465	683	1537
ASV2	Bacteria	Firmicutes	Bacilli	Lactobacillales	Lactobacillaceae	Lactobacillus	NA	3461	1210	660	925	527	4921	821	2423	3456	1977	2744	503	2423	2642	3095	2842	1575	4016	3270	2672	3734	4069	1047	101	3706	1522	2689	1758	2584	508	1792	659	714	1555	640	927	998	557	4375	2068	865	2055
ASV6	Bacteria	Firmicutes	Negativicutes	Veillonellales-Selenomonadales	Selenomonadaceae	Quinella	NA	372	208	1	386	828	849	94	1035	379	213	1410	1206	562	139	55	197	6	42	209	722	181	230	646	1	268	157	503	46	102	782	552	411	293	597	282	631	666	369	1702	211	259	616
ASV7	Bacteria	Firmicutes	Clostridia	Peptostreptococcales-Tissierellales	Peptostreptococcaceae	Romboutsia	NA	2198	160	8451	74	104	108	102	489	180	7516	341	78	102	554	37	3	585	1194	169	180	5	60	55	288	548	6714	476	965	3581	49	113	0	22	7	15	0	0	12	250	92	14	33
ASV8	Bacteria	Spirochaetota	Spirochaetia	Spirochaetales	Spirochaetaceae	Treponema	NA	50	1135	0	1692	164	1159	99	330	244	6	49	434	257	33	471	684	25	40	1140	93	92	112	559	0	418	14	405	18	368	338	947	319	185	181	1150	680	965	207	1057	186	509	259
ASV14	Bacteria	Bacteroidota	Bacteroidia	Bacteroidales	Prevotellaceae	Prevotellaceae NK3B31 group	NA	5	254	0	279	366	42	12	599	72	23	557	442	290	5	7	142	0	120	115	138	45	296	1220	0	211	13	49	5	6	64	73	1033	1149	936	1390	376	288	375	76	232	91	1076
ASV15	Bacteria	Bacteroidota	Bacteroidia	Bacteroidales	Prevotellaceae	Alloprevotella	NA	31	161	0	440	234	89	31	204	424	28	136	658	614	7	71	136	1	106	527	215	310	443	509	0	55	21	182	8	53	373	1161	673	608	441	866	646	432	966	124	347	472	795
ASV17	Bacteria	Firmicutes	Bacilli	Erysipelotrichales	Erysipelotrichaceae	Dubosiella	NA	7	63	34	14	44	1	18	4	5	90	294	86	16	5	51	41	39	42	3	44	13	29	32	0	10	3	73	134	941	0	5	17	12	18	14	23	0	63	93	478	3	243
ASV18	Bacteria	Bacteroidota	Bacteroidia	Bacteroidales	Prevotellaceae	Prevotellaceae UCG-003	NA	4	209	0	158	345	26	20	451	137	31	77	310	131	13	58	177	33	37	143	51	481	364	297	0	156	31	169	21	37	474	193	358	708	788	593	158	145	585	231	1143	449	371
ASV19	Bacteria	Firmicutes	Clostridia	Lachnospirales	Lachnospiraceae	Lachnospiraceae NK4A136 group	NA	117	1197	1	756	731	444	31	460	1235	164	324	443	653	191	259	248	74	80	335	185	1340	87	446	10	876	195	222	274	116	1535	1017	632	214	498	1255	1082	858	735	596	364	1697	932
ASV20	Bacteria	Firmicutes	Bacilli	Erysipelotrichales	Erysipelotrichaceae	Allobaculum	NA	48	58	51	7	0	13	9	56	0	220	142	102	11	190	146	14	34	1064	89	934	5	69	8	0	0	0	67	247	435	9	0	0	0	0	8	35	9	0	4	8	0	370
ASV28	Bacteria	Patescibacteria	Saccharimonadia	Saccharimonadales	Saccharimonadaceae	Candidatus Saccharimonas	NA	47	572	5	248	395	232	141	139	685	115	252	193	133	39	373	417	38	103	892	1104	199	221	537	1	1338	126	917	64	357	283	352	114	58	233	89	125	40	68	193	76	149	100
ASV32	Bacteria	Desulfobacterota	Desulfovibrionia	Desulfovibrionales	Desulfovibrionaceae	Desulfovibrio	NA	78	110	9	82	98	101	30	78	124	47	250	81	107	79	133	142	22	48	42	85	84	176	169	4	251	993	131	326	166	113	112	101	96	132	49	72	63	72	518	227	107	147
ASV35	Bacteria	Firmicutes	Bacilli	Erysipelotrichales	Erysipelotrichaceae	Turicibacter	NA	8	31	28	40	44	11	46	187	6	53	53	31	31	8	7	0	0	0	0	2	11	19	39	0	613	1486	132	27	574	4	16	0	3	0	2	0	0	1	9	14	2	6
ASV37	Bacteria	Firmicutes	Clostridia	Lachnospirales	Lachnospiraceae	[Eubacterium] xylanophilum group	NA	27	131	8	139	284	187	65	146	220	206	65	577	390	723	166	447	79	380	597	172	421	283	190	0	248	274	251	117	93	589	1302	307	102	175	265	446	256	429	864	792	342	182
ASV45	Bacteria	Bacteroidota	Bacteroidia	Bacteroidales	Prevotellaceae	Prevotella	NA	5	331	4	340	229	65	12	514	63	42	280	343	369	11	31	77	0	68	56	260	32	144	469	0	98	39	128	14	42	84	89	1319	1260	979	1344	1193	504	1056	141	409	166	1239
ASV49	Bacteria	Actinobacteriota	Coriobacteriia	Coriobacteriales	Coriobacteriaceae	Collinsella	NA	193	13	44	0	1	8	34	0	0	125	87	0	0	35	9	9	46	671	57	80	0	39	5	0	2	0	180	91	378	17	2	0	0	2	0	12	0	0	3	0	1	9
ASV51	Bacteria	Firmicutes	Clostridia	Oscillospirales	Ruminococcaceae	Negativibacillus	NA	29	91	9	44	41	40	33	75	52	65	129	147	120	63	61	57	22	118	107	41	111	162	159	0	49	64	140	18	60	205	136	26	13	38	22	21	8	41	52	12	36	44
ASV53	Bacteria	Firmicutes	Clostridia	Oscillospirales	Ruminococcaceae	Ruminococcus	NA	18	416	1	631	316	141	39	257	386	64	132	611	826	81	44	234	35	55	358	632	208	313	607	1	497	24	154	86	135	413	541	352	244	226	303	751	390	940	50	262	678	426
ASV61	Bacteria	Firmicutes	Clostridia	Lachnospirales	Lachnospiraceae	Roseburia	NA	27	304	0	258	502	201	6	192	118	36	177	246	199	39	136	124	2	21	176	192	112	181	146	0	37	15	41	30	50	293	400	356	146	188	120	1325	155	136	422	163	822	270
ASV66	Bacteria	Firmicutes	Clostridia	Lachnospirales	Lachnospiraceae	Lachnoclostridium	NA	81	423	24	342	186	467	51	247	423	138	159	199	118	724	479	160	27	538	182	388	216	194	198	6	380	365	269	564	315	182	176	179	166	322	204	263	180	117	394	312	104	210
ASV69	Bacteria	Firmicutes	Clostridia	Monoglobales	Monoglobaceae	Monoglobus	NA	46	66	9	14	264	40	21	71	55	74	46	104	11	187	126	61	34	14	16	87	50	24	48	4	89	243	114	519	11	221	157	9	10	1	0	14	15	16	22	147	220	16
ASV71	Bacteria	Firmicutes	Clostridia	Oscillospirales	Oscillospiraceae	Intestinimonas	NA	36	344	0	625	264	359	26	382	219	51	315	287	296	18	116	294	9	30	155	147	178	241	337	0	207	39	110	45	78	388	439	232	228	225	178	297	223	274	162	186	514	452
ASV72	Bacteria	Firmicutes	Clostridia	Lachnospirales	Lachnospiraceae	Tuzzerella	NA	6	77	0	37	33	22	2	24	36	5	48	64	24	5	3	54	0	0	36	36	25	17	36	0	50	0	0	0	8	98	51	21	11	29	9	14	27	21	79	21	25	25
ASV82	Bacteria	Bacteroidota	Bacteroidia	Bacteroidales	Prevotellaceae	Prevotellaceae UCG-001	NA	0	99	0	186	68	17	2	73	18	2	97	35	140	3	14	15	1	7	24	21	19	44	64	0	25	1	19	0	8	15	50	280	233	165	338	106	124	383	94	216	69	203
ASV86	Bacteria	Firmicutes	Clostridia	Peptostreptococcales-Tissierellales	Anaerovoracaceae	Family XIII UCG-001	NA	11	49	0	24	20	46	8	29	33	9	38	52	36	9	13	43	0	6	22	26	22	48	48	0	59	2	36	0	9	36	41	11	9	63	7	16	20	12	27	12	17	24
ASV90	Bacteria	Bacteroidota	Bacteroidia	Bacteroidales	Rikenellaceae	Rikenellaceae RC9 gut group	NA	15	220	0	102	319	51	41	130	157	19	125	278	294	10	36	78	4	21	177	65	209	146	369	0	97	36	251	15	13	247	236	149	104	60	135	128	100	356	56	114	228	259
ASV97	Bacteria	Firmicutes	Bacilli	Lactobacillales	Streptococcaceae	Streptococcus	NA	5	4	7	20	7	35	5	13	9	28	258	7	0	129	9	24	18	93	11	13	14	15	3	0	17	20	28	62	118	13	32	19	14	51	19	7	3	7	81	189	14	9
ASV108	Bacteria	Firmicutes	Clostridia	Lachnospirales	Lachnospiraceae	Lachnospiraceae UCG-006	NA	24	44	16	58	41	66	4	28	99	105	59	40	66	381	127	112	30	74	9	70	23	41	29	1	44	64	30	120	90	32	49	23	70	57	71	39	16	31	134	93	37	44
ASV127	Bacteria	Firmicutes	Clostridia	Lachnospirales	Lachnospiraceae	[Eubacterium] ruminantium group	NA	28	218	0	0	4	0	46	0	0	0	12	37	15	5	8	11	1	0	0	2	2	1	3	0	0	0	163	0	30	0	87	0	0	0	0	0	82	2	0	0	0	0
ASV132	Bacteria	Firmicutes	Clostridia	Lachnospirales	Lachnospiraceae	Blautia	NA	382	0	10	3	0	9	0	26	10	52	19	29	10	14	16	0	33	84	25	35	15	65	23	0	0	11	18	29	38	4	0	0	0	0	0	11	0	1	5	3	9	5
ASV135	Bacteria	Firmicutes	Clostridia	Oscillospirales	Oscillospiraceae	UCG-005	NA	51	92	19	102	91	27	91	95	131	65	94	250	155	41	71	158	186	80	101	45	213	69	111	0	30	20	461	325	49	241	115	38	45	19	44	60	29	53	5	52	124	104
ASV137	Bacteria	Firmicutes	Clostridia	Lachnospirales	Lachnospiraceae	Lachnospiraceae UCG-001	NA	0	116	0	75	13	32	31	65	2	29	7	28	173	14	120	13	31	45	29	44	5	60	221	0	14	0	65	10	20	160	124	86	217	193	151	72	266	592	55	40	86	269
ASV138	Bacteria	Firmicutes	Clostridia	Oscillospirales	Ruminococcaceae	Fournierella	NA	0	50	0	28	37	3	0	20	34	0	19	33	23	2	2	9	0	0	0	4	26	0	32	0	7	0	8	3	2	45	31	36	53	6	30	32	43	22	4	18	48	75
ASV139	Bacteria	Firmicutes	Clostridia	Oscillospirales	Ruminococcaceae	Incertae Sedis	NA	11	120	1	111	89	109	7	100	201	31	75	100	112	37	109	139	7	26	27	196	93	125	93	0	205	66	33	9	64	171	104	56	98	80	77	108	115	75	56	89	175	110
ASV148	Bacteria	Firmicutes	Clostridia	Oscillospirales	Oscillospiraceae	NK4A214 group	NA	30	255	2	62	121	50	121	97	110	39	109	281	226	15	32	313	18	79	125	100	167	145	272	0	94	18	428	109	69	285	272	44	14	41	53	31	63	56	37	52	108	97
ASV155	Bacteria	Firmicutes	Clostridia	Oscillospirales	Butyricicoccaceae	UCG-009	NA	4	82	0	78	93	29	41	63	85	3	55	62	32	2	9	94	0	4	21	11	33	8	44	0	69	0	164	8	22	166	98	34	29	74	49	42	30	77	8	4	46	51
ASV157	Bacteria	Firmicutes	Clostridia	Clostridiales	Clostridiaceae	Clostridium sensu stricto 1	NA	21	10	0	1	37	0	0	18	0	0	0	0	0	0	0	0	0	0	0	0	0	0	8	47	489	586	7	10	38	0	0	3	0	0	0	0	0	0	9	36	0	0
ASV159	Bacteria	Bacteroidota	Bacteroidia	Bacteroidales	Bacteroidaceae	Bacteroides	NA	0	30	0	27	51	13	0	43	26	3	12	57	32	1	12	11	0	4	35	10	49	21	60	0	14	3	6	0	5	27	59	36	54	39	67	101	23	128	65	148	71	58
ASV167	Bacteria	Firmicutes	Clostridia	Oscillospirales	Oscillospiraceae	Oscillibacter	NA	0	80	0	122	89	11	0	71	22	0	22	118	143	0	4	23	2	0	35	5	43	4	34	0	8	0	1	4	1	31	110	80	84	56	107	46	168	141	17	20	143	109
ASV169	Bacteria	Firmicutes	Clostridia	Christensenellales	Christensenellaceae	Christensenellaceae R-7 group	NA	183	79	65	2	34	32	221	64	59	169	41	302	291	155	86	276	125	284	132	134	209	379	317	22	57	95	922	629	126	295	42	1	2	5	10	10	6	7	5	22	32	14
ASV178	Bacteria	Firmicutes	Negativicutes	Veillonellales-Selenomonadales	Selenomonadaceae	Anaerovibrio	NA	0	17	0	18	88	24	0	18	7	0	26	22	144	2	0	0	0	2	8	28	11	3	6	0	2	1	2	0	0	11	40	117	71	83	103	193	85	56	14	8	116	65
ASV181	Bacteria	Bacteroidota	Bacteroidia	Bacteroidales	Rikenellaceae	dgA-11 gut group	NA	1	23	0	6	34	0	0	10	6	0	2	14	15	0	0	6	0	0	6	8	7	0	2	0	2	0	9	0	0	11	23	21	17	8	17	5	15	29	0	15	32	34
ASV189	Bacteria	Actinobacteriota	Coriobacteriia	Coriobacteriales	Eggerthellaceae	Adlercreutzia	NA	33	15	38	17	23	5	13	15	37	83	49	23	12	256	64	51	32	183	14	27	4	32	13	21	29	39	30	217	101	43	27	8	4	12	9	17	12	7	26	31	9	14
ASV197	Bacteria	Actinobacteriota	Coriobacteriia	Coriobacteriales	Eggerthellaceae	Enterorhabdus	NA	31	21	16	9	17	31	11	5	7	46	33	26	18	235	57	26	22	77	13	33	0	33	6	16	34	112	60	289	97	15	14	2	3	23	7	14	8	2	45	16	14	7
ASV209	Bacteria	Firmicutes	Clostridia	Lachnospirales	Lachnospiraceae	Dorea	NA	0	0	0	15	9	30	0	10	8	0	3	17	6	13	38	22	2	153	0	22	4	38	14	0	10	3	16	19	56	17	41	5	2	9	14	28	23	8	39	4	24	5
ASV212	Bacteria	Firmicutes	Clostridia	Oscillospirales	Oscillospiraceae	Colidextribacter	NA	25	277	1	385	399	181	66	348	187	14	183	463	493	13	42	200	3	17	217	160	336	173	254	0	155	41	178	63	37	258	447	281	205	179	310	415	398	427	105	169	482	443
ASV222	Bacteria	Campilobacterota	Campylobacteria	Campylobacterales	Helicobacteraceae	Helicobacter	NA	0	16	0	6	11	1	0	12	4	0	6	17	15	0	2	7	0	3	22	22	5	11	21	0	7	0	9	0	1	25	28	23	27	21	65	174	29	51	7	13	35	27
ASV226	Bacteria	Firmicutes	Clostridia	Lachnospirales	Lachnospiraceae	GCA-900066575	NA	2	59	0	51	28	8	3	35	51	3	47	8	7	0	3	4	0	0	5	28	45	4	12	0	18	4	0	0	0	36	28	31	10	42	28	33	17	61	38	22	33	32
ASV237	Bacteria	Firmicutes	Clostridia	Oscillospirales	Ruminococcaceae	Anaerotruncus	NA	0	6	0	33	15	12	0	8	0	0	0	126	18	0	1	3	0	0	7	4	39	0	43	0	5	0	7	0	0	39	10	5	11	14	6	17	8	2	20	3	40	33
ASV242	Bacteria	Actinobacteriota	Actinobacteria	Micrococcales	Micrococcaceae	Rothia	NA	4	6	11	5	4	4	1	2	0	4	7	4	6	47	9	0	6	23	8	3	7	10	9	2	10	9	1	18	0	9	16	4	8	7	0	6	0	12	23	18	16	6
ASV246	Bacteria	Actinobacteriota	Actinobacteria	Bifidobacteriales	Bifidobacteriaceae	Bifidobacterium	NA	0	0	0	0	0	0	0	0	0	0	27	0	0	0	0	0	0	0	0	0	0	0	0	0	0	0	0	0	0	0	0	2	2	5	0	0	0	3	13	31	0	10
ASV270	Bacteria	Firmicutes	Clostridia	Oscillospirales	Ruminococcaceae	[Eubacterium] siraeum group	NA	0	66	2	61	40	26	2	23	9	17	13	152	107	1	19	11	2	3	19	6	3	11	26	0	78	22	5	7	7	33	128	69	94	53	149	176	61	87	118	26	80	40
ASV281	Bacteria	Firmicutes	Clostridia	Oscillospirales	Oscillospiraceae	UCG-003	NA	0	0	0	42	19	0	0	17	0	0	0	14	21	0	0	0	0	0	6	0	10	0	15	0	3	0	0	0	0	15	14	22	21	8	40	16	59	16	0	6	16	42
ASV289	Bacteria	Firmicutes	Clostridia	Oscillospirales	Butyricicoccaceae	Butyricicoccus	NA	0	18	0	9	25	0	0	8	4	8	113	32	39	0	0	12	1	0	2	0	26	9	7	0	0	0	7	1	1	29	13	40	48	78	78	35	79	25	33	4	34	40
ASV295	Bacteria	Actinobacteriota	Coriobacteriia	Coriobacteriales	Atopobiaceae	Coriobacteriaceae UCG-002	NA	0	4	0	0	3	0	0	0	0	0	26	0	0	0	0	0	0	5	0	0	0	0	0	0	0	0	6	80	27	0	0	1	0	6	0	0	0	2	14	33	0	0
ASV316	Bacteria	Firmicutes	Clostridia	Lachnospirales	Lachnospiraceae	Lachnospiraceae ND3007 group	NA	104	0	0	0	0	1	0	38	0	6	18	28	0	0	0	57	0	53	85	0	0	188	4	0	0	0	50	0	10	7	0	0	0	0	0	0	0	0	0	0	0	0
ASV321	Bacteria	Firmicutes	Clostridia	Lachnospirales	Lachnospiraceae	ASF356	NA	0	0	0	21	14	0	0	0	6	0	19	6	9	0	0	6	0	2	0	0	5	13	30	0	0	0	7	0	17	0	0	0	0	69	0	81	22	0	0	0	19	3
ASV323	Bacteria	Firmicutes	Clostridia	Peptostreptococcales-Tissierellales	Anaerovoracaceae	Family XIII AD3011 group	NA	3	33	0	8	28	5	7	17	10	4	13	28	17	0	8	17	0	7	8	8	30	14	34	0	22	4	22	0	6	23	24	13	13	13	9	9	13	17	13	9	26	15
ASV330	Bacteria	Firmicutes	Clostridia	Lachnospirales	Lachnospiraceae	[Eubacterium] oxidoreducens group	NA	0	88	2	104	50	30	0	32	3	0	0	0	0	0	3	1	2	0	37	4	0	2	0	0	25	0	7	0	0	148	50	130	52	82	37	14	10	41	0	94	94	84
ASV338	Bacteria	Firmicutes	Clostridia	Lachnospirales	Lachnospiraceae	Lachnospiraceae NK4B4 group	NA	0	33	0	0	10	1	0	14	0	0	0	4	29	1	0	0	0	0	0	0	0	0	0	0	0	0	8	4	0	22	27	15	0	0	0	0	0	24	0	0	22	0
ASV342	Bacteria	Firmicutes	Bacilli	Mycoplasmatales	Mycoplasmataceae	Mycoplasma	NA	0	0	0	2	0	1	0	0	4	0	1	13	32	0	0	1	0	0	54	0	12	2	2	0	0	0	1	0	0	29	44	6	0	7	42	5	19	1	21	0	31	0
ASV343	Bacteria	Firmicutes	Clostridia	Lachnospirales	Lachnospiraceae	A2	NA	1	15	0	34	5	27	0	0	10	10	25	4	12	36	0	41	0	5	11	52	69	199	19	0	39	2	8	0	2	15	12	49	41	80	81	13	30	17	227	96	48	40
ASV346	Bacteria	Firmicutes	Clostridia	Lachnospirales	Lachnospiraceae	[Bacteroides] pectinophilus group	NA	0	0	0	0	11	12	0	7	2	0	21	2	0	0	15	5	0	0	0	0	0	0	0	0	0	0	0	0	0	0	8	0	6	4	0	2	0	0	0	5	22	0
ASV348	Bacteria	Firmicutes	Clostridia	Lachnospirales	Lachnospiraceae	Marvinbryantia	NA	41	32	12	1	12	6	4	46	12	50	7	47	37	27	33	30	10	49	122	18	27	39	23	0	12	17	54	36	30	21	6	0	1	0	0	4	0	1	0	6	4	9
ASV350	Bacteria	Firmicutes	Clostridia	Lachnospirales	Lachnospiraceae	Fusicatenibacter	NA	373	0	0	0	0	0	0	0	0	0	0	0	0	0	0	0	0	45	35	0	0	0	0	0	0	0	0	0	0	0	0	0	0	0	0	0	0	0	0	0	0	0
ASV356	Bacteria	Firmicutes	Clostridia	Lachnospirales	Lachnospiraceae	Lachnospiraceae AC2044 group	NA	0	0	0	13	0	30	0	0	0	0	0	0	0	0	1	0	0	0	0	0	23	0	37	0	0	0	0	0	0	2	32	1	7	4	30	0	57	0	90	0	0	8
ASV357	Bacteria	Firmicutes	Clostridia	Lachnospirales	Lachnospiraceae	Anaerostipes	NA	0	0	0	0	0	0	1	0	0	0	0	313	0	0	0	0	0	0	0	0	0	0	0	0	0	0	0	0	0	5	0	0	0	0	0	244	17	0	0	0	0	0
ASV360	Bacteria	Bacteroidota	Bacteroidia	Bacteroidales	Rikenellaceae	Rikenella	NA	0	1	0	3	0	8	0	1	0	0	0	4	5	0	1	2	0	0	0	2	0	9	4	0	0	0	0	0	0	0	7	6	12	19	18	13	7	2	5	18	9	13
ASV376	Bacteria	Firmicutes	Negativicutes	Veillonellales-Selenomonadales	Veillonellaceae	Veillonella	NA	2	1	1	4	5	0	0	0	4	0	701	3	8	3	1	2	0	0	2	0	3	2	3	0	4	0	2	2	8	3	6	4	2	13	6	11	0	9	2	32	28	3
ASV389	Bacteria	Firmicutes	Clostridia	Lachnospirales	Lachnospiraceae	Tyzzerella	NA	0	17	0	23	36	4	0	6	28	6	0	30	14	4	0	0	0	3	24	0	8	1	10	0	2	0	11	0	2	56	28	7	7	21	11	13	17	10	51	12	26	14
ASV410	Bacteria	Firmicutes	Clostridia	Lachnospirales	Lachnospiraceae	Sellimonas	NA	0	15	1	0	7	0	6	5	3	5	11	17	8	0	3	0	0	4	20	16	18	0	29	0	4	0	13	0	6	18	25	0	0	0	6	0	0	4	0	0	34	2
ASV447	Bacteria	Firmicutes	Bacilli	Lactobacillales	Enterococcaceae	Enterococcus	NA	0	0	0	0	0	0	0	0	0	0	0	1	0	0	0	0	0	0	0	0	0	0	0	0	0	0	0	0	0	0	0	0	0	0	0	0	0	0	0	0	0	0
ASV498	Bacteria	Firmicutes	Clostridia	Peptostreptococcales-Tissierellales	Anaerovoracaceae	[Eubacterium] brachy group	NA	25	38	19	15	27	22	19	16	47	51	32	16	19	89	40	42	17	232	8	49	9	59	30	3	65	62	79	172	64	49	17	3	2	4	1	4	6	5	18	7	10	6
ASV503	Bacteria	Firmicutes	Clostridia	Oscillospirales	Oscillospiraceae	Papillibacter	NA	1	9	0	6	14	5	0	9	27	2	4	15	16	14	0	8	0	3	2	5	20	3	11	1	10	10	13	6	3	14	19	2	3	3	18	6	3	26	2	19	55	12
ASV526	Bacteria	Firmicutes	Clostridia	Lachnospirales	Lachnospiraceae	Acetatifactor	NA	0	0	0	10	10	21	0	10	0	0	0	0	0	0	28	6	0	0	17	3	0	0	0	0	0	0	0	7	0	8	2	33	27	24	56	4	39	24	72	0	80	29
ASV536	Bacteria	Firmicutes	Clostridia	Peptococcales	Peptococcaceae	Peptococcus	NA	0	3	0	7	0	0	0	2	0	0	0	0	7	0	0	0	0	0	0	0	0	0	1	0	0	0	0	0	0	7	0	7	15	18	11	37	8	51	12	3	3	15
ASV549	Bacteria	Firmicutes	Clostridia	Oscillospirales	Ruminococcaceae	Pygmaiobacter	NA	0	15	0	13	12	16	0	10	0	0	6	13	6	4	4	0	0	0	3	12	2	0	0	0	11	0	0	0	0	4	3	11	13	4	11	3	10	4	0	5	2	12
ASV556	Bacteria	Bacteroidota	Bacteroidia	Bacteroidales	Marinifilaceae	Odoribacter	NA	0	5	0	3	5	0	1	0	6	0	0	1	5	0	0	0	0	0	0	0	1	0	1	0	0	0	4	0	0	6	0	9	3	10	3	18	2	17	9	21	1	8
ASV610	Bacteria	Firmicutes	Clostridia	Lachnospirales	Lachnospiraceae	Lachnospiraceae FCS020 group	NA	0	20	0	16	10	8	0	0	17	0	7	13	0	0	0	0	0	0	0	7	16	0	14	0	12	0	0	0	0	15	4	0	5	24	29	23	19	11	0	0	0	20
ASV621	Bacteria	Firmicutes	Clostridia	Peptostreptococcales-Tissierellales	Anaerovoracaceae	[Eubacterium] nodatum group	NA	0	8	5	11	17	8	2	2	11	10	6	2	10	22	6	9	7	39	4	7	2	12	13	0	7	16	18	5	13	12	0	4	2	6	3	7	12	0	5	6	10	0
ASV633	Bacteria	Firmicutes	Clostridia	Lachnospirales	Lachnospiraceae	[Ruminococcus] torques group	NA	15	23	3	0	27	0	1	6	22	12	12	1	0	23	0	21	0	23	10	2	51	2	13	0	14	5	3	9	8	0	12	0	0	3	0	0	0	8	0	2	1	11
ASV641	Bacteria	Firmicutes	Clostridia	Oscillospirales	Oscillospiraceae	Oscillospira	NA	0	8	0	8	8	0	0	4	0	0	4	12	2	1	0	3	0	0	0	5	6	0	0	0	0	0	11	0	0	4	8	4	7	7	10	9	35	6	2	0	16	9
ASV646	Bacteria	Fibrobacterota	Fibrobacteria	Fibrobacterales	Fibrobacteraceae	Fibrobacter	NA	0	10	0	0	2	0	0	6	0	0	0	0	4	0	1	0	0	0	0	0	15	0	2	0	0	0	0	0	0	3	3	4	6	0	12	14	0	31	2	6	7	5
ASV662	Bacteria	Firmicutes	Clostridia	Lachnospirales	Lachnospiraceae	Lachnospiraceae NC2004 group	NA	1	22	0	35	13	3	2	16	2	0	0	0	0	7	18	19	2	2	28	22	19	2	0	0	0	0	0	0	2	70	4	20	8	34	12	0	3	2	10	2	0	0
ASV692	Bacteria	Elusimicrobiota	Elusimicrobia	Elusimicrobiales	Elusimicrobiaceae	Elusimicrobium	NA	0	9	0	0	20	0	0	0	2	0	3	27	34	0	0	5	0	0	7	8	14	0	8	0	0	0	0	3	0	5	7	6	11	1	22	21	5	144	0	0	6	26
ASV702	Bacteria	Proteobacteria	Gammaproteobacteria	Burkholderiales	Sutterellaceae	Parasutterella	NA	0	1	0	6	3	0	0	0	0	0	3	0	1	0	0	0	0	0	2	0	0	0	0	0	0	0	2	0	0	3	1	6	6	0	9	13	5	16	6	13	0	12
ASV748	Bacteria	Proteobacteria	Gammaproteobacteria	Aeromonadales	Succinivibrionaceae	Anaerobiospirillum	NA	5	2	0	4	1	7	0	0	0	7	2	2	2	14	3	0	2	14	0	7	0	0	0	0	1	15	2	20	6	2	4	0	0	8	0	5	0	0	22	0	7	0
ASV756	Bacteria	Firmicutes	Clostridia	Peptostreptococcales-Tissierellales	Anaerovoracaceae	Anaerovorax	NA	0	14	0	7	6	5	7	10	7	0	8	15	22	0	6	6	0	4	16	0	11	9	14	0	17	3	13	0	0	15	41	6	6	11	3	11	8	9	2	0	29	6
ASV759	Bacteria	Bacteroidota	Bacteroidia	Bacteroidales	Tannerellaceae	Parabacteroides	NA	0	10	0	6	19	1	0	6	5	1	1	11	22	0	0	0	0	0	4	0	6	2	28	0	0	3	1	0	0	7	4	22	19	11	31	28	11	49	13	37	9	31
ASV760	Bacteria	Actinobacteriota	Coriobacteriia	Coriobacteriales	Eggerthellaceae	DNF00809	NA	17	6	7	0	6	0	2	6	9	24	3	8	3	44	17	9	0	50	8	16	0	4	6	0	10	19	23	58	21	2	7	2	0	2	2	0	0	1	5	0	7	4
ASV775	Bacteria	Firmicutes	Bacilli	Erysipelotrichales	Erysipelotrichaceae	Holdemanella	NA	21	2	0	0	0	0	0	0	1	8	3	0	0	4	7	0	2	61	20	4	0	6	1	0	1	0	0	0	5	5	0	0	0	0	0	0	0	1	0	0	0	0
ASV810	Bacteria	Firmicutes	Clostridia	Lachnospirales	Lachnospiraceae	Shuttleworthia	NA	21	9	0	0	2	0	6	9	0	3	6	26	54	0	5	16	7	57	12	0	0	18	20	0	0	0	59	18	12	15	3	12	0	6	1	0	0	0	0	0	1	6
ASV823	Bacteria	Actinobacteriota	Coriobacteriia	Coriobacteriales	Eggerthellaceae	Asaccharobacter	NA	7	0	11	7	0	0	0	4	0	30	8	0	0	42	40	0	0	25	0	0	0	0	0	0	14	18	2	52	35	13	0	2	2	2	0	0	0	0	0	17	0	0
ASV828	Bacteria	Firmicutes	Bacilli	Erysipelotrichales	Erysipelotrichaceae	Faecalibaculum	NA	0	0	1	0	0	0	0	0	0	0	4	0	0	0	0	0	0	4	0	0	0	0	0	0	0	2	5	7	9	1	0	0	0	0	0	0	0	2	6	14	0	4
ASV847	Bacteria	Firmicutes	Clostridia	Lachnospirales	Lachnospiraceae	Oribacterium	NA	84	0	0	0	3	0	36	2	13	2	15	18	8	0	2	7	4	10	14	3	5	9	11	0	0	0	133	4	16	14	6	1	0	0	0	2	0	0	1	0	0	0
ASV919	Bacteria	Firmicutes	Clostridia	Clostridiales	Clostridiaceae	Candidatus Arthromitus	NA	0	0	0	0	0	0	0	0	0	0	0	0	10	0	0	0	0	0	0	2	3	6	0	0	0	0	1	0	0	10	5	3	0	5	5	0	3	0	7	0	2	1
ASV921	Bacteria	Firmicutes	Clostridia	Lachnospirales	Lachnospiraceae	Coprococcus	NA	0	3	0	0	0	0	0	0	0	0	0	1	42	0	0	0	0	0	0	0	0	0	0	0	0	0	0	0	0	0	0	0	0	0	0	0	0	0	0	0	0	0
ASV987	Bacteria	Firmicutes	Clostridia	Lachnospirales	Lachnospiraceae	Lachnospira	NA	0	0	0	9	20	0	0	3	0	0	0	3	16	0	0	0	0	0	0	13	6	0	0	0	0	0	0	0	0	24	15	12	4	22	26	13	0	0	0	0	9	0
ASV1020	Bacteria	Firmicutes	Clostridia	Oscillospirales	Ruminococcaceae	Harryflintia	NA	0	9	0	6	0	0	0	0	5	6	0	0	4	0	0	0	0	0	2	0	3	0	3	0	0	0	0	0	0	2	2	0	0	3	3	0	0	11	0	3	5	7
ASV1070	Bacteria	Firmicutes	Clostridia	Oscillospirales	Ruminococcaceae	UBA1819	NA	4	0	0	0	9	8	0	5	7	0	7	0	12	3	0	0	0	0	3	6	16	6	1	0	13	0	0	2	0	2	1	2	8	0	0	6	2	0	0	0	2	2
ASV1125	Bacteria	Firmicutes	Clostridia	Peptostreptococcales-Tissierellales	Anaerovoracaceae	Mogibacterium	NA	0	0	0	0	3	0	0	0	0	0	0	3	2	2	0	9	3	5	2	0	2	8	3	0	0	0	7	9	10	8	3	0	0	0	0	0	0	0	0	0	0	0
ASV1163	Bacteria	Spirochaetota	Spirochaetia	Spirochaetales	Spirochaetaceae	GWE2-31-10	NA	0	3	0	0	0	0	0	0	0	0	0	10	1	0	0	0	1	0	10	0	0	0	0	0	0	0	0	0	0	0	2	0	0	0	3	6	0	5	0	0	4	1
ASV1198	Bacteria	Firmicutes	Clostridia	Lachnospirales	Lachnospiraceae	[Eubacterium] ventriosum group	NA	0	0	0	1	7	2	6	7	5	0	0	0	0	4	0	0	0	0	0	0	19	3	4	0	0	0	17	0	3	1	3	4	2	5	0	0	0	4	0	0	0	0
ASV1199	Bacteria	Firmicutes	Clostridia	Oscillospirales	Ruminococcaceae	Angelakisella	NA	0	3	0	0	0	0	0	3	0	0	0	7	0	0	0	0	0	0	5	0	1	5	8	0	3	0	0	0	0	0	9	0	0	0	0	3	0	0	0	0	5	0
ASV1225	Bacteria	Proteobacteria	Gammaproteobacteria	Burkholderiales	Comamonadaceae	Variovorax	NA	0	2	0	0	2	0	0	0	4	0	2	0	4	0	0	2	0	2	0	0	2	3	3	0	0	0	2	0	0	0	3	0	0	0	0	0	0	0	0	0	0	1
ASV1288	Bacteria	Proteobacteria	Gammaproteobacteria	Pasteurellales	Pasteurellaceae	Rodentibacter	NA	0	0	0	0	0	1	0	2	0	0	0	0	3	16	0	0	4	9	0	0	0	2	0	0	0	6	1	0	0	0	0	0	3	0	0	0	0	0	4	13	0	1
ASV1310	Bacteria	Firmicutes	Clostridia	Lachnospirales	Lachnospiraceae	Eisenbergiella	NA	0	0	0	0	0	104	0	0	0	0	0	0	0	0	0	0	0	0	0	0	0	0	0	0	0	0	0	0	1	0	0	0	0	0	0	1	3	0	18	1	0	0
ASV1332	Bacteria	Firmicutes	Clostridia	Oscillospirales	Oscillospiraceae	Flavonifractor	NA	0	0	0	0	1	0	0	0	0	0	0	0	0	1	0	0	0	0	0	0	0	0	0	0	2	0	2	1	0	0	4	0	4	9	0	0	0	0	3	2	5	0
ASV1362	Bacteria	Proteobacteria	Gammaproteobacteria	Enterobacterales	Enterobacteriaceae	Escherichia-Shigella	NA	7	0	0	0	0	0	0	0	36	0	0	0	0	0	0	0	0	0	0	0	0	0	0	0	0	0	0	0	0	6	0	0	0	0	0	0	0	0	0	0	0	0
ASV1406	Bacteria	Firmicutes	Clostridia	Lachnospirales	Lachnospiraceae	Lachnospiraceae UCG-002	NA	2	0	0	0	0	0	0	0	0	10	0	0	0	0	0	7	3	3	0	0	0	0	0	0	0	5	0	7	14	5	0	0	0	0	0	0	0	0	0	0	0	0
ASV1409	Bacteria	Planctomycetota	Planctomycetes	Pirellulales	Pirellulaceae	p-1088-a5 gut group	NA	2	10	0	0	5	0	0	0	6	4	0	6	3	2	5	10	0	0	1	0	6	0	3	0	4	5	0	0	0	2	4	0	0	0	0	0	0	0	0	0	4	0
ASV1417	Bacteria	Proteobacteria	Alphaproteobacteria	Rhizobiales	Rhizobiaceae	Brucella	NA	15	11	0	0	0	0	0	0	0	1	2	4	1	9	0	0	2	2	0	14	0	17	2	0	0	0	0	0	0	0	0	0	0	0	0	0	0	0	0	0	0	0
ASV1553	Bacteria	Bacteroidota	Bacteroidia	Bacteroidales	Rikenellaceae	U29-B03	NA	0	2	0	0	3	0	0	0	0	0	0	0	3	0	0	2	0	0	2	0	0	2	6	0	0	0	0	0	0	0	0	0	0	0	2	0	0	0	0	0	3	2
ASV1568	Bacteria	Firmicutes	Clostridia	Peptostreptococcales-Tissierellales	Peptostreptococcaceae	Asaccharospora	NA	0	0	2	0	0	0	0	0	2	16	0	0	0	0	0	0	7	8	0	1	0	0	0	0	3	0	0	0	16	0	0	0	0	0	0	0	0	0	0	0	0	0
ASV1569	Bacteria	Firmicutes	Clostridia	Oscillospirales	Ruminococcaceae	Candidatus Soleaferrea	NA	0	0	0	1	0	0	0	0	2	4	0	0	1	1	0	2	0	8	0	0	6	0	0	0	0	0	3	0	0	0	1	0	0	0	0	0	0	0	2	0	0	2
ASV1632	Bacteria	Firmicutes	Clostridia	Lachnospirales	Lachnospiraceae	Lachnospiraceae UCG-008	NA	5	0	0	0	0	0	0	6	0	0	0	0	0	0	2	0	0	0	0	0	0	0	0	0	0	0	0	2	0	0	0	0	0	0	0	0	0	0	0	0	9	0
ASV1721	Bacteria	Firmicutes	Bacilli	Acholeplasmatales	Acholeplasmataceae	Anaeroplasma	NA	0	0	0	0	0	0	0	0	0	0	0	0	0	0	0	0	0	0	0	0	0	0	0	0	0	0	0	0	0	0	6	0	0	0	0	0	2	2	0	0	0	0
ASV1740	Bacteria	Deferribacterota	Deferribacteres	Deferribacterales	Deferribacteraceae	Mucispirillum	NA	0	1	0	0	0	0	0	0	0	0	2	0	6	0	1	0	0	0	0	0	0	0	0	0	3	0	2	0	0	1	5	1	2	0	0	8	2	1	0	0	0	1
ASV1803	Bacteria	Firmicutes	Clostridia	Oscillospirales	Oscillospiraceae	V9D2013 group	NA	0	1	0	0	0	0	0	0	0	0	0	0	0	1	0	0	0	0	0	1	0	0	1	0	0	0	0	0	0	0	2	0	0	0	0	0	2	1	0	2	3	3
ASV1844	Bacteria	Actinobacteriota	Actinobacteria	Actinomycetales	Actinomycetaceae	Actinomyces	NA	1	0	0	0	0	0	0	0	0	0	35	0	0	0	2	0	1	0	0	0	0	0	0	0	0	0	0	0	0	0	0	0	0	0	3	0	0	0	0	0	0	0
ASV1863	Bacteria	Proteobacteria	Alphaproteobacteria	Rhizobiales	Rhizobiaceae	Allorhizobium-Neorhizobium-Pararhizobium-Rhizobium	NA	0	0	0	0	0	0	0	0	0	0	0	0	0	0	0	0	0	3	0	3	0	0	2	0	1	7	6	0	3	0	0	0	0	0	0	0	0	0	0	0	0	0
ASV2027	Bacteria	Firmicutes	Clostridia	Lachnospirales	Lachnospiraceae	Agathobacter	NA	0	0	0	0	0	0	0	0	0	0	0	0	0	0	0	0	0	0	0	0	0	0	0	0	0	0	0	0	0	0	0	0	0	0	3	3	0	0	0	0	0	3
ASV2055	Bacteria	Firmicutes	Clostridia	Oscillospirales	Ruminococcaceae	Anaerofilum	NA	0	0	0	0	0	0	0	3	0	0	0	2	0	0	0	0	0	0	0	0	0	0	0	0	1	0	0	0	0	6	0	0	0	0	0	3	0	3	0	0	0	0
ASV2059	Bacteria	Firmicutes	Negativicutes	Veillonellales-Selenomonadales	Veillonellaceae	Allisonella	NA	0	0	0	0	0	0	0	0	0	0	0	0	0	0	0	0	0	0	0	0	0	1	0	0	0	0	2	0	0	0	0	0	0	0	0	0	0	0	0	0	0	0
ASV2084	Archaea	Thermoplasmatota	Thermoplasmata	Methanomassiliicoccales	Methanomethylophilaceae	Candidatus Methanoplasma	NA	0	0	0	0	0	0	0	0	0	1	0	1	0	0	0	0	0	0	1	0	0	0	0	0	0	0	0	0	0	3	0	1	0	0	0	0	0	5	0	0	1	1
ASV2092	Bacteria	Firmicutes	Bacilli	Erysipelotrichales	Erysipelatoclostridiaceae	Erysipelotrichaceae UCG-003	NA	0	0	0	0	0	3	3	0	0	0	0	5	0	5	0	0	0	5	0	0	0	0	0	0	0	3	4	4	5	0	2	0	0	0	0	0	0	0	0	0	0	0
ASV2115	Bacteria	Firmicutes	Clostridia	Oscillospirales	Oscillospiraceae	Sporobacter	NA	0	1	0	0	0	0	0	2	0	0	0	0	0	0	0	0	0	0	0	0	0	1	0	0	1	0	0	0	0	2	2	0	0	3	1	2	0	0	0	1	0	0
ASV2186	Bacteria	Firmicutes	Clostridia	Oscillospirales	Ruminococcaceae	Paludicola	NA	0	0	0	0	0	0	0	0	0	0	0	0	0	0	0	0	0	0	0	0	0	0	0	0	1	1	0	0	3	0	1	1	0	0	0	0	0	0	0	0	0	0
ASV2187	Bacteria	Firmicutes	Clostridia	Lachnospirales	Lachnospiraceae	Lachnospiraceae UCG-010	NA	0	0	0	3	3	0	0	0	0	2	0	6	4	0	0	0	0	0	0	0	0	2	0	0	3	0	1	0	1	4	0	0	0	0	0	5	3	3	3	0	0	2
ASV2192	Bacteria	Firmicutes	Clostridia	Oscillospirales	Butyricicoccaceae	UCG-008	NA	0	2	0	0	0	0	1	1	0	0	0	0	0	0	1	1	0	0	0	2	0	0	0	0	2	0	0	0	1	0	2	0	0	0	2	0	0	0	0	0	0	0
ASV2236	Bacteria	Firmicutes	Clostridia	Eubacteriales	Anaerofustaceae	Anaerofustis	NA	0	0	0	0	0	0	0	0	0	7	0	0	0	0	3	0	0	2	1	0	0	0	0	0	0	0	0	1	0	0	0	0	0	0	0	0	0	0	0	0	0	0
ASV2315	Bacteria	Bacteroidota	Bacteroidia	Bacteroidales	Rikenellaceae	Alistipes	NA	0	4	0	0	0	0	0	0	0	0	0	1	0	0	0	0	0	0	0	0	0	0	2	0	0	0	0	0	0	0	0	0	1	0	0	0	1	1	0	0	0	0
ASV2340	Bacteria	Firmicutes	Bacilli	Erysipelotrichales	Erysipelatoclostridiaceae	Candidatus Stoquefichus	NA	0	0	0	0	0	0	0	0	0	1	0	0	0	2	0	0	0	13	0	0	0	10	0	0	0	0	4	0	0	2	4	0	0	0	0	2	0	0	0	0	0	0
ASV2366	Bacteria	Spirochaetota	Brachyspirae	Brachyspirales	Brachyspiraceae	Brachyspira	NA	0	0	0	0	0	0	0	0	0	0	0	0	0	0	0	0	0	0	1	0	0	0	0	0	0	0	0	0	0	0	3	0	1	0	0	1	0	0	0	0	0	0
ASV2446	Bacteria	Firmicutes	Clostridia	Oscillospirales	Oscillospiraceae	Pseudoflavonifractor	NA	0	0	0	0	0	1	0	1	0	0	1	2	0	0	0	4	0	0	0	0	2	1	0	0	0	0	0	0	0	0	0	3	0	2	0	0	0	0	0	0	4	3
ASV2474	Bacteria	Firmicutes	Clostridia	Lachnospirales	Defluviitaleaceae	Defluviitaleaceae UCG-011	NA	0	0	0	0	0	0	2	0	2	0	0	0	0	0	0	0	0	4	0	0	0	0	3	0	0	0	1	0	0	0	0	0	0	0	0	1	0	0	0	0	0	0
ASV2492	Bacteria	Bacteroidota	Bacteroidia	Bacteroidales	Prevotellaceae	Prevotellaceae UCG-004	NA	0	0	0	0	0	0	0	0	0	0	0	0	0	0	0	0	0	0	0	0	0	0	0	0	0	0	0	0	0	0	0	0	1	0	0	0	0	0	0	0	0	2
ASV2504	Bacteria	Actinobacteriota	Actinobacteria	Corynebacteriales	Corynebacteriaceae	Corynebacterium	NA	0	0	2	0	0	2	0	0	0	0	0	0	0	9	0	0	0	0	0	0	0	0	0	0	0	1	0	0	0	0	0	0	0	0	0	0	0	0	0	0	0	0
ASV2578	Bacteria	Actinobacteriota	Coriobacteriia	Coriobacteriales	Coriobacteriaceae	Enorma	NA	0	0	0	0	0	0	0	0	0	0	0	0	0	0	0	0	0	0	0	0	0	0	0	0	0	0	1	0	0	0	0	0	0	0	0	0	0	0	0	0	0	0
ASV2581	Bacteria	Proteobacteria	Gammaproteobacteria	Burkholderiales	Sutterellaceae	Sutterella	NA	0	0	0	0	0	0	0	0	0	0	0	0	0	0	0	0	0	0	0	0	0	0	0	0	0	0	0	0	0	0	0	0	0	0	0	2	1	2	0	0	0	0
ASV2669	Bacteria	Firmicutes	Clostridia	Lachnospirales	Lachnospiraceae	Lachnospiraceae UCG-004	NA	0	2	0	5	0	0	4	0	0	0	0	0	0	0	0	0	0	0	0	0	0	0	0	0	0	0	0	0	0	0	4	21	0	2	2	0	0	16	3	2	0	2
ASV2681	Bacteria	Firmicutes	Bacilli	Erysipelotrichales	Erysipelatoclostridiaceae	Erysipelatoclostridium	NA	0	0	0	0	0	0	0	0	0	0	0	0	0	0	0	0	0	0	0	0	0	0	0	0	0	0	0	0	0	3	0	0	0	0	0	0	0	0	0	0	0	0
ASV2831	Bacteria	Firmicutes	Clostridia	Lachnospirales	Lachnospiraceae	Murimonas	NA	0	0	0	0	0	0	0	0	0	0	0	0	0	0	0	0	0	0	0	0	0	0	0	0	0	0	0	0	0	0	0	0	0	0	0	4	0	0	0	0	0	0
ASV2840	Bacteria	Firmicutes	Bacilli	Staphylococcales	Gemellaceae	Gemella	NA	0	0	0	0	0	0	0	1	0	0	0	0	0	0	1	0	0	0	0	0	0	0	0	0	0	0	0	0	0	0	0	0	0	0	0	0	0	0	0	1	1	0
ASV2874	Bacteria	Actinobacteriota	Actinobacteria	Micrococcales	Sanguibacteraceae	Sanguibacter	NA	0	0	0	0	0	0	0	0	0	0	0	0	0	0	0	0	0	0	0	0	0	0	0	0	0	0	0	0	0	0	0	0	0	0	0	0	0	0	0	0	0	0
ASV2980	Bacteria	Proteobacteria	Gammaproteobacteria	Burkholderiales	Alcaligenaceae	Pelistega	NA	0	0	0	0	0	0	0	0	0	0	0	0	0	0	0	0	0	0	0	0	0	0	0	0	0	0	0	0	0	0	0	0	1	3	0	0	0	0	0	0	0	0
ASV3074	Bacteria	Proteobacteria	Gammaproteobacteria	Burkholderiales	Alcaligenaceae	Achromobacter	NA	0	0	0	0	0	0	2	0	0	0	0	0	0	0	0	0	0	0	0	0	0	0	0	0	3	3	3	0	1	0	0	0	0	0	0	0	0	0	0	0	0	0
ASV3096	Bacteria	Firmicutes	Bacilli	Erysipelotrichales	Erysipelatoclostridiaceae	UCG-004	NA	0	0	0	0	0	0	0	0	0	0	0	0	0	0	0	0	0	0	0	0	0	0	0	0	0	0	0	0	0	0	0	0	0	0	0	0	0	0	0	0	0	0
ASV3163	Bacteria	Spirochaetota	Spirochaetia	Spirochaetales	Spirochaetaceae	Sphaerochaeta	NA	0	0	0	0	0	0	0	0	0	0	0	0	0	0	0	0	0	0	0	0	0	0	0	0	0	0	0	0	0	0	0	0	0	0	0	0	0	0	0	0	0	0
ASV3254	Bacteria	Bacteroidota	Bacteroidia	Bacteroidales	Rikenellaceae	SP3-e08	NA	0	0	0	0	0	0	0	0	0	0	0	0	2	0	0	0	0	0	0	0	0	0	0	0	0	0	0	0	0	0	7	0	0	0	0	0	0	0	0	0	0	4
ASV3512	Bacteria	Desulfobacterota	Desulfovibrionia	Desulfovibrionales	Desulfovibrionaceae	Desulfobaculum	NA	0	0	0	0	0	0	0	0	0	0	0	0	0	0	0	0	0	0	0	0	0	0	0	0	0	0	0	0	0	0	0	0	0	0	2	0	0	0	0	0	0	0
ASV3530	Bacteria	Bacteroidota	Bacteroidia	Bacteroidales	Prevotellaceae	Paraprevotella	NA	0	0	0	0	0	0	0	0	0	0	0	0	0	0	0	0	0	0	0	0	0	0	0	0	0	0	0	0	0	0	0	0	0	0	0	0	0	0	0	0	0	0
ASV3776	Bacteria	Actinobacteriota	Coriobacteriia	Coriobacteriales	Eggerthellaceae	Parvibacter	NA	0	0	0	0	0	0	0	0	0	0	0	0	0	0	0	0	0	0	0	0	0	0	0	0	0	0	0	0	0	0	0	0	0	0	0	0	0	0	0	0	0	0
ASV3861	Bacteria	Proteobacteria	Gammaproteobacteria	Enterobacterales	Erwiniaceae	Pantoea	NA	0	0	0	0	0	0	0	0	0	0	0	0	0	0	0	0	0	0	0	0	0	0	0	0	0	0	0	0	0	0	0	0	0	0	0	0	0	0	0	0	0	0
ASV4190	Bacteria	Firmicutes	Clostridia	Oscillospirales	Oscillospiraceae	UCG-002	NA	0	0	0	0	0	0	0	0	0	0	0	0	0	0	0	0	0	0	0	0	0	0	0	0	0	0	0	0	0	0	0	0	0	0	0	0	0	0	0	0	0	0
ASV4251	Bacteria	Firmicutes	Clostridia	Lachnospirales	Lachnospiraceae	[Acetivibrio] ethanolgignens group	NA	0	0	0	0	0	0	0	0	0	0	0	0	0	0	0	0	0	0	0	0	0	0	0	0	0	0	0	0	0	0	0	0	0	0	0	2	0	0	0	0	0	0
ASV4366	Bacteria	Firmicutes	Clostridia	Lachnospirales	Lachnospiraceae	Moryella	NA	0	0	0	0	0	0	0	0	5	0	0	0	0	0	0	0	0	0	0	0	0	0	0	0	0	0	0	0	0	0	0	0	0	0	0	0	0	0	0	0	0	0
ASV4712	Bacteria	Firmicutes	Negativicutes	Veillonellales-Selenomonadales	Selenomonadaceae	Propionispira	NA	0	0	0	0	0	0	0	0	0	0	0	0	0	0	0	0	0	0	0	0	0	0	0	0	0	0	0	0	0	0	0	0	0	0	0	0	0	0	0	0	0	0
ASV4895	Bacteria	Firmicutes	Bacilli	Lactobacillales	Carnobacteriaceae	Nostocoida	NA	0	0	0	0	0	0	0	0	0	0	2	0	0	0	0	0	0	0	0	0	0	0	0	0	0	0	0	0	0	0	0	0	0	0	0	0	0	0	0	1	0	0
ASV5148	Bacteria	Firmicutes	Clostridia	Lachnospirales	Lachnospiraceae	2022-04-28	NA	0	0	0	0	0	0	0	0	0	0	0	0	0	0	0	0	0	0	0	0	0	0	0	0	0	0	0	0	0	0	0	0	0	0	0	0	0	0	0	0	0	0
ASV5227	Bacteria	Proteobacteria	Gammaproteobacteria	Enterobacterales	Enterobacteriaceae	Aquamonas	NA	0	0	0	0	0	0	0	0	0	0	0	0	0	0	0	0	0	0	0	0	0	0	0	0	0	0	0	0	0	0	0	0	0	0	0	0	0	0	0	0	0	0
ASV5442	Bacteria	Firmicutes	Bacilli	Lactobacillales	Carnobacteriaceae	Isobaculum	NA	0	0	0	0	0	0	0	0	0	0	0	0	0	0	0	0	0	0	0	0	1	3	0	0	0	0	0	0	0	0	0	0	0	1	0	0	0	0	0	0	0	0
ASV5582	Bacteria	Firmicutes	Clostridia	Oscillospirales	Oscillospiraceae	UCG-007	NA	0	0	0	0	0	0	0	0	0	0	0	0	0	0	0	0	0	0	0	0	0	0	0	0	0	0	0	0	0	0	0	0	0	0	0	0	0	0	0	0	0	0
ASV6039	Bacteria	Proteobacteria	Gammaproteobacteria	Pasteurellales	Pasteurellaceae	Mesocricetibacter	NA	0	0	0	0	0	0	0	0	0	0	0	0	0	0	0	0	0	0	0	0	0	0	0	0	0	0	0	0	0	0	0	0	0	0	0	0	0	0	0	0	0	0
ASV6114	Bacteria	Bacteroidota	Bacteroidia	Bacteroidales	Marinifilaceae	Butyricimonas	NA	0	0	0	0	0	0	0	0	0	0	0	0	0	0	0	0	0	0	0	0	0	0	0	0	0	0	0	0	0	0	0	0	0	0	0	0	0	0	0	0	0	0
ASV6266	Bacteria	Bacteroidota	Bacteroidia	Chitinophagales	Chitinophagaceae	Niveitalea	NA	0	0	0	0	0	0	0	0	0	0	0	0	0	0	0	0	0	0	0	0	0	0	0	0	0	0	0	0	0	0	0	0	0	0	0	0	0	0	0	0	0	0
ASV6269	Bacteria	Proteobacteria	Gammaproteobacteria	Xanthomonadales	Xanthomonadaceae	Stenotrophomonas	NA	0	0	0	0	0	0	0	0	0	0	0	0	0	0	0	0	0	0	0	0	0	0	0	0	0	0	0	2	0	0	0	0	0	0	0	0	0	0	0	0	0	0
ASV6298	Bacteria	Firmicutes	Bacilli	Erysipelotrichales	Erysipelatoclostridiaceae	Coprobacillus	NA	0	0	0	0	0	0	0	0	0	0	0	0	0	0	0	0	0	0	0	0	0	0	0	0	0	0	0	0	0	0	0	0	0	0	0	0	0	0	0	0	0	0
ASV6661	Bacteria	Bacteroidota	Bacteroidia	Bacteroidales	Porphyromonadaceae	Falsiporphyromonas	NA	0	0	0	0	0	0	0	0	0	0	0	0	2	0	0	0	0	0	0	0	0	0	0	0	0	0	0	0	0	0	0	0	0	0	0	0	0	0	0	0	0	0
ASV6824	Bacteria	Actinobacteriota	Coriobacteriia	Coriobacteriales	Eggerthellaceae	CHKCI002	NA	0	0	0	0	0	0	0	0	0	0	0	0	0	0	0	0	0	0	0	0	0	0	0	0	0	2	0	0	0	0	0	0	0	0	0	0	0	0	0	0	0	0
ASV7271	Bacteria	Proteobacteria	Gammaproteobacteria	Pseudomonadales	Pseudomonadaceae	Pseudomonas	NA	0	0	0	0	0	0	0	0	0	0	0	0	0	0	0	0	0	0	0	0	0	0	0	0	0	0	0	0	0	0	0	0	0	0	0	0	0	0	0	0	0	0
ASV7305	Bacteria	Proteobacteria	Gammaproteobacteria	Burkholderiales	Neisseriaceae	Snodgrassella	NA	0	0	0	0	0	0	0	0	0	0	0	0	0	0	0	0	0	0	0	0	0	0	0	0	0	0	0	0	0	0	0	0	0	0	0	0	0	0	0	0	0	0
ASV7672	Bacteria	Firmicutes	Clostridia	Lachnospirales	Lachnospiraceae	Anaerobium	NA	0	0	0	0	0	0	0	0	0	0	0	0	0	0	0	0	0	0	0	0	0	0	0	0	0	0	0	0	0	0	0	0	0	0	0	0	0	0	0	0	0	0
ASV8464	Bacteria	Firmicutes	Clostridia	Oscillospirales	Ruminococcaceae	DTU089	NA	0	0	0	0	0	0	0	0	0	0	0	0	0	0	0	0	0	0	0	0	0	0	0	0	0	0	0	0	0	0	0	0	0	0	0	0	0	0	0	0	0	0
ASV8677	Bacteria	Bacteroidota	Bacteroidia	Bacteroidales	Marinilabiliaceae	Geofilum	NA	0	0	0	0	0	0	0	0	0	0	0	0	0	0	0	0	0	0	0	0	0	0	0	0	0	0	0	0	0	0	0	0	0	0	0	0	0	0	0	0	0	0
ASV8721	Bacteria	Firmicutes	Clostridia	Lachnospirales	Lachnospiraceae	Lachnobacterium	NA	0	0	0	0	0	0	0	0	0	0	0	0	0	0	0	0	0	0	0	0	0	0	0	0	0	0	0	0	0	0	0	0	0	0	0	0	0	0	0	0	0	0
ASV9195	Bacteria	Firmicutes	Bacilli	Lactobacillales	Streptococcaceae	Floricoccus	NA	0	0	0	0	0	0	0	0	0	0	0	0	0	0	0	0	0	0	0	0	0	0	0	0	0	0	0	0	0	0	0	0	0	0	0	0	0	0	0	0	0	0
ASV9276	Bacteria	Actinobacteriota	Coriobacteriia	Coriobacteriales	Eggerthellaceae	Denitrobacterium	NA	0	0	0	0	0	0	0	0	0	0	0	0	0	0	0	0	0	0	0	0	0	0	0	0	0	0	0	0	0	0	0	0	0	0	0	0	0	0	0	0	0	0
ASV9298	Bacteria	Patescibacteria	Saccharimonadia	Saccharimonadales	Saccharimonadaceae	GTL1	NA	0	0	0	0	0	0	0	0	0	0	0	0	0	0	0	0	0	0	0	0	0	0	0	0	0	0	0	0	0	0	0	0	0	0	0	0	0	0	0	0	0	0
ASV9335	Bacteria	Proteobacteria	Alphaproteobacteria	Rhizobiales	Rhizobiaceae	Paramesorhizobium	NA	0	0	0	0	0	0	0	0	0	0	0	0	0	0	0	0	0	0	0	0	0	0	0	0	0	0	0	0	0	0	0	0	0	0	0	0	0	0	0	0	0	0
ASV9441	Bacteria	Firmicutes	Bacilli	Erysipelotrichales	Erysipelatoclostridiaceae	Kandleria	NA	0	0	0	0	0	0	0	0	0	0	0	0	0	0	0	0	0	0	0	0	0	0	0	0	0	0	0	0	0	0	0	0	0	0	0	0	0	0	0	0	0	0
ASV9692	Bacteria	Proteobacteria	Alphaproteobacteria	Rickettsiales	Fokiniaceae	Lyticum	NA	0	0	0	0	0	0	0	0	0	0	0	0	0	0	0	0	0	0	0	0	0	0	0	0	0	0	0	0	0	0	0	0	0	0	0	0	0	0	0	0	0	0
[truncated: 181 more columns]
